# Supplementary material for: Deep-sequencing transcriptome analysis of chilling tolerance mechanisms of a subnival alpine plant, Chorispora bungeana
Source: BMC Plant Biol. 2012 Nov 21;12:222. doi: 10.1186/1471-2229-12-222 (PMC3571968; doi:10.1186/1471-2229-12-222)
Supplement: Additional file 1 — Complete list of unigenes with BLASTX hits. [file 1471-2229-12-222-S1.xlsx]

## Sheet: Sheet1
geneID	Nr-ID	Swissprot-ID	KEGG-Gene
CBT1	gi|297610014|ref|NP_001064026.2|	--	--
CBT2	gi|297610014|ref|NP_001064026.2|	--	--
CBT3	gi|297610014|ref|NP_001064026.2|	--	--
CBT4	gi|297610014|ref|NP_001064026.2|	--	--
CBT5	gi|297610014|ref|NP_001064026.2|	--	--
CBT6	gi|297610014|ref|NP_001064026.2|	--	--
CBT7	gi|158578605|gb|ABW74576.1|	--	--
CBT8	gi|297610014|ref|NP_001064026.2|	--	--
CBT9	gi|158578605|gb|ABW74576.1|	--	--
CBT10	gi|297610014|ref|NP_001064026.2|	--	--
CBT11	gi|297610014|ref|NP_001064026.2|	--	--
CBT12	gi|297610014|ref|NP_001064026.2|	--	--
CBT13	gi|297610014|ref|NP_001064026.2|	--	--
CBT14	gi|297610014|ref|NP_001064026.2|	sp|Q869E1|DNLI1_DICDI	ppp:PHYPADRAFT_233757
CBT15	gi|297610014|ref|NP_001064026.2|	sp|Q869E1|DNLI1_DICDI	ppp:PHYPADRAFT_94126
CBT16	gi|297610014|ref|NP_001064026.2|	sp|Q8T6B4|ABCF4_DICDI	--
CBT17	gi|297610014|ref|NP_001064026.2|	sp|Q869E1|DNLI1_DICDI	ppp:PHYPADRAFT_233757
CBT18	gi|297610014|ref|NP_001064026.2|	sp|Q8N9W4|GG6L2_HUMAN	ppp:PHYPADRAFT_233757
CBT19	gi|297610014|ref|NP_001064026.2|	sp|Q869E1|DNLI1_DICDI	ppp:PHYPADRAFT_94126
CBT20	gi|297610014|ref|NP_001064026.2|	sp|Q8T6B4|ABCF4_DICDI	--
CBT21	gi|158578605|gb|ABW74576.1|	sp|Q8N9W4|GG6L2_HUMAN	ppp:PHYPADRAFT_233757
CBT22	gi|297610014|ref|NP_001064026.2|	--	--
CBT23	gi|9989049|gb|AAG10812.1|AC018460_6	sp|P10978|POLX_TOBAC	osa:4349826
CBT24	gi|9989049|gb|AAG10812.1|AC018460_6	sp|P10978|POLX_TOBAC	osa:4349826
CBT25	gi|9989049|gb|AAG10812.1|AC018460_6	sp|P10978|POLX_TOBAC	vvi:100247527
CBT26	gi|9989049|gb|AAG10812.1|AC018460_6	sp|P92519|M810_ARATH	vvi:100247527
CBT27	gi|38567836|emb|CAE05785.2|	sp|Q0WT31|PMTP_ARATH	--
CBT28	gi|15230391|ref|NP_190676.1|	sp|Q9SD39|PMTR_ARATH	--
CBT29	gi|38567836|emb|CAE05785.2|	sp|Q0WT31|PMTP_ARATH	--
CBT30	gi|15230391|ref|NP_190676.1|	sp|Q9SD39|PMTR_ARATH	--
CBT31	gi|15231215|ref|NP_190154.1|	sp|Q9M175|PTR39_ARATH	sbi:SORBI_01g009890
CBT32	gi|15231215|ref|NP_190154.1|	sp|Q9M175|PTR39_ARATH	ppp:PHYPADRAFT_134814
CBT33	gi|15231215|ref|NP_190154.1|	sp|Q9M175|PTR39_ARATH	ppp:PHYPADRAFT_189464
CBT34	gi|15231215|ref|NP_190154.1|	sp|Q9M175|PTR39_ARATH	rcu:RCOM_0730410
CBT35	gi|15231215|ref|NP_190154.1|	sp|Q9M175|PTR39_ARATH	rcu:RCOM_0730410
CBT36	gi|15231215|ref|NP_190154.1|	sp|Q9M175|PTR39_ARATH	ppp:PHYPADRAFT_134814
CBT37	gi|297796369|ref|XP_002866069.1|	sp|A2XFI3|PDC2_ORYSI	ath:AT5G54960
CBT38	gi|332004458|gb|AED91841.1|	sp|Q92620|PRP16_HUMAN	ath:AT5G13010
CBT39	gi|332004458|gb|AED91841.1|	sp|Q17R09|PRP16_BOVIN	ath:AT5G13010
CBT40	gi|332004458|gb|AED91841.1|	sp|Q17R09|PRP16_BOVIN	ath:AT5G13010
CBT41	gi|15224289|ref|NP_181878.1|	sp|O22864|NLP8_ARATH	--
CBT42	gi|15224289|ref|NP_181878.1|	sp|O22864|NLP8_ARATH	--
CBT43	gi|332661169|gb|AEE86569.1|	--	rcu:RCOM_0783220
CBT44	gi|15239697|ref|NP_200275.1|	sp|Q9LD28|H2A6_ARATH	ath:AT5G54640
CBT45	gi|332661169|gb|AEE86569.1|	--	--
CBT46	gi|332661169|gb|AEE86569.1|	--	--
CBT47	gi|332661169|gb|AEE86569.1|	sp|Q570R7|PIF7_ARATH	--
CBT48	gi|332005913|gb|AED93296.1|	sp|Q5TYW4|NBAS_DANRE	--
CBT49	gi|330252234|gb|AEC07328.1|	sp|O81635|ATK4_ARATH	vvi:100249019
CBT50	gi|330252234|gb|AEC07328.1|	sp|Q6LA42|APRR5_ARATH	ath:AT5G24470
CBT51	gi|18420797|ref|NP_568446.1|	sp|Q6LA42|APRR5_ARATH	ath:AT5G24470
CBT52	gi|18420797|ref|NP_568446.1|	sp|Q6LA42|APRR5_ARATH	ath:AT5G24470
CBT53	gi|18420797|ref|NP_568446.1|	sp|Q6LA42|APRR5_ARATH	ath:AT5G24470
CBT54	gi|18420797|ref|NP_568446.1|	sp|Q6LA42|APRR5_ARATH	ath:AT5G24470
CBT55	gi|330252234|gb|AEC07328.1|	sp|O81635|ATK4_ARATH	vvi:100249019
CBT56	gi|330252234|gb|AEC07328.1|	sp|O81635|ATK4_ARATH	vvi:100249019
CBT57	gi|330252234|gb|AEC07328.1|	sp|Q6LA42|APRR5_ARATH	ath:AT5G24470
CBT58	gi|15217636|ref|NP_174633.1|	sp|O64635|C76C4_ARATH	osa:4348172
CBT59	gi|297828277|ref|XP_002882021.1|	sp|O64635|C76C4_ARATH	osa:4348172
CBT60	gi|297828277|ref|XP_002882021.1|	sp|O64635|C76C4_ARATH	osa:4348172
CBT61	gi|15225510|ref|NP_182079.1|	sp|O64635|C76C4_ARATH	osa:4348172
CBT62	gi|297828277|ref|XP_002882021.1|	sp|O64635|C76C4_ARATH	osa:4348172
CBT63	gi|15217636|ref|NP_174633.1|	sp|O64635|C76C4_ARATH	osa:4348172
CBT64	gi|5668805|gb|AAD46031.1|AC007519_16	--	--
CBT65	gi|12322008|gb|AAG51046.1|AC069473_8	sp|Q54J55|MYBX_DICDI	--
CBT66	gi|332191469|gb|AEE29590.1|	--	--
CBT67	gi|332191469|gb|AEE29590.1|	--	--
CBT68	gi|30684045|ref|NP_850127.1|	sp|P32483|PABS_STRGR	ath:AT2G28880
CBT69	gi|297794005|ref|XP_002864887.1|	sp|Q6NPP4|CMTA2_ARATH	--
CBT70	gi|297806971|ref|XP_002871369.1|	sp|Q9FY74|CMTA1_ARATH	--
CBT71	gi|297794005|ref|XP_002864887.1|	sp|Q6NPP4|CMTA2_ARATH	cme:CMT161C
CBT72	gi|297806971|ref|XP_002871369.1|	sp|Q9FY74|CMTA1_ARATH	zma:100284046
CBT73	gi|15238314|ref|NP_201301.1|	sp|Q8W4P1|CDKC2_ARATH	ath:AT5G10270
CBT74	gi|297811129|ref|XP_002873448.1|	sp|Q9LFT8|CDKC1_ARATH	ath:AT5G10270
CBT75	gi|15238314|ref|NP_201301.1|	sp|Q8W4P1|CDKC2_ARATH	ath:AT5G10270
CBT77	gi|297851168|ref|XP_002893465.1|	sp|P82873|TO202_ARATH	--
CBT78	gi|297797143|ref|XP_002866456.1|	sp|P82873|TO202_ARATH	ath:AT5G56450
CBT79	gi|297798762|ref|XP_002867265.1|	sp|Q32PZ3|UN45A_RAT	ppp:PHYPADRAFT_134160
CBT80	gi|238479361|ref|NP_001154534.1|	sp|Q9D706|RPAP3_MOUSE	ppp:PHYPADRAFT_134160
CBT81	gi|297798762|ref|XP_002867265.1|	sp|O94317|YH5D_SCHPO	--
CBT82	gi|238479361|ref|NP_001154534.1|	sp|Q9D706|RPAP3_MOUSE	ppp:PHYPADRAFT_134160
CBT83	gi|18406626|ref|NP_566027.1|	sp|Q54YW1|ELMOA_DICDI	--
CBT84	gi|18411543|ref|NP_567097.1|	sp|Q499U2|ELMO3_RAT	--
CBT85	gi|18406626|ref|NP_566027.1|	sp|Q54YW1|ELMOA_DICDI	--
CBT86	gi|186478884|ref|NP_173957.2|	--	--
CBT87	gi|186478884|ref|NP_173957.2|	--	--
CBT88	gi|30678379|ref|NP_186810.2|	sp|Q9SS94|CD48C_ARATH	ath:AT3G01610
CBT89	gi|30678379|ref|NP_186810.2|	sp|Q9SS94|CD48C_ARATH	ath:AT3G01610
CBT90	gi|297796403|ref|XP_002866086.1|	sp|P30181|TOP1_ARATH	ath:AT5G55300
CBT91	gi|297796403|ref|XP_002866086.1|	sp|P30181|TOP1_ARATH	ath:AT5G55300
CBT92	gi|5903076|gb|AAD55634.1|AC008017_7	sp|O23530|SNC1_ARATH	ath:AT5G55300
CBT93	gi|5903076|gb|AAD55634.1|AC008017_7	sp|O23530|SNC1_ARATH	ath:AT1G12220
CBT94	gi|5903076|gb|AAD55634.1|AC008017_7	sp|O23530|SNC1_ARATH	ath:AT5G55300
CBT95	gi|30686059|ref|NP_849425.1|	sp|Q9C5S8|CRK5_ARATH	zma:100283091
CBT96	gi|30686059|ref|NP_849425.1|	sp|Q9C5S8|CRK5_ARATH	zma:100283091
CBT97	gi|42567054|ref|NP_194058.2|	sp|Q8GWJ7|CRK19_ARATH	zma:100283091
CBT98	gi|30686087|ref|NP_567679.2|	sp|Q8GYA4|CRK10_ARATH	ath:AT4G33430
CBT99	gi|30686059|ref|NP_849425.1|	sp|Q8GWJ7|CRK19_ARATH	zma:100283091
CBT100	gi|297797936|ref|XP_002866852.1|	sp|Q9FMY1|C86B1_ARATH	ath:AT5G52320
CBT101	gi|79501393|ref|NP_195658.3|	sp|Q9FMY1|C86B1_ARATH	ath:AT5G52320
CBT102	gi|332192176|gb|AEE30297.1|	sp|A4IG72|TGFA1_DANRE	--
CBT103	gi|332192176|gb|AEE30297.1|	sp|Q8WUH2|TGFA1_HUMAN	--
CBT104	gi|18413871|ref|NP_567393.1|	sp|Q6ZM63|GPN3_DANRE	ath:AT4G12790
CBT105	gi|297790660|ref|XP_002863215.1|	sp|Q4PF70|GPN3_USTMA	ath:AT4G12790
CBT106	gi|38566680|gb|AAR24230.1|	--	--
CBT107	gi|9802752|gb|AAF99821.1|AC027134_3	--	--
CBT108	gi|332191864|gb|AEE29985.1|	--	--
CBT109	gi|332197696|gb|AEE35817.1|	sp|Q6NPN9|DWA2_ARATH	rcu:RCOM_0083550
CBT110	gi|9294023|dbj|BAB01926.1|	--	--
CBT111	gi|9294023|dbj|BAB01926.1|	sp|Q4KLL4|TM9S4_RAT	--
CBT112	gi|9294023|dbj|BAB01926.1|	sp|A5D7E2|TM9S4_BOVIN	--
CBT113	gi|9294023|dbj|BAB01926.1|	sp|Q4KLL4|TM9S4_RAT	--
CBT114	gi|22327016|ref|NP_197758.2|	sp|P12234|MPCP_BOVIN	ath:AT1G28090
CBT115	gi|22327016|ref|NP_197758.2|	sp|P12234|MPCP_BOVIN	ath:AT1G28090
CBT116	gi|22327016|ref|NP_197758.2|	sp|P12234|MPCP_BOVIN	ath:AT1G28090
CBT117	gi|22327016|ref|NP_197758.2|	sp|P12234|MPCP_BOVIN	ath:AT1G28090
CBT118	gi|22327016|ref|NP_197758.2|	sp|P44439|PCNB_HAEIN	ath:AT1G28090
CBT119	gi|15242329|ref|NP_199328.1|	sp|Q9FKF0|RTL3_ARATH	--
CBT120	gi|15242329|ref|NP_199328.1|	sp|Q9FKF0|RTL3_ARATH	--
CBT121	gi|330251608|gb|AEC06702.1|	sp|Q9Y4A5|TRRAP_HUMAN	ath:AT2G17930
CBT122	gi|297836510|ref|XP_002886137.1|	sp|Q9HFE8|TRA1_SCHPO	ath:AT2G17930
CBT123	gi|297792021|ref|XP_002863895.1|	sp|Q9FH75|GLR13_ARATH	ath:AT5G48410
CBT124	gi|297792021|ref|XP_002863895.1|	sp|Q9FH75|GLR13_ARATH	ath:AT5G48410
CBT125	gi|297792023|ref|XP_002863896.1|	sp|Q9FH75|GLR13_ARATH	ath:AT5G48410
CBT126	gi|297792023|ref|XP_002863896.1|	sp|Q9FH75|GLR13_ARATH	ath:AT5G48410
CBT127	gi|15241861|ref|NP_201057.1|	sp|Q9FJJ4|FB298_ARATH	vvi:100252654
CBT128	gi|332192528|gb|AEE30649.1|	sp|Q9FJJ4|FB298_ARATH	vvi:100252654
CBT129	gi|22330805|ref|NP_566165.2|	sp|O01761|UNC89_CAEEL	--
CBT130	gi|15242342|ref|NP_197062.1|	sp|O01761|UNC89_CAEEL	--
CBT131	gi|292630704|sp|D0EL35.2|CTC1_ARATH	sp|D0EL35|CTC1_ARATH	--
CBT132	gi|15220723|ref|NP_176409.1|	sp|P92981|APR2_ARATH	ath:AT1G62180
CBT133	gi|297799832|ref|XP_002867800.1|	sp|P92980|APR3_ARATH	ath:AT4G21990
CBT134	gi|15220723|ref|NP_176409.1|	sp|P92981|APR2_ARATH	ath:AT1G62180
CBT135	gi|297799832|ref|XP_002867800.1|	sp|P92980|APR3_ARATH	ath:AT4G21990
CBT136	gi|8885626|dbj|BAA97556.1|	--	vvi:100244778
CBT137	gi|332191897|gb|AEE30018.1|	sp|Q9BX63|FANCJ_HUMAN	ath:AT1G79950
CBT138	gi|297803476|ref|XP_002869622.1|	--	ath:AT4G29480
CBT139	gi|297803476|ref|XP_002869622.1|	--	ath:AT4G26210
CBT140	gi|297850118|ref|XP_002892940.1|	sp|Q9SHI3|RLP2_ARATH	vvi:100253808
CBT141	gi|297850118|ref|XP_002892940.1|	sp|Q9SHI3|RLP2_ARATH	vvi:100253808
CBT142	gi|186498546|ref|NP_178253.3|	--	ath:AT2G01440
CBT143	gi|332008006|gb|AED95389.1|	sp|O23530|SNC1_ARATH	--
CBT144	gi|332008006|gb|AED95389.1|	sp|O23530|SNC1_ARATH	--
CBT145	gi|297820928|ref|XP_002878347.1|	sp|Q84R10|PME36_ARATH	rcu:RCOM_1611040
CBT146	gi|297849458|ref|XP_002892610.1|	sp|Q8L840|RQL4A_ARATH	ath:AT1G10930
CBT147	gi|297849458|ref|XP_002892610.1|	sp|Q8L840|RQL4A_ARATH	ath:AT1G10930
CBT148	gi|75331164|sp|Q8VZ49.1|ADHL4_ARATH	sp|Q8VZ49|ADHL4_ARATH	ath:AT1G64710
CBT149	gi|15240121|ref|NP_196286.1|	sp|O73787|GCP3_XENLA	--
CBT150	gi|15240121|ref|NP_196286.1|	sp|O73787|GCP3_XENLA	--
CBT151	gi|15232261|ref|NP_191572.1|	sp|Q9M1D0|BGL16_ARATH	ath:AT2G44450
CBT152	gi|15232261|ref|NP_191572.1|	sp|Q9M1D0|BGL16_ARATH	ath:AT5G44640
CBT153	gi|145332763|ref|NP_001078247.1|	sp|Q39250|ADF1_ARATH	ath:AT3G46010
CBT154	gi|15231309|ref|NP_190187.1|	sp|Q39250|ADF1_ARATH	ath:AT3G46010
CBT155	gi|145332763|ref|NP_001078247.1|	sp|Q39250|ADF1_ARATH	ath:AT3G46010
CBT156	gi|18408116|ref|NP_566882.1|	sp|Q39251|ADF2_ARATH	ath:AT3G46010
CBT157	gi|15231309|ref|NP_190187.1|	sp|Q39250|ADF1_ARATH	ath:AT3G46010
CBT158	gi|297827893|ref|XP_002881829.1|	--	--
CBT159	gi|330252522|gb|AEC07616.1|	sp|P0CAP5|REM13_ARATH	--
CBT160	gi|15236040|ref|NP_194897.1|	sp|O81778|REM9_ARATH	--
CBT161	gi|330252522|gb|AEC07616.1|	sp|P0CAP5|REM13_ARATH	--
CBT162	gi|330252519|gb|AEC07613.1|	sp|P0CAP4|REM12_ARATH	--
CBT163	gi|330252522|gb|AEC07616.1|	sp|P0CAP5|REM13_ARATH	--
CBT164	gi|44887687|sp|P93298.2|ATP61_ARATH	sp|P93298|ATP61_ARATH	ath:ArthMp098
CBT166	gi|332195107|gb|AEE33228.1|	sp|Q54S20|MED13_DICDI	--
CBT167	gi|332645826|gb|AEE79347.1|	sp|A8C754|THADA_CHICK	--
CBT168	gi|75334096|sp|Q9FN37.1|PSKR2_ARATH	sp|Q9FN37|PSKR2_ARATH	pop:POPTR_562744
CBT169	gi|297820892|ref|XP_002878329.1|	sp|O22161|ADLO1_ARATH	vcn:VOLCADRAFT_41528
CBT170	gi|297828211|ref|XP_002881988.1|	sp|O22161|ADLO1_ARATH	vcn:VOLCADRAFT_41528
CBT171	gi|9955579|emb|CAC05506.1|	sp|O95780|ZN682_HUMAN	pop:POPTR_287860
CBT172	gi|9955579|emb|CAC05506.1|	sp|Q9M651|RAGP2_ARATH	ath:AT5G19320
CBT173	gi|62867641|gb|AAY17424.1|	sp|Q6NLC8|Y1648_ARATH	ath:AT5G19320
CBT174	gi|62321459|dbj|BAD94870.1|	sp|Q6NLC8|Y1648_ARATH	pop:POPTR_287860
CBT175	gi|15221515|ref|NP_176447.1|	sp|Q9SXD8|PPR90_ARATH	rcu:RCOM_0340700
CBT176	gi|18423281|ref|NP_568760.1|	sp|Q8W4Q5|RIN3_ARATH	ppp:PHYPADRAFT_112701
CBT177	gi|110737977|dbj|BAF00924.1|	sp|Q9LV85|CPR5_ARATH	--
CBT178	gi|18424892|ref|NP_569003.1|	sp|Q9LV85|CPR5_ARATH	--
CBT179	gi|30684767|ref|NP_850156.1|	sp|O80860|FTSH2_ARATH	ath:AT2G30950
CBT180	gi|332644335|gb|AEE77856.1|	sp|Q9GYZ0|KIF15_STRPU	sbi:SORBI_01g007970
CBT181	gi|79323783|ref|NP_001031457.1|	sp|Q04088|POF21_ARATH	--
CBT182	gi|8810469|gb|AAF80130.1|AC024174_12	sp|Q04088|POF21_ARATH	sbi:SORBI_09g021580
CBT183	gi|15235511|ref|NP_195444.1|	sp|Q9M3H5|AHM1_ARATH	ppp:PHYPADRAFT_125099
CBT184	gi|297791015|ref|XP_002863392.1|	sp|Q9FIQ1|UBP21_ARATH	vvi:100252326
CBT185	gi|42573473|ref|NP_974833.1|	sp|Q92576|PHF3_HUMAN	rcu:RCOM_1058130
CBT186	gi|332190145|gb|AEE28266.1|	sp|Q4WXH8|DPOE_ASPFU	ath:AT1G08260
CBT187	gi|332005448|gb|AED92831.1|	sp|P84634|DCL4_ARATH	ath:AT5G20320
CBT188	gi|145339819|ref|NP_191903.3|	sp|Q9LY71|CKX6_ARATH	pop:POPTR_800198
CBT189	gi|42563527|ref|NP_187214.2|	sp|Q9M9W8|PLDP2_ARATH	ath:AT3G05630
CBT190	gi|332007687|gb|AED95070.1|	sp|Q4KME6|PERQ2_DANRE	vvi:100243992
CBT191	gi|15232707|ref|NP_190284.1|	sp|Q23892|GLUA_DICDI	ath:AT3G47000
CBT192	gi|15232707|ref|NP_190284.1|	sp|Q23892|GLUA_DICDI	ath:AT3G47000
CBT193	gi|18402458|ref|NP_564537.1|	sp|Q2V9B0|MY1R1_SOLTU	--
CBT194	gi|15222321|ref|NP_177103.1|	sp|Q9C793|AGO7_ARATH	--
CBT195	gi|30688702|ref|NP_194777.3|	sp|Q9C793|AGO7_ARATH	zma:100283417
CBT196	gi|332643923|gb|AEE77444.1|	sp|Q54GS1|CL16A_DICDI	--
CBT197	gi|332643923|gb|AEE77444.1|	sp|Q54GS1|CL16A_DICDI	--
CBT198	gi|297812057|ref|XP_002873912.1|	sp|Q96C45|ULK4_HUMAN	cre:CHLREDRAFT_104702
CBT199	gi|15242422|ref|NP_196508.1|	sp|Q9FY69|BH143_ARATH	--
CBT200	gi|16930433|gb|AAL31902.1|AF419570_1	sp|Q9M0M5|SCL13_ARATH	pop:POPTR_645273
CBT201	gi|15217948|ref|NP_176133.1|	sp|P36917|XYNA_THESA	--
CBT202	gi|15219959|ref|NP_173137.1|	sp|Q9FZ52|FDL3_ARATH	--
CBT203	gi|18414542|ref|NP_567478.1|	sp|Q94F30|ESD4_ARATH	ath:AT4G15880
CBT204	gi|15223228|ref|NP_174531.1|	sp|Q8RX22|MIP1_ARATH	--
CBT205	gi|186505512|ref|NP_181076.3|	sp|Q8RX22|MIP1_ARATH	--
CBT206	gi|186505512|ref|NP_181076.3|	sp|Q8RX22|MIP1_ARATH	--
CBT207	gi|186505512|ref|NP_181076.3|	sp|Q8RX22|MIP1_ARATH	--
CBT208	gi|186494735|ref|NP_001117585.1|	sp|Q0WSZ6|PTR23_ARATH	vvi:100264798
CBT209	gi|186494735|ref|NP_001117585.1|	sp|Q0WSZ6|PTR23_ARATH	sbi:SORBI_01g009890
CBT210	gi|186494735|ref|NP_001117585.1|	sp|Q0WSZ6|PTR23_ARATH	pop:POPTR_752070
CBT211	gi|15225089|ref|NP_180705.1|	sp|Q5BPS3|DOR_ARATH	vvi:100252654
CBT212	gi|297828107|ref|XP_002881936.1|	sp|O80560|IP5PC_ARATH	ota:Ot04g02290
CBT213	gi|297828107|ref|XP_002881936.1|	sp|O80560|IP5PC_ARATH	ota:Ot04g02290
CBT214	gi|15236899|ref|NP_192809.1|	sp|O82491|SPT16_ARATH	olu:OSTLU_47051
CBT215	gi|15236899|ref|NP_192809.1|	sp|O82491|SPT16_ARATH	olu:OSTLU_47051
CBT216	gi|15236899|ref|NP_192809.1|	sp|O82491|SPT16_ARATH	olu:OSTLU_47051
CBT217	gi|297810265|ref|XP_002873016.1|	sp|Q9M041|BH140_ARATH	ath:AT5G01310
CBT218	gi|33304542|gb|AAQ02674.1|	sp|Q93YT1|GLR32_ARATH	ath:AT2G17260
CBT219	gi|6650552|gb|AAF21901.1|AF109392_1	sp|Q7XJL2|GLR31_ARATH	ath:AT2G17260
CBT220	gi|332197412|gb|AEE35533.1|	--	--
CBT221	gi|9758650|dbj|BAB09274.1|	sp|Q9C5U2|AHK2_ARATH	ath:AT5G35750
CBT222	gi|18414910|ref|NP_568157.1|	--	--
CBT223	gi|18414910|ref|NP_568157.1|	--	--
CBT224	gi|15239902|ref|NP_199169.1|	sp|Q8RY18|Y5436_ARATH	vvi:100266796
CBT225	gi|15239902|ref|NP_199169.1|	sp|Q8RY18|Y5436_ARATH	vvi:100266796
CBT226	gi|332189559|gb|AEE27680.1|	sp|Q8RY18|Y5436_ARATH	vvi:100266796
CBT227	gi|332189559|gb|AEE27680.1|	sp|Q8RY18|Y5436_ARATH	vvi:100266796
CBT228	gi|30693099|ref|NP_198566.2|	sp|Q94A76|GORK_ARATH	sbi:SORBI_01g007540
CBT229	gi|15222959|ref|NP_177740.1|	sp|P04063|AMY2_HORVU	ppp:PHYPADRAFT_60178
CBT230	gi|15222959|ref|NP_177740.1|	sp|P04063|AMY2_HORVU	ppp:PHYPADRAFT_60178
CBT231	gi|297825109|ref|XP_002880437.1|	sp|Q38862|INO2_ARATH	ath:AT2G22240
CBT232	gi|297843528|ref|XP_002889645.1|	sp|Q9FL28|FLS2_ARATH	ath:AT5G46330
CBT233	gi|238478394|ref|NP_001154318.1|	sp|C0LGQ5|GSO1_ARATH	rcu:RCOM_0633880
CBT234	gi|238478394|ref|NP_001154318.1|	sp|C0LGQ5|GSO1_ARATH	osa:4337016
CBT235	gi|316996001|dbj|BAD83532.2|	sp|Q01148|NU1M_WHEAT	osa:6450162
CBT236	gi|330252650|gb|AEC07744.1|	sp|Q551A3|Y6689_DICDI	osa:6450162
CBT237	gi|297826873|ref|XP_002881319.1|	sp|O22315|SRSF1_ARATH	ath:AT1G02840
CBT238	gi|297826873|ref|XP_002881319.1|	--	--
CBT239	gi|297826873|ref|XP_002881319.1|	sp|O22315|SRSF1_ARATH	ath:AT1G02840
CBT240	gi|332646103|gb|AEE79624.1|	sp|P54453|YQEH_BACSU	vvi:100265605
CBT241	gi|145339009|ref|NP_189410.2|	sp|A2RUV5|HFM1_XENTR	olu:OSTLU_31874
CBT242	gi|297806423|ref|XP_002871095.1|	sp|Q24746|NEUR_DROVI	pop:POPTR_879783
CBT243	gi|297837035|ref|XP_002886399.1|	sp|Q3UXZ9|KDM5A_MOUSE	pop:POPTR_413516
CBT244	gi|15231744|ref|NP_190877.1|	sp|Q9SCQ2|UPL7_ARATH	rcu:RCOM_0840110
CBT245	gi|30689808|ref|NP_850422.1|	sp|O60506|HNRPQ_HUMAN	ath:AT4G19810
CBT246	gi|30689808|ref|NP_850422.1|	sp|O60506|HNRPQ_HUMAN	zma:100273020
CBT247	gi|18412353|ref|NP_565206.1|	sp|Q9LY87|RGLG2_ARATH	--
CBT248	gi|18412353|ref|NP_565206.1|	sp|Q9LY87|RGLG2_ARATH	--
CBT249	gi|297810281|ref|XP_002873024.1|	sp|Q9SS80|U503A_ARATH	--
CBT250	gi|332010150|gb|AED97533.1|	sp|Q941L3|BON1_ARATH	--
CBT251	gi|12229658|sp|Q9LVK9.2|ALA7_ARATH	sp|Q9SLK6|ALA6_ARATH	ath:AT3G13900
CBT252	gi|22330261|ref|NP_175932.2|	sp|P34308|CAN_CAEEL	--
CBT253	gi|22330261|ref|NP_175932.2|	sp|P34308|CAN_CAEEL	--
CBT254	gi|29029014|gb|AAO64886.1|	--	--
CBT255	gi|29029014|gb|AAO64886.1|	sp|P08640|MUC1_YEAST	--
CBT256	gi|30678166|ref|NP_171673.2|	sp|Q8GXQ7|PUB56_ARATH	--
CBT257	gi|30678166|ref|NP_171673.2|	sp|Q8GXQ7|PUB56_ARATH	ath:AT3G07370
CBT259	gi|240254559|ref|NP_180711.4|	sp|O66491|SECY_AQUAE	zma:542482
CBT260	gi|332195515|gb|AEE33636.1|	sp|Q9XIE1|SNL5_ARATH	ath:AT1G70060
CBT261	gi|297843852|ref|XP_002889807.1|	sp|Q9XIK6|SNL6_ARATH	ath:AT1G70060
CBT262	gi|297843744|ref|XP_002889753.1|	sp|Q9XES5|DFRA_MALDO	pop:POPTR_813757
CBT263	gi|297829984|ref|XP_002882874.1|	sp|Q9Y2I7|FYV1_HUMAN	ath:AT3G14270
CBT264	gi|4914318|gb|AAD32866.1|AC005489_4	sp|A1L4H1|SRCRL_HUMAN	vcn:VOLCADRAFT_99471
CBT265	gi|297821052|ref|XP_002878409.1|	sp|Q9M364|ATX3_ARATH	ppp:PHYPADRAFT_27586
CBT266	gi|29029062|gb|AAO64910.1|	--	--
CBT267	gi|15229764|ref|NP_187753.1|	sp|Q9SUH6|PP341_ARATH	ath:AT2G02770
CBT268	gi|15235071|ref|NP_192777.1|	sp|Q9SV83|Y4103_ARATH	vvi:100255092
CBT269	gi|15225276|ref|NP_180196.1|	sp|Q86UW6|N4BP2_HUMAN	cre:CHLREDRAFT_190833
CBT270	gi|297830924|ref|XP_002883344.1|	sp|Q9LIE7|PP246_ARATH	rcu:RCOM_0340700
CBT271	gi|62533249|dbj|BAD95574.1|	sp|Q641G4|CNDH2_XENLA	ath:AT3G16730
CBT272	gi|30690596|ref|NP_195341.2|	sp|C0LGS2|Y4361_ARATH	ath:AT5G46330
CBT273	gi|332642895|gb|AEE76416.1|	sp|A2RSJ4|UH1BL_MOUSE	--
CBT274	gi|297826423|ref|XP_002881094.1|	sp|O22921|WRK25_ARATH	ath:AT2G30250
CBT275	gi|15227728|ref|NP_180584.1|	sp|O22921|WRK25_ARATH	ath:AT2G30250
CBT276	gi|297829836|ref|XP_002882800.1|	sp|Q9LE42|HAC5_ARATH	ath:AT3G12980
CBT277	gi|30680947|ref|NP_849998.1|	sp|Q8RWW0|ALE2_ARATH	zma:100283091
CBT278	gi|260063828|dbj|BAI43377.1|	--	--
CBT279	gi|330250861|gb|AEC05955.1|	sp|Q9SL05|PGR5_ARATH	--
CBT280	gi|330250861|gb|AEC05955.1|	sp|Q9SL05|PGR5_ARATH	--
CBT281	gi|15219358|ref|NP_175081.1|	sp|Q70DU8|AL3H1_ARATH	pop:POPTR_831510
CBT282	gi|15219358|ref|NP_175081.1|	sp|Q70DU8|AL3H1_ARATH	pop:POPTR_831510
CBT283	gi|297802310|ref|XP_002869039.1|	sp|Q70E96|AL3F1_ARATH	ath:AT4G36250
CBT284	gi|332192916|gb|AEE31037.1|	--	--
CBT285	gi|22330671|ref|NP_177797.2|	sp|Q84WW6|ASHH1_ARATH	vcn:VOLCADRAFT_65215
CBT286	gi|15225829|ref|NP_180887.1|	sp|O22781|SUVH2_ARATH	osa:4334557
CBT287	gi|297816402|ref|XP_002876084.1|	sp|Q7XA86|ZDH11_ARATH	vcn:VOLCADRAFT_106052
CBT288	gi|332009301|gb|AED96684.1|	--	--
CBT289	gi|332009301|gb|AED96684.1|	--	--
CBT290	gi|332009301|gb|AED96684.1|	--	--
CBT291	gi|222424735|dbj|BAH20321.1|	--	ppp:PHYPADRAFT_79481
CBT293	gi|79510910|ref|NP_196672.3|	sp|O22060|SPS1_CITUN	pop:POPTR_779065
CBT294	gi|297810771|ref|XP_002873269.1|	sp|Q9FPT1|UBP12_ARATH	ath:AT3G11910
CBT295	gi|332641596|gb|AEE75117.1|	sp|Q84WU2|UBP13_ARATH	ath:AT3G11910
CBT296	gi|297798736|ref|XP_002867252.1|	sp|Q9FPT1|UBP12_ARATH	ath:AT3G11910
CBT297	gi|18700105|gb|AAL77664.1|	--	--
CBT298	gi|297810389|ref|XP_002873078.1|	--	--
CBT299	gi|10177643|dbj|BAB10790.1|	sp|Q9UR07|RTF23_SCHPO	--
CBT300	gi|112253844|ref|YP_717100.1|	sp|P93306|NDUS2_ARATH	ppp:PhpafMp32
CBT301	gi|10177953|dbj|BAB11312.1|	sp|Q9LQ92|PUB54_ARATH	ath:AT3G07370
CBT302	gi|30678171|ref|NP_171674.2|	sp|Q9LQ92|PUB54_ARATH	ath:AT3G07370
CBT303	gi|2654226|emb|CAA05843.1|	sp|Q8L785|SYGM2_ARATH	ath:AT3G48110
CBT304	gi|30680729|ref|NP_849990.1|	sp|Q9ZUN3|KEA4_ARATH	--
CBT305	gi|50236422|gb|AAT71312.1|	sp|Q8VZJ9|Y4330_ARATH	osa:4333912
CBT306	gi|56744240|gb|AAW28560.1|	--	--
CBT307	gi|6729510|emb|CAB67666.1|	sp|C0LGD7|Y1684_ARATH	ath:AT5G46330
CBT308	gi|325511359|sp|Q9LFG1.2|Y3359_ARATH	sp|C0LGD7|Y1684_ARATH	ath:AT1G75820
CBT309	gi|11994264|dbj|BAB01447.1|	sp|Q869E1|DNLI1_DICDI	--
CBT310	gi|11994264|dbj|BAB01447.1|	sp|Q869E1|DNLI1_DICDI	--
CBT311	gi|332643968|gb|AEE77489.1|	sp|Q869E1|DNLI1_DICDI	ppp:PHYPADRAFT_94126
CBT312	gi|30684908|ref|NP_850165.1|	sp|Q9ZP54|PARP1_ARATH	ath:AT2G31320
CBT313	gi|30684908|ref|NP_850165.1|	sp|Q9ZP54|PARP1_ARATH	ath:AT2G31320
CBT314	gi|9795600|gb|AAF98418.1|AC026238_10	sp|P08770|TRA1_MAIZE	--
CBT317	gi|145329971|ref|NP_001077971.1|	sp|P22082|SNF2_YEAST	cme:CMM316C
CBT318	gi|297836470|ref|XP_002886117.1|	sp|Q9Y2L1|RRP44_HUMAN	ath:AT2G17510
CBT319	gi|15238765|ref|NP_197320.1|	sp|P40234|CKI2_SCHPO	pop:POPTR_929346
CBT320	gi|297833078|ref|XP_002884421.1|	sp|Q6P3K7|KC1DB_DANRE	rcu:RCOM_0654970
CBT321	gi|15238765|ref|NP_197320.1|	sp|P40234|CKI2_SCHPO	rcu:RCOM_0654970
CBT322	gi|332005425|gb|AED92808.1|	sp|Q7PVZ2|MED17_ANOGA	--
CBT323	gi|15237466|ref|NP_198882.1|	sp|Q8LB02|DHSB2_ARATH	ath:AT5G40660
CBT324	gi|3319367|gb|AAC28216.1|	sp|Q17RH7|TPRXL_HUMAN	--
CBT325	gi|6691218|gb|AAF24556.1|AC007508_19	--	--
CBT326	gi|6691218|gb|AAF24556.1|AC007508_19	--	--
CBT327	gi|75336836|sp|Q9S7I6.1|RPK2_ARATH	sp|Q9S7I6|RPK2_ARATH	sbi:SORBI_06g028760
CBT328	gi|332656519|gb|AEE81919.1|	sp|Q94F30|ESD4_ARATH	ath:AT4G15880
CBT329	gi|297814079|ref|XP_002874923.1|	sp|Q8RXK7|PME41_ARATH	rcu:RCOM_1179060
CBT330	gi|18407388|ref|NP_566103.1|	sp|O22256|PME20_ARATH	rcu:RCOM_1179060
CBT331	gi|332193700|gb|AEE31821.1|	sp|Q5R9R1|EDRF1_PONAB	--
CBT332	gi|302838187|ref|XP_002950652.1|	sp|P04929|HRPX_PLALO	ath:AT2G04620
CBT333	gi|226506142|ref|NP_001149691.1|	sp|P04929|HRPX_PLALO	--
CBT334	gi|8778663|gb|AAF79671.1|AC022314_12	sp|P04929|HRPX_PLALO	ath:AT2G04620
CBT335	gi|302846855|ref|XP_002954963.1|	sp|P04929|HRPX_PLALO	--
CBT336	gi|15230222|ref|NP_189134.1|	sp|Q9C9H7|RLP12_ARATH	rcu:RCOM_0478150
CBT337	gi|297841391|ref|XP_002888577.1|	sp|Q05047|C72A1_CATRO	ath:AT1G67110
CBT338	gi|297825631|ref|XP_002880698.1|	--	--
CBT339	gi|4587572|gb|AAD25803.1|AC006550_11	sp|Q55DM1|LVSA_DICDI	--
CBT340	gi|21618274|gb|AAM67324.1|	sp|O65790|C81F1_ARATH	ath:AT4G37430
CBT341	gi|15226579|ref|NP_182257.1|	sp|Q9C086|IN80B_HUMAN	osa:4352518
CBT342	gi|56550697|gb|AAV97802.1|	--	--
CBT343	gi|42566947|ref|NP_193639.2|	--	--
CBT344	gi|75268018|sp|Q9ZU52.1|ALFC3_ARATH	sp|Q9ZU52|ALFC3_ARATH	ath:AT2G01140
CBT345	gi|42566043|ref|NP_191457.2|	sp|P0C2G1|FBL26_ARATH	--
CBT347	gi|297851622|ref|XP_002893692.1|	sp|P60064|ADIC_SHIFL	sbi:SORBI_04g033040
CBT348	gi|297851622|ref|XP_002893692.1|	sp|P60064|ADIC_SHIFL	sbi:SORBI_04g033040
CBT349	gi|332646432|gb|AEE79953.1|	--	--
CBT350	gi|297846436|ref|XP_002891099.1|	--	--
CBT351	gi|15218959|ref|NP_173549.1|	sp|Q9LMP1|WAK2_ARATH	ath:AT1G66150
CBT352	gi|145338703|ref|NP_188552.3|	sp|B4MX21|RAD54_DROWI	ath:AT3G19210
CBT353	gi|15225784|ref|NP_180244.1|	sp|O48790|CCB14_ARATH	ath:AT2G26760
CBT354	gi|15228300|ref|NP_187656.1|	sp|Q9SQX6|SCP7_ARATH	ath:AT5G09640
CBT355	gi|15228300|ref|NP_187656.1|	sp|Q9SQX6|SCP7_ARATH	ath:AT5G09640
CBT356	gi|332009113|gb|AED96496.1|	--	--
CBT357	gi|332009113|gb|AED96496.1|	--	--
CBT358	gi|332009113|gb|AED96496.1|	--	--
CBT359	gi|30678677|ref|NP_191965.2|	sp|Q5BJJ6|MAT2B_DANRE	--
CBT360	gi|42561939|ref|NP_172678.3|	sp|A8MRX0|GSOX5_ARATH	ath:AT1G12200
CBT361	gi|297844072|ref|XP_002889917.1|	sp|A8MRX0|GSOX5_ARATH	ath:AT1G12200
CBT362	gi|18391113|ref|NP_563860.1|	sp|Q9SY55|ECA3_ARATH	ath:AT1G10130
CBT363	gi|75336159|sp|Q9MAK9.1|PS10B_ARATH	sp|Q9MAK9|PS10B_ARATH	ath:AT5G43010
CBT364	gi|297834692|ref|XP_002885228.1|	sp|Q8LCE9|FB163_ARATH	--
CBT365	gi|240256448|ref|NP_200529.4|	--	ath:AT4G25970
CBT366	gi|297803508|ref|XP_002869638.1|	sp|O14111|YEJF_SCHPO	ath:AT4G25970
CBT367	gi|332196468|gb|AEE34589.1|	--	--
CBT368	gi|42572245|ref|NP_974217.1|	sp|Q8W595|SUVR4_ARATH	sbi:SORBI_03g035910
CBT369	gi|22328175|ref|NP_567170.2|	sp|Q8VZJ9|Y4330_ARATH	osa:4333525
CBT370	gi|18378853|ref|NP_563630.1|	sp|Q9LMM6|BPS1_ARATH	--
CBT371	gi|12322008|gb|AAG51046.1|AC069473_8	sp|Q9UR07|RTF23_SCHPO	--
CBT372	gi|330250903|gb|AEC05997.1|	sp|Q15I80|GRRA_EMENI	pop:POPTR_801029
CBT373	gi|15235366|ref|NP_193760.1|	sp|O65440|BAME3_ARATH	ath:AT1G75820
CBT374	gi|4539397|emb|CAB37463.1|	sp|Q8LPK5|CESA8_ARATH	ath:AT4G18780
CBT375	gi|18402960|ref|NP_565744.1|	sp|Q9SDQ4|GLR37_ARATH	ath:AT2G32400
CBT376	gi|18265373|dbj|BAB84015.1|	sp|P10978|POLX_TOBAC	--
CBT377	gi|332189616|gb|AEE27737.1|	sp|Q6NU40|CTF18_XENLA	ath:AT1G04730
CBT378	gi|238480861|ref|NP_001154255.1|	sp|Q8CHX6|MBTP2_MOUSE	rcu:RCOM_0096190
CBT379	gi|15230680|ref|NP_187911.1|	sp|Q2XWK0|SVOP_XENLA	vcn:VOLCADRAFT_95576
CBT380	gi|108861888|sp|Q8W4R3.2|RH30_ARATH	sp|Q8W4R3|RH30_ARATH	vvi:100260348
CBT381	gi|332659287|gb|AEE84687.1|	--	ath:AT4G22970
CBT382	gi|18403838|ref|NP_564600.1|	sp|Q9LI74|CHUP1_ARATH	rcu:RCOM_1128370
CBT383	gi|332195798|gb|AEE33919.1|	sp|Q8N6S4|AN13C_HUMAN	--
CBT384	gi|332195798|gb|AEE33919.1|	sp|Q7ZUV0|AN13C_DANRE	--
CBT385	gi|30684030|ref|NP_568262.2|	sp|Q55GJ3|NCA2_DICDI	--
CBT386	gi|297819504|ref|XP_002877635.1|	sp|P31542|CLPAB_SOLLC	ath:AT3G48870
CBT387	gi|18423847|ref|NP_568839.1|	sp|Q8W206|CSN6A_ARATH	ath:AT5G56280
CBT388	gi|297792335|ref|XP_002864052.1|	sp|Q921I2|KLDC4_MOUSE	osa:4350698
CBT389	gi|18407934|ref|NP_564820.1|	sp|Q9CZX5|PINX1_MOUSE	ota:Ot13g01140
CBT390	gi|15223289|ref|NP_174552.1|	sp|Q8LRK9|TAF1A_ARATH	ath:AT1G32750
CBT391	gi|3982576|gb|AAC83458.1|	sp|O23346|HIS7B_ARATH	ath:AT4G14910
CBT392	gi|294478758|gb|ADE87483.1|	sp|Q39097|ERF1X_ARATH	ath:AT5G47880
CBT393	gi|332661391|gb|AEE86791.1|	sp|Q94K98|Y1720_ARATH	--
CBT395	gi|15231259|ref|NP_190171.1|	--	vvi:100255345
CBT396	gi|18414493|ref|NP_567473.1|	sp|Q8L8Z1|U497R_ARATH	ath:AT1G75780
CBT397	gi|297842325|ref|XP_002889044.1|	sp|P12411|TBB1_ARATH	ath:AT1G75780
CBT398	gi|297805634|ref|XP_002870701.1|	sp|Q8TEM1|PO210_HUMAN	ath:AT5G40480
CBT399	gi|15234971|ref|NP_194251.1|	sp|Q13061|TRDN_HUMAN	ppp:PHYPADRAFT_188347
CBT400	gi|15234971|ref|NP_194251.1|	sp|Q55FI4|NOP58_DICDI	ppp:PHYPADRAFT_167900
CBT401	gi|30697598|ref|NP_849859.1|	sp|Q9C9W0|AB17I_ARATH	vvi:100253815
CBT402	gi|30697598|ref|NP_849859.1|	sp|Q9C9W0|AB17I_ARATH	vvi:100253815
CBT403	gi|34365585|gb|AAQ65104.1|	sp|Q9D5R3|CCD41_MOUSE	rcu:RCOM_1128370
CBT404	gi|15225089|ref|NP_180705.1|	sp|Q5BPS3|DOR_ARATH	vvi:100252654
CBT405	gi|15225089|ref|NP_180705.1|	sp|Q5BPS3|DOR_ARATH	vvi:100252654
CBT406	gi|9802583|gb|AAF99785.1|AC012463_2	sp|P08548|LIN1_NYCCO	vvi:100260845
CBT407	gi|240254018|ref|NP_172074.6|	sp|P0CB22|ATX2_ARATH	ppp:PHYPADRAFT_27586
CBT408	gi|297798144|ref|XP_002866956.1|	sp|Q9FG65|C81D1_ARATH	ath:AT4G37320
CBT409	gi|297798144|ref|XP_002866956.1|	sp|Q9FG65|C81D1_ARATH	ath:AT4G37320
CBT410	gi|297793757|ref|XP_002864763.1|	sp|Q9FIT8|AGD1_ARATH	pop:POPTR_554695
CBT411	gi|6523034|emb|CAB62302.1|	sp|Q93Y06|Y5720_ARATH	rcu:RCOM_0478150
CBT412	gi|15220448|ref|NP_172015.1|	sp|Q94C37|HDG2_ARATH	ath:AT4G04890
CBT413	gi|4249380|gb|AAD14477.1|	--	--
CBT414	gi|4249380|gb|AAD14477.1|	--	--
CBT415	gi|297829252|ref|XP_002882508.1|	sp|Q5ZI67|NHLC2_CHICK	--
CBT416	gi|332643968|gb|AEE77489.1|	sp|Q9NZW4|DSPP_HUMAN	sbi:SORBI_01g019710
CBT418	gi|300175763|emb|CBK21306.2|	sp|Q641X2|LEO1_RAT	osa:4337825
CBT419	gi|15219895|ref|NP_173666.1|	sp|Q9SK92|ATL15_ARATH	vvi:100261060
CBT420	gi|18391446|ref|NP_563918.1|	sp|Q8L1Z7|GPMA_BARHE	--
CBT421	gi|30682998|ref|NP_193215.2|	sp|Q80YD1|SUV3_MOUSE	pop:POPTR_723138
CBT422	gi|330253056|gb|AEC08150.1|	sp|O23826|K125_TOBAC	vvi:100255345
CBT423	gi|330255062|gb|AEC10156.1|	sp|Q9SJI7|PLA20_ARATH	ath:AT3G58680
CBT424	gi|330255062|gb|AEC10156.1|	sp|Q9SJI7|PLA20_ARATH	ath:AT3G58680
CBT425	gi|9758853|dbj|BAB09379.1|	sp|P08548|LIN1_NYCCO	vvi:100260845
CBT426	gi|15238231|ref|NP_201279.1|	sp|Q94JQ6|CESA6_ARATH	ath:AT5G64740
CBT427	gi|18394746|ref|NP_564086.1|	sp|Q8BL74|TF3C2_MOUSE	cme:CMR203C
CBT428	gi|22330875|ref|NP_187291.2|	sp|Q7G8Y3|ISW2_ORYSJ	ath:AT3G06400
CBT429	gi|22330875|ref|NP_187291.2|	sp|Q7G8Y3|ISW2_ORYSJ	ath:AT3G06400
CBT430	gi|186500357|ref|NP_973453.2|	sp|Q3EC11|ZDHC2_ARATH	zma:100284046
CBT431	gi|15226389|ref|NP_180402.1|	sp|Q9SKN5|ARFJ_ARATH	sbi:SORBI_03g030740
CBT432	gi|10764854|gb|AAF24544.2|AC007508_7	sp|P0C8Z7|GDL91_ARATH	rcu:RCOM_1428040
CBT433	gi|15218756|ref|NP_174188.1|	sp|Q38894|GDL13_ARATH	rcu:RCOM_1428040
CBT434	gi|15218928|ref|NP_176192.1|	sp|Q07099|PP2A1_ARATH	ath:AT1G59830
CBT435	gi|15222981|ref|NP_177743.1|	sp|Q00624|ASOL_BRANA	ath:AT1G55570
CBT436	gi|332640263|gb|AEE73784.1|	sp|Q8W486|Y1491_ARATH	--
CBT437	gi|66792694|gb|AAY56449.1|	sp|Q8W486|Y1491_ARATH	--
CBT438	gi|30687132|ref|NP_850281.1|	sp|O23826|K125_TOBAC	rcu:RCOM_0294310
CBT439	gi|240254405|ref|NP_178092.4|	--	--
CBT440	gi|15220016|ref|NP_173722.1|	sp|Q9SXS2|SUT33_ARATH	--
CBT441	gi|79366428|ref|NP_176072.3|	sp|Q9LJQ5|RTNLI_ARATH	--
CBT442	gi|297790690|ref|XP_002863230.1|	sp|Q8LPQ9|FPA_ARATH	vvi:100249315
CBT443	gi|15238110|ref|NP_196587.1|	sp|Q9FMF5|RPT3_ARATH	--
CBT444	gi|332197556|gb|AEE35677.1|	sp|Q75JC9|Y8484_DICDI	osa:4337032
CBT445	gi|10176803|dbj|BAB09991.1|	--	--
CBT447	gi|42573790|ref|NP_974991.1|	sp|Q5R1S9|CAF1B_CHICK	ath:AT5G64630
CBT448	gi|79476972|ref|NP_193595.3|	sp|Q5XPK0|SCARL_ARATH	--
CBT449	gi|15219569|ref|NP_171882.1|	sp|Q54Q31|PHB2_DICDI	--
CBT450	gi|15239746|ref|NP_199703.1|	sp|Q9T0K5|LRX3_ARATH	vcn:VOLCADRAFT_99471
CBT451	gi|15239746|ref|NP_199703.1|	sp|Q9LUI1|LRX6_ARATH	vcn:VOLCADRAFT_99471
CBT452	gi|42565155|ref|NP_189075.2|	sp|Q4FV41|MUTS_PSYA2	sbi:SORBI_02g024370
CBT453	gi|42565155|ref|NP_189075.2|	--	--
CBT454	gi|21553940|gb|AAM63021.1|	sp|Q9FK75|GDL82_ARATH	rcu:RCOM_1428040
CBT455	gi|18398991|ref|NP_564430.1|	sp|Q8L5Z1|GDL17_ARATH	rcu:RCOM_1428040
CBT456	gi|22531253|gb|AAM97130.1|	--	--
CBT457	gi|22531253|gb|AAM97130.1|	--	--
CBT458	gi|75334108|sp|Q9FN92.1|Y5597_ARATH	sp|Q9FN92|Y5597_ARATH	ath:AT5G38990
CBT459	gi|145358728|ref|NP_568594.3|	--	ath:AT3G18610
CBT460	gi|15236274|ref|NP_192236.1|	sp|Q8LHA8|CCD22_ORYSJ	ath:AT5G67260
CBT461	gi|15230333|ref|NP_190657.1|	sp|Q92383|MAG1_SCHPO	ath:AT3G50880
CBT462	gi|330254672|gb|AEC09766.1|	--	--
CBT463	gi|330254672|gb|AEC09766.1|	sp|Q9C105|YKT4_SCHPO	--
CBT464	gi|332195953|gb|AEE34074.1|	sp|Q54PM6|Y8605_DICDI	--
CBT465	gi|332196017|gb|AEE34138.1|	sp|O23530|SNC1_ARATH	sbi:SORBI_02g004900
CBT466	gi|297819708|ref|XP_002877737.1|	sp|Q90640|KIF4_CHICK	rcu:RCOM_1589540
CBT467	gi|332189877|gb|AEE27998.1|	--	--
CBT468	gi|332005808|gb|AED93191.1|	--	--
CBT469	gi|332005808|gb|AED93191.1|	sp|Q9FGN8|DYAD_ARATH	--
CBT470	gi|332645627|gb|AEE79148.1|	sp|Q15751|HERC1_HUMAN	cme:CMB070C
CBT471	gi|332645627|gb|AEE79148.1|	sp|Q4U2R1|HERC2_MOUSE	cme:CMB070C
CBT472	gi|22330633|ref|NP_177607.2|	sp|Q8L4D8|IQD31_ARATH	--
CBT473	gi|22330633|ref|NP_177607.2|	sp|Q8L4D8|IQD31_ARATH	--
CBT474	gi|15220590|ref|NP_172050.1|	sp|P43077|HEX1_CANAL	ath:AT1G05590
CBT475	gi|30682679|ref|NP_187955.2|	sp|Q4R5D9|YTHD2_MACFA	--
CBT476	gi|18412316|ref|NP_565205.1|	sp|Q4R5D9|YTHD2_MACFA	--
CBT477	gi|297836686|ref|XP_002886225.1|	sp|Q6DKP5|WDR13_PANTR	vcn:VOLCADRAFT_78216
CBT478	gi|18390446|ref|NP_563719.1|	sp|Q8W4N3|UBP2_ARATH	ath:AT1G04860
CBT479	gi|297829816|ref|XP_002882790.1|	sp|Q4P328|SWR1_USTMA	ath:AT3G12810
CBT480	gi|4874305|gb|AAD31367.1|	sp|Q869E1|DNLI1_DICDI	pop:POPTR_823158
CBT481	gi|4874305|gb|AAD31367.1|	sp|Q869E1|DNLI1_DICDI	pop:POPTR_823158
CBT482	gi|225452807|ref|XP_002278154.1|	--	vvi:100261155
CBT483	gi|117940083|sp|Q0WUU6.1|PLT4_ARATH	sp|Q0WUU6|PLT4_ARATH	ath:AT2G43330
CBT484	gi|15221412|ref|NP_177014.1|	sp|Q8H038|KATAM_ORYSJ	--
CBT485	gi|42571191|ref|NP_973669.1|	sp|A4IF93|TBCC1_BOVIN	--
CBT486	gi|297810065|ref|XP_002872916.1|	sp|Q5BJN8|CA055_RAT	vcn:VOLCADRAFT_79604
CBT487	gi|332005663|gb|AED93046.1|	sp|Q9FI16|FBD18_ARATH	--
CBT488	gi|30688614|ref|NP_197665.2|	sp|Q9FNI8|FBD32_ARATH	--
CBT489	gi|30697896|ref|NP_201184.2|	sp|Q8H115|NA102_ARATH	--
CBT490	gi|31322568|gb|AAP35049.1|	sp|Q9C598|NAC81_ARATH	--
CBT491	gi|75334109|sp|Q9FN93.1|Y5596_ARATH	sp|Q9FN93|Y5596_ARATH	ath:AT5G46330
CBT492	gi|75334109|sp|Q9FN93.1|Y5596_ARATH	sp|Q9FN93|Y5596_ARATH	ath:AT5G46330
CBT493	gi|15223402|ref|NP_174587.1|	sp|Q9LYT3|TT12_ARATH	--
CBT494	gi|15223402|ref|NP_174587.1|	sp|Q9LYT3|TT12_ARATH	--
CBT495	gi|297800842|ref|XP_002868305.1|	sp|O23278|PP310_ARATH	ath:AT5G03560
CBT496	gi|681902|dbj|BAA06518.1|	sp|Q9ZUU4|ROC1_ARATH	zma:100273020
CBT497	gi|681902|dbj|BAA06518.1|	sp|Q43349|ROC2_ARATH	zma:100273020
CBT498	gi|332278212|sp|O65628.3|CTU2_ARATH	sp|O65628|CTU2_ARATH	ath:AT4G35910
CBT499	gi|297841423|ref|XP_002888593.1|	sp|Q5M7C8|HORM1_XENLA	--
CBT500	gi|297841423|ref|XP_002888593.1|	sp|P0CG88|UBIQJ_DICDI	vcn:VOLCADRAFT_75856
CBT501	gi|15232394|ref|NP_190970.1|	sp|Q7TSX5|SMS1_RAT	--
CBT504	gi|15218650|ref|NP_176717.1|	sp|O80809|CLV2_ARATH	vvi:100253808
CBT505	gi|297806369|ref|XP_002871068.1|	sp|Q9LZA6|SDP1_ARATH	ath:AT5G04040
CBT506	gi|30680681|ref|NP_680141.2|	sp|Q23892|GLUA_DICDI	vvi:100255282
CBT507	gi|330253976|gb|AEC09070.1|	sp|P37707|B2_DAUCA	--
CBT508	gi|330253976|gb|AEC09070.1|	sp|P37707|B2_DAUCA	--
CBT509	gi|332190539|gb|AEE28660.1|	sp|P0CB26|Y1089_ARATH	ath:AT1G10890
CBT510	gi|332190539|gb|AEE28660.1|	sp|P0CB26|Y1089_ARATH	ath:AT1G10890
CBT512	gi|111074472|gb|ABH04609.1|	--	--
CBT513	gi|111074472|gb|ABH04609.1|	--	--
CBT514	gi|15233583|ref|NP_193859.1|	sp|Q07970|ATK1_ARATH	ath:AT4G21270
CBT515	gi|332643410|gb|AEE76931.1|	sp|A2AM29|AF9_MOUSE	--
CBT516	gi|332003918|gb|AED91301.1|	--	--
CBT517	gi|15226572|ref|NP_179746.1|	sp|Q8GYX8|DNJ10_ARATH	olu:OSTLU_38754
CBT518	gi|297806889|ref|XP_002871328.1|	sp|Q9FNP2|GDL75_ARATH	rcu:RCOM_1428040
CBT519	gi|30685403|ref|NP_173201.2|	sp|P54697|MYOJ_DICDI	ota:Ot06g03550
CBT520	gi|15219405|ref|NP_177463.1|	sp|P26587|TIP31_ARATH	ath:AT1G73190
CBT521	gi|297839189|ref|XP_002887476.1|	sp|P26587|TIP31_ARATH	ath:AT1G73190
CBT522	gi|42562696|ref|NP_175606.2|	sp|O65530|PEK14_ARATH	ppp:PHYPADRAFT_1279
CBT523	gi|20856609|gb|AAM26675.1|	sp|P40631|MLH_TETTH	--
CBT525	gi|145335250|ref|NP_172269.2|	--	--
CBT526	gi|139389119|ref|YP_001123837.1|	sp|A4QLV6|RK20_NASOF	ath:ArthCp045
CBT527	gi|139389119|ref|YP_001123837.1|	sp|A4QLV6|RK20_NASOF	ath:ArthCp045
CBT528	gi|297823079|ref|XP_002879422.1|	sp|O48626|ZW10_ARATH	ath:AT2G32900
CBT529	gi|42568291|ref|NP_199124.3|	sp|Q9S9K4|ASPL2_ARATH	ath:AT5G22850
CBT530	gi|297821058|ref|XP_002878412.1|	--	--
CBT531	gi|297797657|ref|XP_002866713.1|	--	--
CBT532	gi|79482708|ref|NP_194028.2|	sp|P18296|CUT1_SCHPO	ath:AT4G22970
CBT533	gi|332191912|gb|AEE30033.1|	--	--
CBT534	gi|297852448|ref|XP_002894105.1|	sp|Q498E7|SMAL1_XENLA	ath:AT1G48310
CBT535	gi|297852448|ref|XP_002894105.1|	sp|Q498E7|SMAL1_XENLA	ath:AT1G48310
CBT536	gi|4914318|gb|AAD32866.1|AC005489_4	--	--
CBT537	gi|15228926|ref|NP_191205.1|	sp|A7RK30|QORL2_NEMVE	osa:4338383
CBT538	gi|15236991|ref|NP_191999.1|	sp|O23087|ECA2_ARATH	ath:AT4G00900
CBT539	gi|332660399|gb|AEE85799.1|	sp|O94317|YH5D_SCHPO	ath:AT2G45000
CBT540	gi|18409920|ref|NP_565025.1|	sp|Q94BU1|Y1181_ARATH	ath:AT1G71810
CBT541	gi|18395068|ref|NP_564156.1|	sp|Q39234|TGA3_ARATH	ath:AT1G22070
CBT542	gi|34098821|gb|AAQ56793.1|	sp|Q4PE39|SEC23_USTMA	vvi:100249428
CBT543	gi|297820376|ref|XP_002878071.1|	sp|Q5PT50|NTCP7_RAT	ath:AT3G56160
CBT544	gi|297820376|ref|XP_002878071.1|	sp|Q5PT53|NTCP7_MOUSE	ath:AT3G56160
CBT545	gi|297841595|ref|XP_002888679.1|	sp|Q8GVE8|CAPP4_ARATH	ath:AT1G68750
CBT546	gi|15222670|ref|NP_175914.1|	sp|Q9C888|PLDE1_ARATH	ath:AT1G55180
CBT547	gi|297790440|ref|XP_002863111.1|	sp|P0C5E2|Y1839_ARATH	osa:4333525
CBT548	gi|297844208|ref|XP_002889985.1|	sp|O65788|C71B2_ARATH	ath:AT3G26170
CBT549	gi|227438235|gb|ACP30607.1|	sp|Q40392|TMVRN_NICGU	vvi:100252764
CBT550	gi|30685698|ref|NP_850209.1|	sp|P26369|U2AF2_MOUSE	ath:AT1G60900
CBT551	gi|30685698|ref|NP_850209.1|	sp|P26369|U2AF2_MOUSE	ath:AT1G60900
CBT552	gi|297819430|ref|XP_002877598.1|	sp|Q9STS3|CDC23_ARATH	ath:AT3G48150
CBT553	gi|18491233|gb|AAL69441.1|	--	--
CBT554	gi|15231285|ref|NP_187966.1|	sp|Q9R0U0|SRS10_MOUSE	ath:AT5G64200
CBT555	gi|332190291|gb|AEE28412.1|	sp|Q9ZN70|PPX_PSEAE	--
CBT556	gi|332646290|gb|AEE79811.1|	sp|Q75JC9|Y8484_DICDI	--
CBT557	gi|16534|emb|CAA31653.1|	sp|P10978|POLX_TOBAC	osa:4349826
CBT558	gi|297805172|ref|XP_002870470.1|	--	pop:POPTR_1084675
CBT559	gi|324331819|gb|ADY38690.1|	sp|O23948|VATE_GOSHI	vvi:100246834
CBT560	gi|18397363|ref|NP_566258.1|	sp|Q9M9L8|LONM3_ARATH	ath:AT3G05780
CBT561	gi|15233443|ref|NP_195327.1|	--	--
CBT562	gi|30687800|ref|NP_568394.2|	sp|O82730|MGDG2_ARATH	ath:AT5G20410
CBT563	gi|297825051|ref|XP_002880408.1|	sp|Q9SJ06|FB115_ARATH	vvi:100252654
CBT564	gi|300175972|emb|CBK22189.2|	--	--
CBT565	gi|37730544|gb|AAO61583.1|	sp|Q9C7B1|TRP3_ARATH	--
CBT566	gi|18396341|ref|NP_566184.1|	sp|Q5PNY6|PUB21_ARATH	--
CBT567	gi|15241159|ref|NP_200436.1|	--	--
CBT568	gi|297849694|ref|XP_002892728.1|	sp|Q6DRB1|GLE1_DANRE	ppp:PHYPADRAFT_113179
CBT569	gi|18406834|ref|NP_566047.1|	sp|O64640|CXE8_ARATH	ppp:PHYPADRAFT_118478
CBT570	gi|297802572|ref|XP_002869170.1|	sp|P42753|CCD31_ARATH	ath:AT4G34160
CBT571	gi|332006825|gb|AED94208.1|	sp|Q68G30|KLC3_RAT	zma:100381672
CBT572	gi|332010404|gb|AED97787.1|	sp|Q9FT92|Y5843_ARATH	--
CBT573	gi|18398324|ref|NP_566340.1|	sp|P98088|MUC5A_HUMAN	ppp:PHYPADRAFT_166175
CBT574	gi|5533379|gb|AAD45158.1|AF165429_1	sp|Q06190|P2R3A_HUMAN	ath:AT5G44090
CBT575	gi|217426815|gb|ACK44523.1|	sp|Q0WR59|Y5020_ARATH	osa:4337016
CBT576	gi|332002938|gb|AED90321.1|	sp|Q5YDB5|CPL2_ARATH	--
CBT577	gi|22325430|ref|NP_178360.2|	sp|Q8L5Y6|CAND1_ARATH	--
CBT578	gi|15223627|ref|NP_173400.1|	sp|Q9FXG8|BLH10_ARATH	--
CBT579	gi|240255737|ref|NP_680572.4|	sp|Q8GY60|P2C52_ARATH	ath:AT2G20050
CBT580	gi|15228090|ref|NP_181250.1|	sp|Q42580|PER21_ARATH	ath:AT2G37130
CBT581	gi|10086489|gb|AAG12549.1|AC007797_9	sp|Q0WSY2|FPP4_ARATH	pop:POPTR_820461
CBT582	gi|332643575|gb|AEE77096.1|	sp|Q9ZUW3|PP172_ARATH	rcu:RCOM_0340700
CBT583	gi|18404409|ref|NP_565860.1|	--	--
CBT584	gi|46405141|gb|AAS93430.1|	sp|Q94B77|FH5_ARATH	pop:POPTR_744173
CBT585	gi|297826945|ref|XP_002881355.1|	sp|Q5R4N9|RRN3_PONAB	--
CBT586	gi|15221445|ref|NP_174347.1|	sp|Q10110|RRN3_SCHPO	--
CBT587	gi|7523705|gb|AAF63144.1|AC011001_14	--	--
CBT588	gi|15234984|ref|NP_194257.1|	sp|Q9SB36|PP337_ARATH	ath:AT4G25280
CBT589	gi|42569753|ref|NP_181430.2|	sp|Q7X9I4|ERO2_ARATH	osa:4334011
CBT590	gi|15238199|ref|NP_196619.1|	sp|Q9LXA9|BH061_ARATH	pop:POPTR_676550
CBT591	gi|15233510|ref|NP_193199.1|	sp|Q9LEA7|GL18_ARATH	--
CBT592	gi|297834186|ref|XP_002884975.1|	sp|P60066|ADIC_SALTY	rcu:RCOM_1608660
CBT593	gi|18406733|ref|NP_566038.1|	sp|O22149|PME17_ARATH	ath:AT2G45220
CBT594	gi|186513260|ref|NP_194210.2|	--	--
CBT595	gi|18415864|ref|NP_567651.1|	sp|Q38898|AKT2_ARATH	ath:AT4G01010
CBT596	gi|8778798|gb|AAF79806.1|AC020646_29	--	--
CBT597	gi|8777579|dbj|BAA97097.1|	sp|Q9XEC1|Y4443_ARATH	--
CBT598	gi|332643245|gb|AEE76766.1|	sp|P09789|GRP1_PETHY	vcn:VOLCADRAFT_104214
CBT599	gi|22330295|ref|NP_176092.2|	sp|Q8VYZ0|ORTH2_ARATH	zma:100281596
CBT600	gi|22325457|ref|NP_565309.2|	sp|O65351|SUBL_ARATH	--
CBT601	gi|51536512|gb|AAU05494.1|	sp|A9HF18|IF2_GLUDA	ath:AT4G11160
CBT602	gi|15223949|ref|NP_172944.1|	sp|Q8S9J8|CAP1_ARATH	--
CBT603	gi|332658792|gb|AEE84192.1|	sp|Q40392|TMVRN_NICGU	zma:606485
CBT604	gi|145336292|ref|NP_174397.2|	sp|Q9SA05|POT10_ARATH	ppp:PHYPADRAFT_138081
CBT605	gi|297808405|ref|XP_002872086.1|	sp|Q9FLW0|Y5241_ARATH	ath:AT5G38990
CBT606	gi|3319372|gb|AAC28221.1|	sp|P08548|LIN1_NYCCO	vvi:100260845
CBT607	gi|297808737|ref|XP_002872252.1|	sp|Q8RWU5|FBL3_ARATH	sbi:SORBI_05g025540
CBT608	gi|15231259|ref|NP_190171.1|	sp|O23826|K125_TOBAC	vvi:100255345
CBT609	gi|15239411|ref|NP_200877.1|	sp|Q9SE43|REV_ARATH	ath:AT5G60690
CBT610	gi|297831348|ref|XP_002883556.1|	sp|Q3EB08|FBK69_ARATH	--
CBT611	gi|30699453|ref|NP_850983.1|	sp|Q2V4B9|PLST3_ARATH	ppp:PHYPADRAFT_187073
CBT612	gi|297844848|ref|XP_002890305.1|	sp|Q8GYP6|PPR49_ARATH	ath:AT5G03560
CBT613	gi|297841415|ref|XP_002888589.1|	sp|Q9FYG2|CMTA4_ARATH	ppp:PHYPADRAFT_15522
CBT614	gi|332645755|gb|AEE79276.1|	--	--
CBT615	gi|42571763|ref|NP_973972.1|	sp|Q9LPF6|PUP11_ARATH	--
CBT616	gi|15242626|ref|NP_201116.1|	sp|Q9FML2|HDA6_ARATH	ath:AT5G63110
CBT617	gi|16323222|gb|AAL15345.1|	sp|Q8RJP2|RHIE_DICD3	--
CBT618	gi|75220124|sp|O81833.1|SD11_ARATH	sp|O81833|SD11_ARATH	ath:AT1G24650
CBT620	gi|15231929|ref|NP_187464.1|	sp|Q39033|PLCD2_ARATH	ath:AT3G08510
CBT621	gi|42569805|ref|NP_181587.2|	sp|Q501D5|MCMBP_ARATH	--
CBT622	gi|1931655|gb|AAB65490.1|	sp|Q84MA9|Y1063_ARATH	osa:4324691
CBT623	gi|15238837|ref|NP_197348.1|	sp|Q3E9F0|PP392_ARATH	ath:AT5G03560
CBT624	gi|332008267|gb|AED95650.1|	--	--
CBT625	gi|9369408|gb|AAF87156.1|AC002423_21	--	--
CBT626	gi|18397528|ref|NP_566279.1|	sp|P54001|P4HA1_RAT	ath:AT3G06300
CBT627	gi|297844470|ref|XP_002890116.1|	sp|Q9P785|YNY5_SCHPO	ath:AT3G18610
CBT628	gi|297816572|ref|XP_002876169.1|	sp|Q9LFA6|BGAL2_ARATH	ath:AT3G52840
CBT629	gi|297817482|ref|XP_002876624.1|	sp|Q9FPW6|POB1_ARATH	--
CBT630	gi|15221162|ref|NP_177559.1|	sp|Q8GUQ5|BRI1_SOLLC	ath:AT4G39400
CBT631	gi|9758717|dbj|BAB09103.1|	sp|A4IFE9|TM9S1_BOVIN	--
CBT632	gi|18700131|gb|AAL77677.1|	sp|Q5REG1|SART3_PONAB	vcn:VOLCADRAFT_116706
CBT633	gi|297834082|ref|XP_002884923.1|	sp|Q9SAK5|APL_ARATH	vvi:100260542
CBT634	gi|15230438|ref|NP_187831.1|	sp|Q9C7D3|SCP14_ARATH	ath:AT2G22990
CBT635	gi|297806599|ref|XP_002871183.1|	sp|Q9FIA0|U76C2_ARATH	ath:AT5G05860
CBT636	gi|42564075|ref|NP_187802.2|	sp|Q921M3|SF3B3_MOUSE	ath:AT3G55200
CBT637	gi|15242019|ref|NP_200513.1|	sp|Q38932|LCYE_ARATH	ath:AT5G57030
CBT638	gi|297830522|ref|XP_002883143.1|	sp|Q8LGD5|MKS1_ARATH	ath:AT3G18680
CBT639	gi|297819496|ref|XP_002877631.1|	--	--
CBT640	gi|8778366|gb|AAF79374.1|AC007887_33	--	--
CBT641	gi|15220470|ref|NP_172022.1|	sp|O23039|ZIP5_ARATH	ath:AT1G05300
CBT642	gi|15229167|ref|NP_190525.1|	--	--
CBT643	gi|15242078|ref|NP_197587.1|	sp|Q93Z08|E136_ARATH	vvi:100263145
CBT644	gi|297807689|ref|XP_002871728.1|	sp|P51612|XPC_MOUSE	ath:AT5G16630
CBT645	gi|297831158|ref|XP_002883461.1|	sp|O23255|SAHH1_ARATH	ath:AT3G23810
CBT646	gi|297825705|ref|XP_002880735.1|	sp|Q8H1M0|FDL16_ARATH	--
CBT647	gi|297825705|ref|XP_002880735.1|	sp|Q8H1M0|FDL16_ARATH	--
CBT648	gi|297811901|ref|XP_002873834.1|	sp|Q9LF50|MEX1_ARATH	--
CBT649	gi|297849222|ref|XP_002892492.1|	sp|Q38858|CALR2_ARATH	ath:AT1G09210
CBT650	gi|15217459|ref|NP_172392.1|	sp|Q38858|CALR2_ARATH	ath:AT1G09210
CBT651	gi|332657744|gb|AEE83144.1|	--	--
CBT652	gi|15222901|ref|NP_177718.1|	sp|Q94CH6|EXL3_ARATH	rcu:RCOM_1428040
CBT653	gi|15240621|ref|NP_196844.1|	sp|Q9LYR6|PTR49_ARATH	ppp:PHYPADRAFT_128619
CBT654	gi|15240621|ref|NP_196844.1|	sp|Q9LYR6|PTR49_ARATH	ppp:PHYPADRAFT_128619
CBT655	gi|297830792|ref|XP_002883278.1|	sp|Q54PB2|MRD1_DICDI	ath:AT5G47320
CBT656	gi|332192216|gb|AEE30337.1|	sp|P34893|CH10_ARATH	ath:AT1G23100
CBT658	gi|75335868|sp|Q9M345.1|LRK42_ARATH	sp|Q9M345|LRK42_ARATH	--
CBT659	gi|223635643|sp|Q8LDU5.2|PP298_ARATH	sp|Q8LDU5|PP298_ARATH	ath:AT5G03560
CBT660	gi|42567541|ref|NP_195692.2|	sp|Q8WVT3|TTC15_HUMAN	--
CBT661	gi|297829028|ref|XP_002882396.1|	sp|Q0WQ63|ERDL8_ARATH	ppp:PHYPADRAFT_187073
CBT662	gi|297789736|ref|XP_002862803.1|	sp|Q9CQT9|CT024_MOUSE	--
CBT663	gi|297849700|ref|XP_002892731.1|	sp|Q9SAF0|ORP1D_ARATH	--
CBT664	gi|30689342|ref|NP_850393.1|	sp|Q8VZR6|INT1_ARATH	ath:AT2G43330
CBT665	gi|332006241|gb|AED93624.1|	sp|Q8NUJ3|SRAP_STAAW	--
CBT666	gi|15222966|ref|NP_172837.1|	sp|O05235|YUGF_BACSU	--
CBT667	gi|297829012|ref|XP_002882388.1|	sp|Q3EBC2|ZDHC5_ARATH	vcn:VOLCADRAFT_106052
CBT668	gi|10178152|dbj|BAB11597.1|	sp|Q9FJY7|PP449_ARATH	rcu:RCOM_0340700
CBT669	gi|15241211|ref|NP_200453.1|	sp|Q9FM89|FDL38_ARATH	--
CBT670	gi|15234957|ref|NP_192755.1|	sp|Q84WF5|VAMPL_ARATH	ppp:PHYPADRAFT_221830
CBT671	gi|18408777|ref|NP_564898.1|	sp|O64798|Y1747_ARATH	osa:4333912
CBT672	gi|297811269|ref|XP_002873518.1|	sp|Q8HXW0|GGLO_PIG	pop:POPTR_1102986
CBT673	gi|9802525|gb|AAF99727.1|AC004557_6	sp|Q6NPT8|PP2B1_ARATH	--
CBT674	gi|297804196|ref|XP_002869982.1|	sp|Q56YF8|CCT12_ARATH	--
CBT675	gi|218546772|sp|Q9ZUY1.2|PP173_ARATH	sp|Q9ZUY1|PP173_ARATH	ath:AT5G03560
CBT676	gi|16974598|gb|AAL31203.1|	--	--
CBT677	gi|15225089|ref|NP_180705.1|	sp|Q5BPS3|DOR_ARATH	vvi:100252654
CBT678	gi|297834856|ref|XP_002885310.1|	sp|O04130|SERA_ARATH	ath:AT3G19480
CBT679	gi|8843739|dbj|BAA97287.1|	--	--
CBT680	gi|79384402|ref|NP_565165.2|	sp|P92946|SUT22_ARATH	--
CBT681	gi|297796181|ref|XP_002865975.1|	sp|Q5JSH3|WDR44_HUMAN	ppp:PHYPADRAFT_196684
CBT682	gi|15224559|ref|NP_178621.1|	sp|Q9SL15|GRP3_ARATH	cre:CHLREDRAFT_195849
CBT683	gi|4097549|gb|AAD09508.1|	--	--
CBT684	gi|297817308|ref|XP_002876537.1|	sp|Q9M1D1|BGL27_ARATH	ath:AT3G60120
CBT685	gi|332278149|sp|Q56X72.2|RTNLS_ARATH	sp|Q56X72|RTNLS_ARATH	--
CBT686	gi|297798510|ref|XP_002867139.1|	sp|O81767|PP348_ARATH	rcu:RCOM_0340700
CBT688	gi|32815933|gb|AAP88351.1|	--	--
CBT689	gi|34098801|gb|AAQ56783.1|	--	zma:100275802
CBT690	gi|332009089|gb|AED96472.1|	--	--
CBT691	gi|332645278|gb|AEE78799.1|	sp|Q9SD00|MSSP3_ARATH	rcu:RCOM_1594440
CBT692	gi|332645278|gb|AEE78799.1|	sp|Q9SD00|MSSP3_ARATH	rcu:RCOM_1594440
CBT693	gi|2244771|emb|CAB10194.1|	--	--
CBT694	gi|2244771|emb|CAB10194.1|	--	--
CBT695	gi|186510948|ref|NP_190755.2|	sp|O65023|EAAC_ARATH	cme:CMN084C
CBT696	gi|297818274|ref|XP_002877020.1|	sp|Q9LI89|FBK70_ARATH	--
CBT697	gi|18398287|ref|NP_565401.1|	sp|Q3EBZ2|SKI23_ARATH	--
CBT698	gi|15232383|ref|NP_191621.1|	sp|P73548|CDSA_SYNY3	vvi:100248919
CBT699	gi|18402131|ref|NP_564524.1|	sp|Q9LI74|CHUP1_ARATH	vcn:VOLCADRAFT_99471
CBT700	gi|18404283|ref|NP_565855.1|	sp|P24856|ANP_NOTCO	rcu:RCOM_1609340
CBT701	gi|22329188|ref|NP_195278.2|	--	ath:AT4G35530
CBT702	gi|332007356|gb|AED94739.1|	sp|O14215|PRI1_SCHPO	ath:AT5G41880
CBT704	gi|240254508|ref|NP_179804.5|	--	--
CBT705	gi|238480371|gb|ACR43775.1|	--	--
CBT706	gi|240254508|ref|NP_179804.5|	--	--
CBT707	gi|297800708|ref|XP_002868238.1|	sp|Q55DY8|MFRN_DICDI	rcu:RCOM_1402800
CBT708	gi|15010592|gb|AAK73955.1|	--	--
CBT709	gi|25453206|sp|Q9FX85.1|PER10_ARATH	sp|Q9FX85|PER10_ARATH	ath:AT1G49570
CBT710	gi|18395821|ref|NP_566138.1|	sp|Q6A070|F179B_MOUSE	--
CBT711	gi|15220922|ref|NP_174657.1|	sp|P54120|AIG1_ARATH	--
CBT712	gi|42569541|ref|NP_180759.2|	sp|Q8H038|KATAM_ORYSJ	--
CBT713	gi|297836450|ref|XP_002886107.1|	--	--
CBT714	gi|15239182|ref|NP_201386.1|	sp|Q9FHP3|FB300_ARATH	vvi:100252654
CBT715	gi|15239182|ref|NP_201386.1|	sp|Q9FHP3|FB300_ARATH	vvi:100252654
CBT716	gi|38344063|emb|CAE02744.2|	sp|Q6XKE6|POLG_PVCV2	--
CBT717	gi|8953387|emb|CAB96660.1|	sp|O23530|SNC1_ARATH	ath:AT4G19050
CBT718	gi|30680435|ref|NP_849979.1|	sp|Q9ZV52|EGC2_ARATH	--
CBT721	gi|30691786|ref|NP_195537.2|	sp|Q9XGM8|MGAT1_ARATH	ath:AT4G38240
CBT722	gi|30691786|ref|NP_195537.2|	sp|Q9XGM8|MGAT1_ARATH	ath:AT4G38240
CBT723	gi|16648748|gb|AAL25566.1|	--	--
CBT724	gi|332192768|gb|AEE30889.1|	sp|Q54F05|DHX8_DICDI	olu:OSTLU_31151
CBT725	gi|108861900|sp|Q3E9C3.1|RH58_ARATH	sp|Q3E9C3|RH58_ARATH	vcn:VOLCADRAFT_81392
CBT726	gi|9954728|gb|AAG09081.1|AC026237_2	--	--
CBT727	gi|297813273|ref|XP_002874520.1|	sp|P36917|XYNA_THESA	--
CBT728	gi|30017251|gb|AAP12859.1|	--	--
CBT729	gi|30687365|ref|NP_189056.2|	sp|Q56YJ8|FAMA_ARATH	vvi:100250607
CBT730	gi|51536470|gb|AAU05473.1|	sp|Q66GQ2|Y5162_ARATH	--
CBT731	gi|42563387|ref|NP_178211.3|	sp|Q9SAG4|FB93_ARATH	--
CBT732	gi|4204312|gb|AAD10693.1|	sp|P40352|RAD26_YEAST	ath:AT2G18760
CBT733	gi|297795617|ref|XP_002865693.1|	sp|Q9FI80|PP425_ARATH	rcu:RCOM_0340700
CBT734	gi|15231513|ref|NP_189244.1|	sp|P54583|GUN1_ACIC1	--
CBT735	gi|297814205|ref|XP_002874986.1|	sp|Q39024|MPK4_ARATH	ath:AT4G01370
CBT736	gi|42570324|ref|NP_850113.2|	sp|Q9ZUV3|IRX7_ARATH	--
CBT737	gi|240256486|ref|NP_201378.5|	sp|P10587|MYH11_CHICK	rcu:RCOM_1128370
CBT738	gi|297804022|ref|XP_002869895.1|	sp|Q9STE1|PP333_ARATH	rcu:RCOM_0340700
CBT739	gi|15241646|ref|NP_199316.1|	sp|Q93VA3|CYC6_ARATH	ath:AT5G45040
CBT740	gi|15228253|ref|NP_187643.1|	sp|Q5NDE3|AGO61_TETNG	--
CBT741	gi|15219373|ref|NP_178059.1|	sp|Q66J54|S226A_XENLA	vvi:100265876
CBT742	gi|297798270|ref|XP_002867019.1|	sp|Q9M066|C90C1_ARATH	ath:AT4G36380
CBT743	gi|297844580|ref|XP_002890171.1|	sp|Q9C5X8|MOCOS_ARATH	--
CBT744	gi|18405611|ref|NP_566829.1|	sp|Q944M5|SWET4_ARATH	--
CBT745	gi|8778610|gb|AAF79618.1|AC027665_19	sp|Q8I7P9|POL5_DROME	--
CBT746	gi|22331630|ref|NP_190282.2|	sp|Q66GI9|ANTR4_ARATH	olu:OSTLU_2927
CBT747	gi|42562487|ref|NP_174606.2|	--	--
CBT748	gi|42562487|ref|NP_174606.2|	--	--
CBT749	gi|15231608|ref|NP_191458.1|	sp|B5YHE5|LEUD_THEYD	ath:AT3G58990
CBT750	gi|15231608|ref|NP_191458.1|	sp|B5YHE5|LEUD_THEYD	ath:AT3G58990
CBT751	gi|22328918|ref|NP_194254.2|	sp|Q8VXX5|SKS1_ARATH	ath:AT1G55570
CBT752	gi|15233493|ref|NP_194650.1|	sp|P07314|GGT1_RAT	pop:POPTR_1116555
CBT753	gi|297830550|ref|XP_002883157.1|	sp|Q2EG98|PK1L3_MOUSE	--
CBT754	gi|15224316|ref|NP_181292.1|	sp|Q38899|ORC2_ARATH	ath:AT2G37560
CBT755	gi|15218643|ref|NP_176711.1|	sp|Q8GZA4|CBSX6_ARATH	--
CBT756	gi|15234238|ref|NP_192895.1|	sp|Q9M2Z5|FBL53_ARATH	--
CBT757	gi|15219207|ref|NP_175722.1|	sp|Q55AX0|DLPC_DICDI	olu:OSTLU_29011
CBT758	gi|15242265|ref|NP_200018.1|	sp|A1L1P9|S47A1_DANRE	--
CBT759	gi|29028900|gb|AAO64829.1|	sp|Q6P7N4|CC037_XENTR	--
CBT760	gi|15222512|ref|NP_176557.1|	sp|Q9FZ36|M3K2_ARATH	ota:Ot13g01170
CBT761	gi|22328224|ref|NP_192095.2|	--	--
CBT762	gi|30682888|ref|NP_180147.2|	sp|P40234|CKI2_SCHPO	sbi:SORBI_03g032560
CBT764	gi|332659299|gb|AEE84699.1|	sp|Q05609|CTR1_ARATH	ath:AT5G11850
CBT765	gi|332640848|gb|AEE74369.1|	sp|O60318|MCM3A_HUMAN	--
CBT766	gi|297845466|ref|XP_002890614.1|	sp|Q9T041|MAPT_ARATH	--
CBT767	gi|30690525|ref|NP_195317.2|	sp|Q8L7E9|MCAC1_ARATH	--
CBT768	gi|30690525|ref|NP_195317.2|	sp|Q8L7E9|MCAC1_ARATH	--
CBT769	gi|10176803|dbj|BAB09991.1|	--	vvi:100244778
CBT770	gi|332658312|gb|AEE83712.1|	--	--
CBT771	gi|42565106|ref|NP_188849.3|	sp|Q9S9Q9|Y1044_ARATH	--
CBT772	gi|18650602|gb|AAL75901.1|	--	--
CBT773	gi|297833840|ref|XP_002884802.1|	--	--
CBT774	gi|330251368|gb|AEC06462.1|	--	--
CBT776	gi|30693806|ref|NP_198963.2|	sp|Q05865|FOLC_BACSU	ath:AT5G41480
CBT777	gi|10177186|dbj|BAB10320.1|	--	vvi:100244778
CBT778	gi|9993352|gb|AAG11425.1|AC015449_7	sp|Q0V7S0|FB39_ARATH	vvi:100252654
CBT779	gi|168177034|pdb|2JZ4|A	sp|O04312|MB32_ARATH	--
CBT780	gi|22327020|ref|NP_197786.2|	sp|Q9XYS3|NOXA_DICDI	osa:4339397
CBT781	gi|75266272|sp|Q9SSP5.1|THRC2_ARATH	sp|Q9SSP5|THRC2_ARATH	ath:AT1G72810
CBT782	gi|75335017|sp|Q9LHP4.1|RCH2_ARATH	sp|Q9LHP4|RCH2_ARATH	osa:4337016
CBT783	gi|297794581|ref|XP_002865175.1|	sp|Q944A7|Y4523_ARATH	ath:AT5G46570
CBT785	gi|115471013|ref|NP_001059105.1|	sp|Q6AWW5|Y5262_ARATH	cre:CHLREDRAFT_17930
CBT786	gi|42573269|ref|NP_974731.1|	sp|Q1DCV8|BIOF_MYXXD	ath:AT5G04620
CBT787	gi|15241849|ref|NP_195870.1|	sp|O65719|HSP73_ARATH	ath:AT3G09440
CBT788	gi|332010271|gb|AED97654.1|	sp|P49750|YLPM1_HUMAN	vcn:VOLCADRAFT_99471
CBT789	gi|326324797|dbj|BAJ84106.1|	sp|Q50EK0|C16B2_PICSI	rcu:RCOM_0814150
CBT790	gi|15239304|ref|NP_198460.1|	sp|Q50EK0|C16B2_PICSI	rcu:RCOM_0814150
CBT791	gi|297801150|ref|XP_002868459.1|	sp|Q50EK0|C16B2_PICSI	ath:AT5G05690
CBT792	gi|332006061|gb|AED93444.1|	sp|P48502|QCR7_SOLTU	ath:AT5G25450
CBT793	gi|297839069|ref|XP_002887416.1|	sp|Q8RX67|PTR24_ARATH	sbi:SORBI_01g009890
CBT794	gi|330251587|gb|AEC06681.1|	sp|Q84JK2|FD_ARATH	pop:POPTR_808328
CBT795	gi|15227899|ref|NP_179368.1|	sp|Q84JK2|FD_ARATH	rcu:RCOM_1369310
CBT796	gi|107785186|gb|ABF84064.1|	sp|Q5ZMJ9|SRRM1_CHICK	--
CBT797	gi|297830600|ref|XP_002883182.1|	sp|Q9LT72|PUS4_ARATH	ota:Ot06g04410
CBT798	gi|193806500|sp|Q9FX24.2|PPR71_ARATH	sp|Q9FX24|PPR71_ARATH	rcu:RCOM_0340700
CBT799	gi|30680909|ref|NP_179608.2|	sp|Q8GZM7|PIF1_ARATH	ath:AT1G09530
CBT800	gi|15239695|ref|NP_200274.1|	--	--
CBT801	gi|332644388|gb|AEE77909.1|	--	--
CBT802	gi|332644388|gb|AEE77909.1|	--	--
CBT803	gi|30725640|gb|AAP37842.1|	--	--
CBT804	gi|332193953|gb|AEE32074.1|	sp|P46668|ATHB6_ARATH	ath:AT2G22430
CBT805	gi|30923413|sp|Q9LXM3.2|C71BZ_ARATH	sp|Q9LXM3|C71BZ_ARATH	ath:AT3G44250
CBT806	gi|30524962|emb|CAC85265.1|	sp|Q8LGH4|CUL4_ARATH	ath:AT5G46210
CBT807	gi|297828291|ref|XP_002882028.1|	sp|Q38961|SNM1_ARATH	--
CBT809	gi|22329033|ref|NP_194781.2|	sp|Q0WVM4|Y2239_ARATH	pop:POPTR_913861
CBT810	gi|227202678|dbj|BAH56812.1|	sp|Q94BZ1|ZIFL1_ARATH	ppp:PHYPADRAFT_213049
CBT811	gi|30684565|ref|NP_851036.1|	sp|Q94BZ1|ZIFL1_ARATH	--
CBT812	gi|30696817|ref|NP_200517.2|	--	--
CBT813	gi|229914867|gb|ACQ90592.1|	sp|Q9LKW9|NHX7_ARATH	cme:CMR382C
CBT814	gi|42561929|ref|NP_172652.2|	sp|Q9NUD9|PIGV_HUMAN	ath:AT1G11880
CBT815	gi|297802730|ref|XP_002869249.1|	sp|Q9S7G7|MB3R1_ARATH	rcu:RCOM_0915890
CBT816	gi|227438239|gb|ACP30609.1|	sp|Q7LHG5|YI31B_YEAST	--
CBT817	gi|15240888|ref|NP_195729.1|	sp|Q8GY79|DRB5_ARATH	--
CBT818	gi|22330658|ref|NP_177758.2|	sp|Q9SFW6|CCB24_ARATH	ath:AT1G76310
CBT819	gi|297808759|ref|XP_002872263.1|	sp|O43464|HTRA2_HUMAN	ath:AT5G27660
CBT820	gi|30680623|ref|NP_172316.2|	sp|Q6NUQ1|RINT1_HUMAN	--
CBT821	gi|15228781|ref|NP_191154.1|	sp|Q9FIJ6|ACCR4_ARATH	osa:4333525
CBT822	gi|145358843|ref|NP_199241.2|	sp|Q9VB08|RING1_DROME	ath:AT1G03770
CBT823	gi|332194461|gb|AEE32582.1|	sp|Q9H6D7|HAUS4_HUMAN	--
CBT824	gi|15240153|ref|NP_201497.1|	sp|Q4J6C6|PPCEL_HUMAN	pop:POPTR_718074
CBT825	gi|227438237|gb|ACP30608.1|	sp|Q9FL92|WRK16_ARATH	sbi:SORBI_10g028720
CBT827	gi|44917553|gb|AAS49101.1|	sp|P20075|LEAD8_DAUCA	ppp:PHYPADRAFT_233757
CBT828	gi|262385344|gb|ACY64665.1|	sp|Q8NVT1|PCRA_STAAW	ota:Ot05g02750
CBT829	gi|18395013|ref|NP_564145.1|	sp|Q9C5W3|NADK2_ARATH	cre:CHLREDRAFT_196779
CBT830	gi|15237610|ref|NP_201212.1|	sp|Q9FMJ0|P4KB1_ARATH	ath:AT5G64070
CBT831	gi|306526268|sp|O64827.3|SUVR5_ARATH	sp|O64827|SUVR5_ARATH	sbi:SORBI_03g035910
CBT832	gi|332659213|gb|AEE84613.1|	sp|Q68DN1|CB016_HUMAN	sbi:SORBI_07g003680
CBT833	gi|18396347|ref|NP_564285.1|	sp|Q86TV6|TTC7B_HUMAN	vvi:100244912
CBT834	gi|15229310|ref|NP_187101.1|	--	--
CBT835	gi|297826985|ref|XP_002881375.1|	sp|Q5S2C4|NCKP1_ARATH	vvi:100264488
CBT836	gi|15223433|ref|NP_171663.1|	--	--
CBT837	gi|30421190|gb|AAP31313.1|	sp|Q7ZVN7|MED15_DANRE	cre:CHLREDRAFT_195444
CBT838	gi|18408899|ref|NP_566922.1|	sp|Q9SCJ9|UBP26_ARATH	ath:AT3G49600
CBT839	gi|240255306|ref|NP_187508.5|	sp|Q9UI26|IPO11_HUMAN	vcn:VOLCADRAFT_82561
CBT840	gi|55670842|pdb|1XFI|A	sp|Q949P3|Y2734_ARATH	ppp:PHYPADRAFT_58415
CBT841	gi|12322008|gb|AAG51046.1|AC069473_8	sp|Q7LHG5|YI31B_YEAST	--
CBT842	gi|297801176|ref|XP_002868472.1|	sp|O43918|AIRE_HUMAN	ppp:PHYPADRAFT_82362
CBT843	gi|30685928|ref|NP_188714.2|	sp|Q9C5V6|TOP6B_ARATH	pop:POPTR_1075175
CBT844	gi|5881675|dbj|BAA84366.1|	sp|A4QLH6|MATK_LOBMA	ath:ArthCp002
CBT845	gi|15226862|ref|NP_181039.1|	sp|C0LGQ5|GSO1_ARATH	osa:4337016
CBT846	gi|332194470|gb|AEE32591.1|	sp|Q9LNG5|PPP7L_ARATH	--
CBT847	gi|41619306|gb|AAS10072.1|	sp|O22264|MYB12_ARATH	ath:AT3G62610
CBT848	gi|145359958|ref|NP_178970.3|	sp|O14647|CHD2_HUMAN	ath:AT2G13370
CBT849	gi|166746|gb|AAA32813.1|	sp|P20649|PMA1_ARATH	ath:AT2G18960
CBT850	gi|332660332|gb|AEE85732.1|	sp|P19456|PMA2_ARATH	ath:AT4G30190
CBT851	gi|15224264|ref|NP_179486.1|	sp|P20649|PMA1_ARATH	ath:AT2G18960
CBT852	gi|9294282|dbj|BAB02184.1|	sp|Q9LFP7|Y5158_ARATH	osa:4337593
CBT853	gi|297809613|ref|XP_002872690.1|	sp|Q2S415|SYL_SALRD	ath:AT4G04350
CBT854	gi|297809613|ref|XP_002872690.1|	sp|Q2S415|SYL_SALRD	ath:AT4G04350
CBT855	gi|9758853|dbj|BAB09379.1|	sp|P14381|YTX2_XENLA	vvi:100261060
CBT856	gi|332660409|gb|AEE85809.1|	sp|Q51UJ9|ATG11_MAGO7	--
CBT857	gi|75311446|sp|Q9LPW3.1|SCRM2_ARATH	sp|Q9LPW3|SCRM2_ARATH	osa:4349484
CBT858	gi|332645138|gb|AEE78659.1|	sp|Q5RG44|K1211_DANRE	ppp:PHYPADRAFT_149955
CBT859	gi|332645138|gb|AEE78659.1|	sp|Q5RG44|K1211_DANRE	ppp:PHYPADRAFT_149955
CBT860	gi|297808371|ref|XP_002872069.1|	sp|Q556Y8|DUSPR_DICDI	ath:AT3G23610
CBT861	gi|297834848|ref|XP_002885306.1|	sp|Q9FX99|Y1497_ARATH	ath:AT5G38990
CBT862	gi|15236164|ref|NP_194360.1|	sp|Q8KPU9|SYR_SYNE7	ath:AT4G26300
CBT863	gi|297834554|ref|XP_002885159.1|	--	vvi:100240940
CBT864	gi|297834554|ref|XP_002885159.1|	sp|Q6S004|KIF6_DICDI	ath:AT3G16630
CBT865	gi|15224871|ref|NP_181966.1|	sp|Q7Y0E8|NRX11_ORYSJ	--
CBT866	gi|302846855|ref|XP_002954963.1|	sp|P04929|HRPX_PLALO	--
CBT867	gi|18409745|ref|NP_565008.1|	sp|Q8VYR4|CSLG2_ARATH	vvi:100248512
CBT868	gi|297821082|ref|XP_002878424.1|	--	--
CBT869	gi|15218900|ref|NP_176180.1|	sp|Q0WQW5|PPR85_ARATH	rcu:RCOM_0340700
CBT870	gi|116309302|emb|CAH66391.1|	sp|P10978|POLX_TOBAC	osa:4349826
CBT871	gi|297810543|ref|XP_002873155.1|	sp|A6QLT2|MTMR2_BOVIN	--
CBT872	gi|15233048|ref|NP_191674.1|	sp|Q9M2E8|HDG1_ARATH	ath:AT3G61150
CBT873	gi|332645687|gb|AEE79208.1|	sp|O14981|BTAF1_HUMAN	cre:CHLREDRAFT_135484
CBT874	gi|297840523|ref|XP_002888143.1|	sp|O80763|NRX1_ARATH	ath:AT1G60430
CBT878	gi|30681308|ref|NP_566373.2|	sp|P51281|YCF45_PORPU	--
CBT880	gi|15227552|ref|NP_180511.1|	sp|Q9ZW31|HS17B_ARATH	ath:AT2G29500
CBT881	gi|30697422|ref|NP_176860.2|	sp|Q3ECH2|Y1670_ARATH	--
CBT882	gi|42567229|ref|NP_194611.2|	sp|Q9CQK1|ZNHI3_MOUSE	--
CBT883	gi|18405327|ref|NP_565925.1|	sp|Q9SIZ4|Y2027_ARATH	osa:4333912
CBT884	gi|18398487|ref|NP_566350.1|	sp|Q9S7G7|MB3R1_ARATH	ath:AT3G09370
CBT885	gi|227438237|gb|ACP30608.1|	sp|Q9FL92|WRK16_ARATH	--
CBT886	gi|15229451|ref|NP_191911.1|	sp|O65572|CCD1_ARATH	ath:AT3G63520
CBT887	gi|330254941|gb|AEC10035.1|	--	--
CBT888	gi|332009025|gb|AED96408.1|	sp|Q8IUH2|CREG2_HUMAN	--
CBT889	gi|38566676|gb|AAR24228.1|	sp|Q7MUY1|LIPB_PORGI	ath:AT4G03610
CBT890	gi|22326944|ref|NP_680186.1|	sp|Q3UMQ8|NAF1_MOUSE	vcn:VOLCADRAFT_120343
CBT891	gi|297842759|ref|XP_002889261.1|	sp|Q9UEW8|STK39_HUMAN	ppp:PHYPADRAFT_119152
CBT892	gi|332197737|gb|AEE35858.1|	sp|Q41140|PFPA_RICCO	ath:AT1G76550
CBT893	gi|238479825|ref|NP_001154627.1|	sp|Q9BSJ8|ESYT1_HUMAN	cre:CHLREDRAFT_128451
CBT894	gi|22328084|ref|NP_680468.1|	sp|Q9T074|PCKA_ARATH	ath:AT5G65690
CBT895	gi|145361638|ref|NP_850204.2|	sp|Q7NW10|GPH_CHRVO	--
CBT896	gi|332006622|gb|AED94005.1|	--	--
CBT897	gi|332197326|gb|AEE35447.1|	--	--
CBT898	gi|15225728|ref|NP_180828.1|	sp|P09789|GRP1_PETHY	vcn:VOLCADRAFT_99471
CBT899	gi|332005222|gb|AED92605.1|	--	--
CBT900	gi|30681524|ref|NP_849629.1|	sp|Q93Y32|BCAT1_ARATH	ath:AT1G10060
CBT901	gi|332657572|gb|AEE82972.1|	sp|Q54PM6|Y8605_DICDI	ath:AT5G55310
CBT902	gi|332191501|gb|AEE29622.1|	sp|Q642T7|DIEXF_XENTR	rcu:RCOM_1510390
CBT903	gi|332191501|gb|AEE29622.1|	sp|Q642T7|DIEXF_XENTR	rcu:RCOM_1510390
CBT904	gi|15219412|ref|NP_178073.1|	sp|Q42962|PGKY_TOBAC	ath:AT1G79550
CBT905	gi|4996363|dbj|BAA78424.1|	sp|P04146|COPIA_DROME	sbi:SORBI_0011s005450
CBT906	gi|15223288|ref|NP_171613.1|	sp|Q43187|IPYR_SOLTU	ath:AT1G01050
CBT907	gi|297843150|ref|XP_002889456.1|	sp|Q8RX22|MIP1_ARATH	--
CBT908	gi|241740147|gb|ACS68197.1|	sp|Q9SWW6|CESA7_ARATH	ath:AT5G17420
CBT909	gi|15218985|ref|NP_176216.1|	sp|Q96B26|EXOS8_HUMAN	ath:AT1G60080
CBT910	gi|5732066|gb|AAD48965.1|AF147263_7	sp|Q9M0U9|SKI19_ARATH	zma:100277153
CBT911	gi|297808259|ref|XP_002872013.1|	sp|Q9FNJ8|AROD5_ARATH	--
CBT912	gi|297831064|ref|XP_002883414.1|	sp|Q7XBH4|MYB4_ORYSJ	vvi:100254518
CBT913	gi|297837447|ref|XP_002886605.1|	sp|Q13489|BIRC3_HUMAN	--
CBT914	gi|15451226|gb|AAK96884.1|	sp|P29516|TBB8_ARATH	ath:AT5G23860
CBT915	gi|15237776|ref|NP_200698.1|	sp|Q2V9B0|MY1R1_SOLTU	--
CBT916	gi|316996001|dbj|BAD83532.2|	sp|Q01148|NU1M_WHEAT	osa:6450162
CBT917	gi|145357578|ref|NP_195927.2|	sp|Q9FYP9|IMA2_ORYSJ	--
CBT918	gi|157086536|gb|ABV21208.1|	sp|O65351|SUBL_ARATH	--
CBT919	gi|330255648|gb|AEC10742.1|	sp|P53681|CRK_DAUCA	ath:AT3G50530
CBT920	gi|164371714|gb|ABY51730.1|	sp|Q9FDW0|FRIGI_ARATH	--
CBT921	gi|30316393|sp|Q9SUC0.3|3HIDH_ARATH	sp|Q9SUC0|3HIDH_ARATH	ath:AT4G20930
CBT922	gi|145323796|ref|NP_001077487.1|	sp|Q9LRB5|LHT2_ARATH	rcu:RCOM_1151110
CBT923	gi|15239851|ref|NP_199150.1|	sp|O48639|PHT13_ARATH	ath:AT5G43360
CBT924	gi|30679943|ref|NP_567281.2|	sp|Q9S9T7|VP282_ARATH	ath:AT4G05000
CBT925	gi|332196428|gb|AEE34549.1|	sp|Q42572|DNLI1_ARATH	vvi:100256907
CBT926	gi|15228424|ref|NP_190437.1|	sp|Q9SMN1|UMP8_ARATH	--
CBT927	gi|15228693|ref|NP_191772.1|	sp|P18549|CEFD_STRCL	--
CBT928	gi|3176687|gb|AAC18810.1|	sp|Q0WUI9|TPS8_ARATH	rcu:RCOM_0993370
CBT929	gi|15224749|ref|NP_180126.1|	sp|Q8LE94|RING3_ARATH	rcu:RCOM_0790270
CBT930	gi|18395083|ref|NP_564161.1|	sp|Q6MEW4|GPMA_PARUW	rcu:RCOM_1034140
CBT931	gi|18379022|ref|NP_563667.1|	sp|Q9SRX9|BAH1_ARATH	--
CBT932	gi|297829138|ref|XP_002882451.1|	sp|Q9M8K2|REM21_ARATH	--
CBT933	gi|75333533|sp|Q9C8S9.1|RH48_ARATH	sp|Q9C8S9|RH48_ARATH	vvi:100242258
CBT934	gi|18418402|ref|NP_567960.1|	sp|Q8L9J9|CAES_ARATH	--
CBT935	gi|332005896|gb|AED93279.1|	--	--
CBT936	gi|297852766|ref|XP_002894264.1|	sp|O80339|ERF82_ARATH	ath:AT1G50640
CBT937	gi|297810453|ref|XP_002873110.1|	sp|Q8GYY1|HSFA3_ARATH	--
CBT938	gi|332003918|gb|AED91301.1|	--	--
CBT940	gi|18390448|ref|NP_563720.1|	sp|Q9MAT5|ANM42_ARATH	ota:Ot07g00730
CBT941	gi|18414189|ref|NP_567426.1|	sp|Q07970|ATK1_ARATH	ath:AT4G21270
CBT942	gi|297848570|ref|XP_002892166.1|	sp|Q9EPI1|XYLT1_RAT	ppp:PHYPADRAFT_138722
CBT943	gi|79521003|ref|NP_197951.2|	sp|Q571G4|LIN54_MOUSE	--
CBT944	gi|71151984|sp|Q9LHG9.1|NACA1_ARATH	sp|Q9LHG9|NACA1_ARATH	ath:AT3G12390
CBT945	gi|332646606|gb|AEE80127.1|	sp|Q6ZS30|NBEL1_HUMAN	--
CBT946	gi|297804700|ref|XP_002870234.1|	sp|O23403|PPD1_ARATH	vvi:100259776
CBT947	gi|332646178|gb|AEE79699.1|	--	--
CBT948	gi|15226871|ref|NP_181043.1|	sp|Q92535|PIGC_HUMAN	ath:AT2G34980
CBT949	gi|15232735|ref|NP_190300.1|	sp|Q6IV56|RN141_DANRE	--
CBT950	gi|25091506|sp|Q9SX77.1|UMP6_ARATH	sp|Q9SX77|UMP6_ARATH	--
CBT951	gi|15233281|ref|NP_188230.1|	sp|Q803I8|SYVN1_DANRE	ath:AT3G16090
CBT952	gi|15228405|ref|NP_190428.1|	sp|Q9SMP0|NFYC1_ARATH	pop:POPTR_218216
CBT953	gi|42563280|ref|NP_177849.2|	sp|Q9SGH2|MBD9_ARATH	sbi:SORBI_10g031260
CBT954	gi|15222182|ref|NP_172770.1|	sp|Q96514|C71B7_ARATH	ath:AT1G13090
CBT955	gi|332659287|gb|AEE84687.1|	--	ath:AT4G22970
CBT956	gi|15238312|ref|NP_196097.1|	sp|Q09143|CTR1_MOUSE	sbi:SORBI_08g021380
CBT957	gi|18410525|ref|NP_565079.1|	sp|Q41651|CYPB_VICFA	sbi:SORBI_03g011610
CBT958	gi|297802058|ref|XP_002868913.1|	sp|Q9FI70|FK122_ARATH	--
CBT959	gi|332192670|gb|AEE30791.1|	sp|O23530|SNC1_ARATH	ath:AT4G19050
CBT960	gi|297832398|ref|XP_002884081.1|	sp|Q8GT74|NIP2_ARATH	sbi:SORBI_03g011120
CBT961	gi|222424910|dbj|BAH20406.1|	sp|C0LGE4|Y1124_ARATH	ath:AT1G75820
CBT962	gi|18425129|ref|NP_569041.1|	sp|C0LGQ5|GSO1_ARATH	ath:AT1G55570
CBT963	gi|297817560|ref|XP_002876663.1|	sp|A7PZL3|PGLR_VITVI	ath:AT3G15720
CBT964	gi|2244802|emb|CAB10225.1|	sp|P10978|POLX_TOBAC	--
CBT965	gi|5668782|gb|AAD46008.1|AC007894_6	--	--
CBT966	gi|145329971|ref|NP_001077971.1|	--	--
CBT967	gi|15242721|ref|NP_195953.1|	sp|Q54P70|Y4757_DICDI	sbi:SORBI_06g032350
CBT968	gi|332007867|gb|AED95250.1|	sp|Q6Z8C8|CDKF4_ORYSJ	ath:AT4G19110
CBT969	gi|297827577|ref|XP_002881671.1|	sp|Q766C3|NEP1_NEPGR	ath:AT5G22850
CBT970	gi|297797651|ref|XP_002866710.1|	sp|Q9FDW1|MYB44_ARATH	ath:AT5G67300
CBT971	gi|15232470|ref|NP_188121.1|	sp|Q8LPR5|TCP4_ARATH	--
CBT972	gi|8809605|dbj|BAA97156.1|	--	--
CBT973	gi|15235905|ref|NP_194034.1|	sp|Q8RWF5|MATE9_ARATH	--
CBT974	gi|42564060|ref|NP_566388.2|	sp|Q5XG58|ELP4_XENLA	ath:AT3G11220
CBT975	gi|22326632|ref|NP_196289.2|	sp|P46665|HAT14_ARATH	ath:AT5G06710
CBT976	gi|9755631|emb|CAC01785.1|	--	--
CBT977	gi|50201959|gb|AAT70495.1|	sp|Q55909|Y305_SYNY3	--
CBT978	gi|22331647|ref|NP_190357.2|	sp|Q84K47|AB2A_ARATH	olu:OSTLU_42103
CBT979	gi|75252287|sp|Q5XF11.1|FB248_ARATH	sp|Q5XF11|FB248_ARATH	--
CBT980	gi|15239489|ref|NP_200905.1|	sp|Q9FME3|TCP5_ARATH	--
CBT981	gi|332642451|gb|AEE75972.1|	sp|P93045|BSH_ARATH	ath:AT3G17590
CBT982	gi|237682460|gb|ACR10277.1|	sp|Q9SKK4|GSL_ARATH	zma:541977
CBT983	gi|18390888|ref|NP_563815.1|	--	ath:AT1G08380
CBT984	gi|297807311|ref|XP_002871539.1|	sp|Q9ZVT9|C2GR1_ARATH	--
CBT985	gi|75127177|sp|Q6NQJ7.1|FRS4_ARATH	sp|Q6NQJ7|FRS4_ARATH	--
CBT986	gi|30683552|ref|NP_196688.2|	sp|Q9ZPY0|DOF25_ARATH	--
CBT987	gi|154424270|gb|ABS82020.1|	sp|O23530|SNC1_ARATH	--
CBT988	gi|297849658|ref|XP_002892710.1|	sp|Q9LN77|P2A12_ARATH	--
CBT989	gi|75146626|sp|Q84JC0.1|RRP8_ARATH	sp|Q84JC0|RRP8_ARATH	--
CBT990	gi|297807533|ref|XP_002871650.1|	sp|Q9LXG8|WRK72_ARATH	ath:AT2G38470
CBT991	gi|18411603|ref|NP_567212.1|	sp|Q8RX88|FACE1_ARATH	ath:AT4G01320
CBT992	gi|6633852|gb|AAF19711.1|AC008047_18	--	--
CBT993	gi|15222715|ref|NP_173968.1|	sp|Q93V72|E13L4_ARATH	vvi:100263145
CBT994	gi|119360135|gb|ABL66796.1|	sp|Q6J163|5NG4_PINTA	--
CBT995	gi|42569518|ref|NP_180709.3|	sp|Q84RR0|ARI7_ARATH	pop:POPTR_832209
CBT996	gi|240256166|ref|NP_195263.4|	sp|Q99LL5|PWP1_MOUSE	osa:4330868
CBT997	gi|5668788|gb|AAD46014.1|AC007894_12	--	--
CBT998	gi|297824349|ref|XP_002880057.1|	sp|Q12136|SAS10_YEAST	rcu:RCOM_0643750
CBT999	gi|297824349|ref|XP_002880057.1|	sp|Q12136|SAS10_YEAST	rcu:RCOM_1609340
CBT1000	gi|15237324|ref|NP_197135.1|	sp|Q54N38|UCHL5_DICDI	ath:AT5G16310
CBT1001	gi|330251290|gb|AEC06384.1|	sp|Q94C77|RPKL_ARATH	ath:AT1G71830
CBT1003	gi|15223081|ref|NP_177780.1|	sp|Q8LF80|CKB21_ARATH	ath:AT1G76540
CBT1004	gi|332642421|gb|AEE75942.1|	--	--
CBT1005	gi|297845316|ref|XP_002890539.1|	--	--
CBT1006	gi|332194479|gb|AEE32600.1|	sp|Q9SJE1|CHLD_ARATH	ath:AT1G08520
CBT1007	gi|297850558|ref|XP_002893160.1|	sp|Q5SRX1|TM1L2_MOUSE	--
CBT1008	gi|332195570|gb|AEE33691.1|	--	--
CBT1009	gi|42567684|ref|NP_196234.3|	sp|Q9D554|SF3A3_MOUSE	ath:AT5G06160
CBT1010	gi|297789582|ref|XP_002862740.1|	sp|Q9FH16|PR1G2_ARATH	--
CBT1011	gi|332646292|gb|AEE79813.1|	sp|Q96SZ5|AEDO_HUMAN	ath:AT3G58670
CBT1012	gi|42567178|ref|NP_194436.2|	sp|Q9T041|MAPT_ARATH	--
CBT1013	gi|15225800|ref|NP_180251.1|	sp|Q869T9|EKIA_DICDI	vvi:100256116
CBT1014	gi|297798412|ref|XP_002867090.1|	sp|O49619|PP350_ARATH	rcu:RCOM_0340700
CBT1015	gi|297851290|ref|XP_002893526.1|	sp|Q9SGN7|CCR12_ARATH	ath:AT3G59420
CBT1016	gi|15227926|ref|NP_181762.1|	sp|Q5R5K8|TFP11_PONAB	ath:AT1G17070
CBT1017	gi|39930309|tpg|DAA00366.1|	--	--
CBT1018	gi|20197184|gb|AAC16076.2|	--	--
CBT1019	gi|332659927|gb|AEE85327.1|	--	--
CBT1020	gi|332197054|gb|AEE35175.1|	sp|Q8T191|UGGG_DICDI	ath:AT1G71220
CBT1021	gi|297808771|ref|XP_002872269.1|	sp|Q54TS4|YIPF1_DICDI	--
CBT1022	gi|15230386|ref|NP_190673.1|	sp|Q8BVA2|TM222_MOUSE	--
CBT1023	gi|332009940|gb|AED97323.1|	--	--
CBT1024	gi|297848980|ref|XP_002892371.1|	sp|O54922|EXOC7_RAT	ath:AT1G07000
CBT1025	gi|297806111|ref|XP_002870939.1|	sp|Q9LFB8|PTR5_ARATH	rcu:RCOM_0730410
CBT1026	gi|145327193|ref|NP_001077798.1|	sp|Q9SAK5|APL_ARATH	ath:AT1G67710
CBT1027	gi|332190376|gb|AEE28497.1|	--	--
CBT1029	gi|332006091|gb|AED93474.1|	sp|Q8VZ59|YUC6_ARATH	ath:AT5G25620
CBT1030	gi|42572227|ref|NP_974208.1|	sp|Q3EBD3|RH41_ARATH	ath:AT2G42520
CBT1031	gi|15242065|ref|NP_200531.1|	sp|Q54TA5|TBC5B_DICDI	--
CBT1032	gi|9719721|gb|AAF97823.1|AC034107_6	--	--
CBT1033	gi|332646327|gb|AEE79848.1|	sp|Q8GXW6|FBL59_ARATH	--
CBT1034	gi|332194234|gb|AEE32355.1|	--	--
CBT1035	gi|3776021|emb|CAA09211.1|	sp|Q9CAI7|IF4A3_ARATH	ath:AT1G72730
CBT1036	gi|3776021|emb|CAA09211.1|	sp|Q9CAI7|IF4A3_ARATH	ath:AT1G72730
CBT1037	gi|18412822|ref|NP_567290.1|	--	--
CBT1038	gi|332661212|gb|AEE86612.1|	sp|Q80YV3|TRRAP_MOUSE	ath:AT4G36080
CBT1039	gi|297803776|ref|XP_002869772.1|	sp|Q9ST02|NAATA_HORVU	ath:AT2G20610
CBT1040	gi|224589543|gb|ACN59305.1|	sp|Q9M9C5|Y1680_ARATH	vvi:100252647
CBT1041	gi|595957|gb|AAC49002.1|	sp|Q42712|FATA_CORSA	ath:AT3G25110
CBT1042	gi|297805312|ref|XP_002870540.1|	sp|Q9FHR3|PP403_ARATH	--
CBT1043	gi|15234117|ref|NP_193642.1|	sp|P42735|CDI8_ARATH	--
CBT1044	gi|22329783|ref|NP_173906.2|	sp|P52780|SYQ_LUPLU	ath:AT1G25350
CBT1045	gi|332644154|gb|AEE77675.1|	sp|O04244|Y4200_ARATH	--
CBT1046	gi|30685011|ref|NP_850170.1|	sp|Q9C5X4|ATX1_ARATH	--
CBT1047	gi|15224213|ref|NP_179460.1|	sp|Q9ZV48|TPS11_ARATH	rcu:RCOM_0993370
CBT1048	gi|1742965|emb|CAA70756.1|	sp|O94317|YH5D_SCHPO	--
CBT1049	gi|75335370|sp|Q9LRT1.1|Y3804_ARATH	sp|Q9LRT1|Y3804_ARATH	vvi:100253808
CBT1050	gi|330255561|gb|AEC10655.1|	sp|Q9WTY1|PDCD7_MOUSE	--
CBT1051	gi|6692119|gb|AAF24584.1|AC007764_26	--	--
CBT1052	gi|332646801|gb|AEE80322.1|	sp|Q0ULF5|SEC31_PHANO	vcn:VOLCADRAFT_99471
CBT1053	gi|18420643|ref|NP_568427.1|	sp|Q9FN42|CLPP2_ARATH	ath:AT5G23140
CBT1054	gi|297829500|ref|XP_002882632.1|	sp|Q9SF38|PP222_ARATH	ath:AT5G03560
CBT1055	gi|15233698|ref|NP_195528.1|	sp|Q9SZL5|PP356_ARATH	ath:AT5G03560
CBT1056	gi|297795749|ref|XP_002865759.1|	sp|Q91W34|CP058_MOUSE	--
CBT1057	gi|53828547|gb|AAU94383.1|	sp|O22944|NTAQ1_ARATH	--
CBT1058	gi|18419967|ref|NP_568377.1|	sp|Q94LW6|SUT35_ARATH	--
CBT1059	gi|15230202|ref|NP_191263.1|	sp|O80366|ARR9_ARATH	ath:AT3G57040
CBT1061	gi|297842942|ref|XP_002889352.1|	sp|Q9LQ73|PX11C_ARATH	--
CBT1062	gi|18378900|ref|NP_563641.1|	sp|Q66H85|ANKZ1_RAT	--
CBT1064	gi|297827821|ref|XP_002881793.1|	sp|Q8RWS8|PP199_ARATH	--
CBT1066	gi|297826459|ref|XP_002881112.1|	sp|Q8W4L5|VAL1_ARATH	--
CBT1067	gi|145335397|ref|NP_172597.2|	sp|Q9SXB4|Y1130_ARATH	sbi:SORBI_04g020990
CBT1068	gi|145408590|ref|YP_001152214.1|	sp|Q49KT9|YCF68_EUCGG	--
CBT1069	gi|41017293|sp|P93276.1|M030_ARATH	sp|Q9PLI5|Y114_CHLMU	--
CBT1070	gi|238479752|ref|NP_001154611.1|	sp|O23755|EF2_BETVU	ath:AT3G12915
CBT1071	gi|79324367|ref|NP_001031486.1|	sp|Q9SLH7|PER20_ARATH	sbi:SORBI_06g016610
CBT1072	gi|15228370|ref|NP_187687.1|	sp|Q940D0|ARR1_ARATH	sbi:SORBI_10g005580
CBT1073	gi|332195751|gb|AEE33872.1|	sp|Q28EW0|TM87A_XENTR	--
CBT1074	gi|15241967|ref|NP_200497.1|	sp|Q5HZ36|GAT21_ARATH	--
CBT1075	gi|15241692|ref|NP_201013.1|	sp|Q8LPG9|IQD14_ARATH	--
CBT1076	gi|15240531|ref|NP_200365.1|	sp|Q5DU56|NLRC3_MOUSE	--
CBT1077	gi|10176803|dbj|BAB09991.1|	--	--
CBT1078	gi|18406012|ref|NP_565978.1|	--	--
CBT1080	gi|15236778|ref|NP_194387.1|	sp|Q8LEM7|CNBL3_ARATH	ath:AT5G55990
CBT1081	gi|30680753|ref|NP_850940.1|	sp|P61646|SIA8E_PANTR	--
CBT1082	gi|297806807|ref|XP_002871287.1|	--	--
CBT1083	gi|15236213|ref|NP_195214.1|	sp|B0K3S3|GATA_THEPX	cme:CMM318C
CBT1084	gi|297802338|ref|XP_002869053.1|	sp|Q9LX20|ASPL1_ARATH	ath:AT5G22850
CBT1085	gi|15225777|ref|NP_180239.1|	sp|Q05047|C72A1_CATRO	vvi:100249305
CBT1086	gi|297791395|ref|XP_002863582.1|	sp|Q9SVG4|RETOL_ARATH	--
CBT1087	gi|15235537|ref|NP_195454.1|	sp|Q9SZT8|PP354_ARATH	rcu:RCOM_0340700
CBT1088	gi|6562280|emb|CAB62650.1|	--	--
CBT1089	gi|79514626|ref|NP_197148.3|	sp|Q38929|IDI1_ARATH	ath:AT5G16440
CBT1090	gi|332189512|gb|AEE27633.1|	sp|Q9CS00|CS029_MOUSE	--
CBT1091	gi|75273395|sp|Q9LII9.1|GDL54_ARATH	sp|Q9LII9|GDL54_ARATH	rcu:RCOM_1428040
CBT1092	gi|15226162|ref|NP_178819.1|	--	--
CBT1093	gi|11692818|gb|AAG40012.1|AF324661_1	--	--
CBT1094	gi|18423503|ref|NP_568792.1|	sp|A1U1Q2|CLPX_MARAV	ath:AT5G53350
CBT1095	gi|297848856|ref|XP_002892309.1|	sp|Q9S9K4|ASPL2_ARATH	ath:AT5G22850
CBT1096	gi|15239384|ref|NP_197911.1|	sp|Q4PSE7|FB262_ARATH	--
CBT1097	gi|297824099|ref|XP_002879932.1|	sp|P45951|ARP_ARATH	ath:AT2G41460
CBT1098	gi|332642084|gb|AEE75605.1|	sp|Q9LKA3|MDHM2_ARATH	ath:AT3G15020
CBT1099	gi|297809915|ref|XP_002872841.1|	sp|O80939|LRK41_ARATH	ath:AT1G71830
CBT1100	gi|30693150|ref|NP_190486.2|	sp|Q5G1T1|PP272_ARATH	rcu:RCOM_0340700
CBT1101	gi|297799522|ref|XP_002867645.1|	sp|Q04836|ROC3_ARATH	ath:AT5G50240
CBT1102	gi|330253675|gb|AEC08769.1|	--	--
CBT1103	gi|15221721|ref|NP_173839.1|	sp|Q8CG07|WRIP1_RAT	ath:AT1G24290
CBT1104	gi|297808305|ref|XP_002872036.1|	sp|Q9JLC8|SACS_MOUSE	--
CBT1105	gi|15218207|ref|NP_175639.1|	sp|Q9C821|PEK15_ARATH	ath:AT4G33430
CBT1106	gi|332010032|gb|AED97415.1|	sp|O94317|YH5D_SCHPO	--
CBT1107	gi|9758853|dbj|BAB09379.1|	sp|P08548|LIN1_NYCCO	vvi:100260845
CBT1108	gi|14335134|gb|AAK59847.1|	sp|Q54ML6|MOG1_DICDI	--
CBT1110	gi|6633853|gb|AAF19712.1|AC008047_19	sp|P08640|MUC1_YEAST	vvi:100249633
CBT1111	gi|332646660|gb|AEE80181.1|	sp|Q8NBL1|PGLT1_HUMAN	pop:POPTR_552157
CBT1112	gi|15233164|ref|NP_191064.1|	sp|Q8H8U5|IN21B_ORYSJ	vvi:100267329
CBT1114	gi|15240762|ref|NP_201548.1|	sp|Q9FJX6|FH6_ARATH	vcn:VOLCADRAFT_104214
CBT1115	gi|186493960|ref|NP_177041.3|	sp|Q9S740|AGP19_ARATH	vcn:VOLCADRAFT_104214
CBT1116	gi|683504|emb|CAA57529.1|	sp|Q38951|2AAG_ARATH	rcu:RCOM_0353450
CBT1117	gi|4325354|gb|AAD17351.1|	--	--
CBT1118	gi|223635621|sp|Q940A6.2|PP325_ARATH	sp|Q940A6|PP325_ARATH	ath:AT5G03560
CBT1119	gi|332657156|gb|AEE82556.1|	sp|Q54PW9|EI24_DICDI	ath:AT4G06676
CBT1120	gi|332643180|gb|AEE76701.1|	--	--
CBT1122	gi|297849278|ref|XP_002892520.1|	sp|Q8L7S0|ULP2B_ARATH	ath:AT4G15880
CBT1123	gi|30688628|ref|NP_197668.2|	--	--
CBT1124	gi|15237900|ref|NP_197802.1|	sp|O65403|ERG13_ARATH	ath:AT5G24140
CBT1125	gi|227438187|gb|ACP30583.1|	sp|Q9C646|RX24L_ARATH	rcu:RCOM_0742270
CBT1126	gi|332641763|gb|AEE75284.1|	sp|Q4R5D9|YTHD2_MACFA	--
CBT1127	gi|297836951|ref|XP_002886357.1|	sp|P0CAN7|VATE3_ARATH	ath:AT1G64200
CBT1128	gi|15724286|gb|AAL06536.1|AF412083_1	--	--
CBT1129	gi|15238000|ref|NP_199516.1|	sp|Q62210|BIRC2_MOUSE	--
CBT1130	gi|18390588|ref|NP_563753.1|	sp|Q5RDX4|ATAD2_PONAB	cme:CML023C
CBT1131	gi|225440324|ref|XP_002263599.1|	sp|P22953|HSP71_ARATH	vvi:100259551
CBT1132	gi|332659287|gb|AEE84687.1|	--	ath:AT4G22970
CBT1133	gi|42573461|ref|NP_974827.1|	sp|Q6P988|NOTUM_HUMAN	--
CBT1134	gi|30684623|ref|NP_173046.2|	sp|Q5F3V3|PDS5A_CHICK	rcu:RCOM_1065770
CBT1135	gi|7340702|emb|CAB82945.1|	sp|O22899|DHX15_ARATH	ath:AT3G62310
CBT1136	gi|119935930|gb|ABM06037.1|	--	--
CBT1137	gi|4996363|dbj|BAA78424.1|	--	--
CBT1138	gi|15222304|ref|NP_172191.1|	sp|Q91348|F26L_CHICK	ath:AT1G07110
CBT1140	gi|15237178|ref|NP_197689.1|	sp|Q9FFB0|SCP47_ARATH	ath:AT5G22980
CBT1141	gi|45451864|gb|AAS65454.1|	sp|P27140|CAHC_ARATH	ath:AT3G01500
CBT1142	gi|158828172|gb|ABW81051.1|	--	--
CBT1143	gi|297812959|ref|XP_002874363.1|	sp|Q8LKS5|LACS7_ARATH	ath:AT5G27600
CBT1144	gi|15229785|ref|NP_190622.1|	sp|P53681|CRK_DAUCA	ath:AT3G50530
CBT1145	gi|9802527|gb|AAF99729.1|AC004557_8	--	pop:POPTR_822012
CBT1146	gi|332197556|gb|AEE35677.1|	sp|O94317|YH5D_SCHPO	ath:AT2G45000
CBT1147	gi|264664501|sp|C0LGK9.1|Y2242_ARATH	sp|C0LGK9|Y2242_ARATH	sbi:SORBI_03g032990
CBT1148	gi|30685461|ref|NP_180843.2|	sp|Q6BSP4|BBP_DEBHA	vcn:VOLCADRAFT_99471
CBT1149	gi|15230211|ref|NP_188512.1|	sp|Q9LS94|RAG3F_ARATH	ath:AT3G18820
CBT1150	gi|15239728|ref|NP_200285.1|	sp|P30233|2SS2_CAPMA	--
CBT1151	gi|30680143|ref|NP_850530.1|	sp|Q8BXQ2|PIGT_MOUSE	ath:AT3G07140
CBT1152	gi|297848944|ref|XP_002892353.1|	sp|Q94A68|Y1669_ARATH	vcn:VOLCADRAFT_98273
CBT1153	gi|3193294|gb|AAC19278.1|	sp|P0C2F6|RNHX1_ARATH	vvi:100258101
CBT1154	gi|15218567|ref|NP_177414.1|	sp|Q9SLK6|ALA6_ARATH	ath:AT1G72700
CBT1155	gi|297845134|ref|XP_002890448.1|	sp|Q9HGL2|YHLA_SCHPO	--
CBT1156	gi|297802674|ref|XP_002869221.1|	sp|Q9SMZ3|FBX13_ARATH	--
CBT1157	gi|332645234|gb|AEE78755.1|	--	--
CBT1158	gi|89000995|gb|ABD59087.1|	--	--
CBT1159	gi|297833446|ref|XP_002884605.1|	sp|Q4S6U8|PP4R3_TETNG	--
CBT1160	gi|7523698|gb|AAF63137.1|AC011001_7	--	vcn:VOLCADRAFT_99471
CBT1161	gi|89257599|gb|ABD65088.1|	--	--
CBT1162	gi|297839623|ref|XP_002887693.1|	sp|Q6NPN4|LYM3_ARATH	osa:4331523
CBT1163	gi|18405064|ref|NP_564668.1|	sp|Q3ECP6|GDL22_ARATH	rcu:RCOM_1428040
CBT1164	gi|7378612|emb|CAB83288.1|	sp|P43293|NAK_ARATH	pop:POPTR_720623
CBT1165	gi|79527284|ref|NP_568556.3|	sp|Q8X7G2|PUUD_ECO57	--
CBT1166	gi|297812451|ref|XP_002874109.1|	sp|A7MPJ7|ACSA_ENTS8	vcn:VOLCADRAFT_103924
CBT1167	gi|30682913|ref|NP_850070.1|	sp|Q8DHG3|SYW_THEEB	ath:AT2G25840
CBT1168	gi|125991834|sp|Q8LC76.2|CYT7_ARATH	sp|Q8LC76|CYT7_ARATH	--
CBT1169	gi|30681433|ref|NP_172462.2|	sp|Q3EDF8|PPR28_ARATH	rcu:RCOM_0340700
CBT1170	gi|145360939|ref|NP_181853.3|	sp|A4IHW3|S35A4_XENTR	--
CBT1171	gi|15233037|ref|NP_189499.1|	sp|Q54DY9|BCS1B_DICDI	vvi:100255946
CBT1172	gi|15238012|ref|NP_197274.1|	--	--
CBT1173	gi|297841517|ref|XP_002888640.1|	--	--
CBT1174	gi|297807185|ref|XP_002871476.1|	sp|Q9LDK9|APBLA_ARATH	vvi:100241708
CBT1176	gi|297832794|ref|XP_002884279.1|	sp|Q9SGH2|MBD9_ARATH	--
CBT1177	gi|332197727|gb|AEE35848.1|	--	--
CBT1178	gi|6523041|emb|CAB62309.1|	sp|Q9SND9|Y3028_ARATH	osa:4336306
CBT1179	gi|297802842|ref|XP_002869305.1|	sp|Q94CD1|HHT1_ARATH	pop:POPTR_784746
CBT1180	gi|197090709|gb|ACH41755.1|	sp|Q9ST02|NAATA_HORVU	ath:AT2G20610
CBT1181	gi|30688614|ref|NP_197665.2|	sp|Q9FNI8|FBD32_ARATH	--
CBT1182	gi|297838455|ref|XP_002887109.1|	sp|Q9ZW88|FBL34_ARATH	--
CBT1183	gi|42568687|ref|NP_200941.2|	sp|Q9JKX4|AATF_MOUSE	--
CBT1184	gi|15232931|ref|NP_189462.1|	sp|Q8T126|FNKC_DICDI	rcu:RCOM_0423090
CBT1186	gi|332643320|gb|AEE76841.1|	sp|Q8NUJ3|SRAP_STAAW	cme:CMO070C
CBT1187	gi|15227373|ref|NP_181681.1|	sp|O22212|PRP4_ARATH	ath:AT2G41500
CBT1188	gi|14532512|gb|AAK63984.1|	sp|P0AD20|YOHK_SHIFL	--
CBT1189	gi|4038057|gb|AAC97238.1|	--	--
CBT1190	gi|18395321|ref|NP_027421.1|	sp|Q9M2D8|Y3126_ARATH	cre:CHLREDRAFT_17930
CBT1191	gi|332005896|gb|AED93279.1|	--	--
CBT1193	gi|18419845|ref|NP_568005.1|	sp|O15269|SPTC1_HUMAN	ath:AT4G36480
CBT1194	gi|34146854|gb|AAQ62435.1|	--	--
CBT1195	gi|22022560|gb|AAM83237.1|	sp|Q2KIL7|CS022_BOVIN	--
CBT1196	gi|15242842|ref|NP_195988.1|	sp|Q39117|TGT2_ARATH	--
CBT1197	gi|15238842|ref|NP_199602.1|	sp|Q9FIJ0|RBOHD_ARATH	ath:AT5G47910
CBT1198	gi|3377816|gb|AAC28189.1|	--	--
CBT1200	gi|42565286|ref|NP_189577.2|	--	--
CBT1201	gi|297829982|ref|XP_002882873.1|	sp|Q9LJP2|GDL51_ARATH	rcu:RCOM_1428040
CBT1202	gi|332642560|gb|AEE76081.1|	--	--
CBT1204	gi|9369392|gb|AAF87140.1|AC002423_5	--	--
CBT1205	gi|332661199|gb|AEE86599.1|	sp|B0K012|CMKMT_RAT	--
CBT1206	gi|11994217|dbj|BAB01339.1|	sp|Q7XBQ9|RGA2_SOLBU	--
CBT1207	gi|332197841|gb|AEE35962.1|	sp|Q4G0F8|UBN1_MOUSE	--
CBT1208	gi|15237101|ref|NP_192292.1|	--	--
CBT1209	gi|297834066|ref|XP_002884915.1|	sp|Q9LHJ9|P2C38_ARATH	sbi:SORBI_01g038410
CBT1210	gi|18409653|ref|NP_564997.1|	sp|Q8GUJ2|CRR2_ARATH	--
CBT1211	gi|297612178|ref|NP_001068267.2|	--	--
CBT1212	gi|46395907|sp|Q8RXS5.2|DRL40_ARATH	sp|Q8RXS5|DRL40_ARATH	ath:AT1G12220
CBT1213	gi|332196816|gb|AEE34937.1|	sp|Q9H8H3|MET7A_HUMAN	olu:OSTLU_39585
CBT1214	gi|332005969|gb|AED93352.1|	--	--
CBT1215	gi|297838947|ref|XP_002887355.1|	sp|Q9NYU2|UGGG1_HUMAN	ath:AT1G71220
CBT1216	gi|15223560|ref|NP_176048.1|	--	ath:AT1G56550
CBT1217	gi|18407171|ref|NP_566085.1|	sp|Q8L500|APRR9_ARATH	ath:AT2G46790
CBT1218	gi|30694571|ref|NP_567043.2|	--	--
CBT1219	gi|30687819|ref|NP_850949.1|	sp|Q9LME6|MBD8_ARATH	--
CBT1220	gi|110742561|dbj|BAE99195.1|	sp|Q9FK10|Y5332_ARATH	osa:4324691
CBT1221	gi|15236431|ref|NP_192561.1|	sp|Q9SUF9|PP305_ARATH	rcu:RCOM_0340700
CBT1222	gi|42569673|ref|NP_181190.3|	sp|Q9SJQ6|ROS1_ARATH	sbi:SORBI_04g019820
CBT1223	gi|15232315|ref|NP_188700.1|	sp|Q8GXT3|BH123_ARATH	--
CBT1224	gi|72004127|gb|AAZ66047.1|	sp|Q5RAJ5|STK36_PONAB	ath:AT1G50240
CBT1225	gi|42568179|ref|NP_198638.2|	sp|Q6DEY3|F108B_XENTR	sbi:SORBI_02g038970
CBT1226	gi|6573743|gb|AAF17663.1|AC009398_12	--	--
CBT1227	gi|332197763|gb|AEE35884.1|	--	--
CBT1228	gi|18418011|ref|NP_568334.1|	sp|Q93WJ9|KAN1_ARATH	--
CBT1229	gi|297795865|ref|XP_002865817.1|	--	--
CBT1230	gi|15235765|ref|NP_194823.1|	sp|O65555|Y4094_ARATH	--
CBT1231	gi|18418437|ref|NP_567966.1|	sp|Q949V6|ARI1_ARATH	ath:AT2G16090
CBT1232	gi|330255139|gb|AEC10233.1|	sp|B9DFG5|PTI13_ARATH	pop:POPTR_548061
CBT1233	gi|224107859|ref|XP_002314629.1|	sp|Q9SRH9|SNL1_ARATH	pop:POPTR_804951
CBT1234	gi|5668769|gb|AAD45996.1|AC005916_8	sp|Q4PSE7|FB262_ARATH	--
CBT1235	gi|18407911|ref|NP_566873.1|	sp|Q8T1P1|Y3453_DICDI	ath:AT3G45090
CBT1237	gi|30690622|ref|NP_195351.2|	sp|Q8TE76|MORC4_HUMAN	--
CBT1238	gi|332643066|gb|AEE76587.1|	sp|Q9FPT1|UBP12_ARATH	vvi:100266796
CBT1239	gi|332004570|gb|AED91953.1|	--	--
CBT1240	gi|186478896|ref|NP_173998.2|	sp|Q12529|SET6_YEAST	ath:AT2G17900
CBT1242	gi|110742088|dbj|BAE98975.1|	sp|Q6P5F9|XPO1_MOUSE	ath:AT3G03110
CBT1243	gi|15724357|gb|AAL06571.1|AF412119_1	--	--
CBT1245	gi|48958477|gb|AAT47791.1|	sp|O95562|SFT2B_HUMAN	--
CBT1246	gi|15226345|ref|NP_178285.1|	sp|Q8L9Y3|ARR14_ARATH	ath:AT2G01760
CBT1247	gi|20196877|gb|AAM14816.1|	sp|Q75JC9|Y8484_DICDI	osa:4334565
CBT1249	gi|109946637|gb|ABG48497.1|	--	--
CBT1250	gi|332196522|gb|AEE34643.1|	sp|Q6UPR8|ERMP1_RAT	rcu:RCOM_1080700
CBT1251	gi|15228440|ref|NP_186949.1|	sp|Q9SCW5|HFA1E_ARATH	--
CBT1252	gi|46577122|sp|Q9FZ36.1|M3K2_ARATH	sp|Q9FZ36|M3K2_ARATH	ota:Ot13g01170
CBT1253	gi|18424242|ref|NP_568908.1|	--	ath:AT5G59460
CBT1254	gi|62320552|dbj|BAD95154.1|	sp|P32069|TRPX_ARATH	ath:AT2G29690
CBT1255	gi|223635742|sp|Q9LVD3.2|PP434_ARATH	sp|Q9LVD3|PP434_ARATH	ath:AT5G03560
CBT1256	gi|186517170|ref|NP_195462.3|	sp|Q8NBP0|TTC13_HUMAN	ath:AT3G04240
CBT1257	gi|5302802|emb|CAB46043.1|	--	--
CBT1258	gi|22329033|ref|NP_194781.2|	sp|Q0WVM4|Y2239_ARATH	ath:AT1G71830
CBT1259	gi|224065527|ref|XP_002301841.1|	sp|Q7GB25|AB5C_ARATH	--
CBT1260	gi|332004029|gb|AED91412.1|	--	--
CBT1261	gi|186509703|ref|NP_001118558.1|	sp|Q9M8S8|VTC4_ARATH	ath:AT3G02870
CBT1262	gi|79598662|ref|NP_851003.2|	sp|Q27GK7|TPR4_ARATH	vcn:VOLCADRAFT_70607
CBT1263	gi|15237430|ref|NP_199449.1|	sp|Q9FL25|KCO2_ARATH	ath:AT5G46370
CBT1264	gi|78099093|sp|Q8L796.2|PI5K2_ARATH	sp|Q8L796|PI5K2_ARATH	ath:AT1G77740
CBT1265	gi|297823387|ref|XP_002879576.1|	sp|Q641C8|SAMC_XENLA	olu:OSTLU_15926
CBT1266	gi|297798030|ref|XP_002866899.1|	sp|Q1LZ86|ABHD6_BOVIN	--
CBT1267	gi|28950747|gb|AAO63297.1|	--	--
CBT1268	gi|297832514|ref|XP_002884139.1|	--	--
CBT1269	gi|15231821|ref|NP_190916.1|	sp|Q9LFH0|AB37G_ARATH	vvi:100248403
CBT1270	gi|21264042|sp|Q94JV4.1|SUI12_ARATH	sp|Q94JV4|SUI12_ARATH	ath:AT1G54290
CBT1271	gi|332196066|gb|AEE34187.1|	--	--
CBT1272	gi|332658266|gb|AEE83666.1|	sp|Q84WN3|SWT17_ARATH	--
CBT1273	gi|75268021|sp|Q9ZU77.1|GGPP7_ARATH	sp|Q9ZU77|GGPP7_ARATH	ath:AT2G18620
CBT1274	gi|15231322|ref|NP_190192.1|	sp|P28186|RAE1C_ARATH	ath:AT3G46060
CBT1275	gi|297804636|ref|XP_002870202.1|	sp|Q6ZQK0|CNDD3_MOUSE	ath:AT4G15890
CBT1276	gi|42562828|ref|NP_176226.3|	sp|B2RY56|RBM25_MOUSE	ath:AT1G60200
CBT1277	gi|18390737|ref|NP_563783.1|	sp|Q55CD9|NDH_DICDI	ath:AT2G29990
CBT1278	gi|332658705|gb|AEE84105.1|	sp|Q99LL5|PWP1_MOUSE	--
CBT1279	gi|15225783|ref|NP_180864.1|	sp|Q9C9H7|RLP12_ARATH	--
CBT1280	gi|95147298|gb|ABF57284.1|	--	--
CBT1281	gi|56461744|gb|AAV91328.1|	--	--
CBT1282	gi|19387174|gb|AAL87123.1|AF479280_1	sp|Q8RVQ5|EXOC5_ARATH	--
CBT1283	gi|332009331|gb|AED96714.1|	sp|C0LGR3|Y4265_ARATH	ath:AT1G28440
CBT1284	gi|7939528|dbj|BAA95731.1|	--	--
CBT1285	gi|79387510|ref|NP_186929.2|	sp|Q9ZVN4|Y1500_ARATH	--
CBT1287	gi|30681189|ref|NP_187631.2|	sp|Q84TJ0|PMT6_ARATH	--
CBT1288	gi|332657637|gb|AEE83037.1|	sp|Q9T0D3|HFB2B_ARATH	--
CBT1289	gi|4971998|emb|CAB43864.1|	sp|B3DZ86|PNP_METI4	ath:AT5G14580
CBT1290	gi|332641347|gb|AEE74868.1|	sp|Q6S001|KIF11_DICDI	ath:AT3G10180
CBT1291	gi|297790351|ref|XP_002863072.1|	sp|Q9FI72|FK120_ARATH	--
CBT1292	gi|297788070|ref|XP_002862207.1|	sp|Q9ZW91|FB318_ARATH	--
CBT1293	gi|15221961|ref|NP_175308.1|	sp|Q9C744|AP3D_ARATH	ath:AT1G48760
CBT1294	gi|3319352|gb|AAC26241.1|	--	--
CBT1295	gi|20197212|gb|AAM14974.1|	--	--
CBT1296	gi|18404091|ref|NP_565840.1|	sp|Q9SJN0|ABI5_ARATH	ath:AT2G36270
CBT1297	gi|332010096|gb|AED97479.1|	sp|Q8L7R8|STP3_ARATH	zma:100281441
CBT1298	gi|332197439|gb|AEE35560.1|	sp|Q7M3S9|RNGB_DICDI	--
CBT1299	gi|15229049|ref|NP_188371.1|	--	--
CBT1300	gi|112253852|ref|YP_717108.1|	--	--
CBT1301	gi|112253852|ref|YP_717108.1|	--	--
CBT1302	gi|297849992|ref|XP_002892877.1|	sp|Q94AI7|TPL_ARATH	--
CBT1304	gi|119935878|gb|ABM06021.1|	sp|Q9LSY6|U71B6_ARATH	vvi:100265092
CBT1305	gi|145334203|ref|NP_001078482.1|	sp|O75417|DPOLQ_HUMAN	ath:AT4G32700
CBT1306	gi|75249799|sp|Q94AW5.1|ERF03_ARATH	sp|Q94AW5|ERF03_ARATH	rcu:RCOM_1444050
CBT1307	gi|11994492|dbj|BAB02533.1|	sp|Q9LI83|ALA10_ARATH	ath:AT3G27870
CBT1308	gi|7682797|gb|AAF67377.1|	--	--
CBT1309	gi|109389998|gb|ABG29728.1|	sp|P04778|CB1C_ARATH	ath:AT1G29930
CBT1311	gi|15219086|ref|NP_173594.1|	sp|Q9XI01|PDI11_ARATH	ath:AT1G21750
CBT1312	gi|240119381|dbj|BAH79239.1|	sp|P14712|PHYA_ARATH	ath:AT1G09570
CBT1313	gi|240255721|ref|NP_192120.4|	sp|O04251|Y4211_ARATH	olu:OSTLU_31098
CBT1314	gi|42569389|ref|NP_180333.2|	--	--
CBT1315	gi|330253848|gb|AEC08942.1|	--	--
CBT1316	gi|316995996|dbj|BAD83423.2|	sp|P30962|CCMC_BRAJA	--
CBT1317	gi|297843880|ref|XP_002889821.1|	sp|Q0WNR2|BH090_ARATH	ath:AT1G32640
CBT1318	gi|20197455|gb|AAM15080.1|	sp|Q9ZUY1|PP173_ARATH	--
CBT1319	gi|6175165|gb|AAF04891.1|AC011437_6	--	vvi:100244778
CBT1320	gi|10720318|sp|O80873.1|PHF5_ARATH	sp|O80873|PHF5_ARATH	ath:AT1G07170
CBT1321	gi|332006890|gb|AED94273.1|	sp|Q9FF41|PMI15_ARATH	ath:AT4G33360
CBT1322	gi|122242336|sp|Q0WKZ3.1|PP105_ARATH	sp|Q0WKZ3|PP105_ARATH	ath:AT5G03560
CBT1323	gi|15235314|ref|NP_194579.1|	sp|Q6NQK2|NAC8_ARATH	--
CBT1324	gi|21554078|gb|AAM63159.1|	sp|Q3EAF9|P2C49_ARATH	osa:4337723
CBT1325	gi|297826581|ref|XP_002881173.1|	sp|Q9SIC9|PP178_ARATH	--
CBT1326	gi|332197101|gb|AEE35222.1|	sp|Q84MA2|IP5P1_ARATH	ota:Ot04g02290
CBT1327	gi|297798882|ref|XP_002867325.1|	sp|Q640B4|MUS81_XENTR	ath:AT4G30870
CBT1328	gi|42569365|ref|NP_180257.3|	sp|O75165|DJC13_HUMAN	vvi:100262770
CBT1329	gi|217426798|gb|ACK44506.1|	--	--
CBT1330	gi|297810981|ref|XP_002873374.1|	sp|Q54ST3|Y2237_DICDI	vvi:100253216
CBT1331	gi|15217956|ref|NP_173472.1|	sp|Q84P25|4CLL2_ARATH	pop:POPTR_801594
CBT1332	gi|15237312|ref|NP_197731.1|	sp|Q9LP24|Y1571_ARATH	osa:4337016
CBT1333	gi|330252353|gb|AEC07447.1|	sp|Q9SLN1|FPP7_ARATH	sbi:SORBI_01g049720
CBT1334	gi|30695589|ref|NP_199712.2|	sp|Q499W2|SLD5_RAT	vvi:100258508
CBT1335	gi|297804364|ref|XP_002870066.1|	sp|Q8VWJ2|WRK28_ARATH	ath:AT2G38470
CBT1336	gi|332009173|gb|AED96556.1|	--	--
CBT1337	gi|297809977|ref|XP_002872872.1|	sp|Q99ME2|WDR6_MOUSE	ath:AT2G41500
CBT1338	gi|186515757|ref|NP_001119105.1|	sp|Q7FRS8|CNBLA_ARATH	ath:AT3G05760
CBT1339	gi|9755389|gb|AAF98196.1|AC000107_19	sp|Q9FYH7|VSR6_ARATH	--
CBT1340	gi|297847244|ref|XP_002891503.1|	sp|Q8R7W3|RS17_THETN	ath:AT1G49400
CBT1341	gi|297817142|ref|XP_002876454.1|	sp|Q9M2P4|SINA2_ARATH	ath:AT3G58040
CBT1342	gi|332641484|gb|AEE75005.1|	sp|Q68FD5|CLH_MOUSE	ath:AT3G11130
CBT1343	gi|297832272|ref|XP_002884018.1|	--	--
CBT1344	gi|67005933|gb|AAY62603.1|	sp|Q8GWZ6|SRR1_ARATH	--
CBT1345	gi|45752764|gb|AAS76280.1|	sp|Q499B3|K1310_DANRE	ath:AT5G41850
CBT1346	gi|9758853|dbj|BAB09379.1|	sp|P08548|LIN1_NYCCO	vvi:100260845
CBT1347	gi|30683745|ref|NP_850111.1|	sp|Q9ZUU9|AB3G_ARATH	cme:CMS467C
CBT1349	gi|332189929|gb|AEE28050.1|	sp|Q8RXL8|Y1689_ARATH	--
CBT1350	gi|15234668|ref|NP_194750.1|	sp|Q05001|NCPR_CATRO	ath:AT4G30210
CBT1351	gi|9759281|dbj|BAB09746.1|	sp|Q9M0G7|PXL2_ARATH	ath:AT1G28440
CBT1352	gi|18401331|ref|NP_565638.1|	sp|P30236|HSP41_SOYBN	ath:AT5G20970
CBT1353	gi|240256184|ref|NP_195373.6|	sp|O23225|PUB5_ARATH	ath:AT3G07370
CBT1354	gi|9369400|gb|AAF87148.1|AC002423_13	sp|P40761|YUXK_BACSU	--
CBT1355	gi|186520517|ref|NP_196219.3|	sp|O75821|EIF3G_HUMAN	ath:AT5G06000
CBT1356	gi|297830956|ref|XP_002883360.1|	sp|Q94KE2|TIC_ARATH	ppp:PHYPADRAFT_170356
CBT1357	gi|297834476|ref|XP_002885120.1|	--	--
CBT1358	gi|18402731|ref|NP_564550.1|	sp|Q9FX93|CXE4_ARATH	ath:AT5G27320
CBT1360	gi|332640533|gb|AEE74054.1|	sp|O23530|SNC1_ARATH	sbi:SORBI_0011s005450
CBT1361	gi|297817796|ref|XP_002876781.1|	sp|Q9C5U0|AHK4_ARATH	ath:AT2G01830
CBT1362	gi|297842171|ref|XP_002888967.1|	sp|Q8L899|BRI1_SOLPE	rcu:RCOM_0633880
CBT1363	gi|330252120|gb|AEC07214.1|	--	--
CBT1364	gi|15724150|gb|AAL06467.1|AF411777_1	sp|B1XL18|TIG_SYNP2	--
CBT1365	gi|297805674|ref|XP_002870721.1|	--	--
CBT1366	gi|15220860|ref|NP_178200.1|	sp|Q7VG78|GUAA_HELHP	ath:AT1G15970
CBT1367	gi|297827961|ref|XP_002881863.1|	sp|Q5GM68|CAPP2_ARATH	ath:AT2G42600
CBT1368	gi|240254387|ref|NP_177854.6|	sp|Q2LAE1|ASHH2_ARATH	cre:CHLREDRAFT_191388
CBT1369	gi|145326096|ref|NP_001077757.1|	sp|A8MRV9|SLAH4_ARATH	--
CBT1370	gi|332008941|gb|AED96324.1|	sp|P53214|MTL1_YEAST	--
CBT1371	gi|297800018|ref|XP_002867893.1|	--	ath:AT4G20060
CBT1372	gi|5882737|gb|AAD55290.1|AC008263_21	--	--
CBT1373	gi|217426805|gb|ACK44513.1|	sp|Q9FJQ5|EIL5_ARATH	sbi:SORBI_01g036740
CBT1374	gi|255574265|ref|XP_002528047.1|	--	--
CBT1375	gi|240255591|ref|NP_190681.6|	sp|Q9SD34|C3H44_ARATH	--
CBT1376	gi|15233510|ref|NP_193199.1|	sp|Q9LEA7|GL18_ARATH	--
CBT1377	gi|75331123|sp|Q8VYA3.1|WAKLJ_ARATH	sp|Q8VYA3|WAKLJ_ARATH	ath:AT3G59420
CBT1378	gi|297837989|ref|XP_002886876.1|	sp|A4QKT8|ATPB_CRUWA	ath:ArthCp029
CBT1379	gi|18410081|ref|NP_565042.1|	--	vvi:100258180
CBT1380	gi|332198294|gb|AEE36415.1|	--	--
CBT1381	gi|332661309|gb|AEE86709.1|	sp|P38279|RTC2_YEAST	--
CBT1382	gi|227204229|dbj|BAH56966.1|	--	--
CBT1383	gi|297805870|ref|XP_002870819.1|	sp|Q9BWU0|NADAP_HUMAN	ppp:PHYPADRAFT_128445
CBT1384	gi|38454106|gb|AAR20747.1|	sp|Q17LR9|MED20_AEDAE	vvi:100247363
CBT1385	gi|186511055|ref|NP_001118837.1|	--	--
CBT1388	gi|15238347|ref|NP_201315.1|	sp|Q9FJQ5|EIL5_ARATH	vvi:100250496
CBT1389	gi|297849226|ref|XP_002892494.1|	sp|Q4G055|RBM40_RAT	ath:AT1G09230
CBT1390	gi|15237894|ref|NP_197204.1|	sp|Q6P5F9|XPO1_MOUSE	ath:AT5G17020
CBT1391	gi|222423574|dbj|BAH19756.1|	sp|Q91W18|TDRD3_MOUSE	--
CBT1392	gi|15218204|ref|NP_177931.1|	sp|Q8H1E4|RAP24_ARATH	ath:AT1G78080
CBT1393	gi|15223628|ref|NP_173401.1|	sp|P39862|CAPM_STAAU	olu:OSTLU_119517
CBT1394	gi|15227306|ref|NP_181655.1|	sp|Q9T0P4|GLTB2_ARATH	ath:AT2G41220
CBT1395	gi|18423143|ref|NP_568727.1|	sp|Q9M643|CCI1_ARATH	ath:AT5G50375
CBT1396	gi|30691621|ref|NP_849514.1|	--	--
CBT1397	gi|297828267|ref|XP_002882016.1|	sp|O64629|AUR3_ARATH	ath:AT2G45490
CBT1398	gi|5080789|gb|AAD39299.1|AC007576_22	sp|P93821|ACCH7_ARATH	ath:AT3G19010
CBT1399	gi|18418256|ref|NP_567929.1|	sp|Q93YW0|EXEC1_ARATH	--
CBT1400	gi|15238336|ref|NP_196102.1|	--	--
CBT1401	gi|297847224|ref|XP_002891493.1|	--	--
CBT1402	gi|332198089|gb|AEE36210.1|	--	--
CBT1403	gi|215261582|gb|ACJ64862.1|	--	ath:AT4G36940
CBT1404	gi|332195326|gb|AEE33447.1|	sp|O82500|Y4117_ARATH	ath:AT4G36940
CBT1405	gi|15231926|ref|NP_188097.1|	sp|Q9LH76|RHM3_ARATH	ath:AT3G14790
CBT1406	gi|4837733|gb|AAD30661.1|AF085354_1	sp|Q8S8S1|PEX16_ARATH	ath:AT2G45690
CBT1407	gi|332658901|gb|AEE84301.1|	--	--
CBT1408	gi|75165077|sp|Q94B71.1|OBE3_ARATH	sp|Q94B71|OBE3_ARATH	--
CBT1409	gi|297844472|ref|XP_002890117.1|	sp|Q9LMR5|FK126_ARATH	--
CBT1410	gi|145324891|ref|NP_001077692.1|	--	ath:AT1G50240
CBT1411	gi|22330807|ref|NP_186869.2|	sp|Q54KZ8|EIF3M_DICDI	--
CBT1412	gi|8778854|gb|AAF79853.1|AC000348_6	--	--
CBT1414	gi|14190399|gb|AAK55680.1|AF378877_1	sp|Q3ZAF9|KGUA_DEHE1	ath:AT3G06200
CBT1415	gi|332193077|gb|AEE31198.1|	sp|Q9DBD5|PELP1_MOUSE	--
CBT1417	gi|73531020|emb|CAH65737.1|	sp|Q8BMG8|MFTC_MOUSE	zma:100285700
CBT1418	gi|332656940|gb|AEE82340.1|	sp|P13816|GARP_PLAFF	ath:AT5G66540
CBT1419	gi|15225671|ref|NP_181555.1|	sp|Q9C616|KAN2_ARATH	--
CBT1421	gi|332658685|gb|AEE84085.1|	--	--
CBT1422	gi|297813553|ref|XP_002874660.1|	sp|Q9SN58|GALE2_ARATH	ath:AT4G10960
CBT1423	gi|18403505|ref|NP_566715.1|	sp|Q8LAX0|HMT3_ARATH	ath:AT3G22740
CBT1424	gi|330253009|gb|AEC08103.1|	--	--
CBT1425	gi|297847634|ref|XP_002891698.1|	sp|Q75JC9|Y8484_DICDI	--
CBT1427	gi|332644711|gb|AEE78232.1|	sp|Q56078|BGLX_SALTY	ath:AT3G47000
CBT1429	gi|332645504|gb|AEE79025.1|	sp|Q8L9J9|CAES_ARATH	--
CBT1430	gi|253720703|gb|ACT33453.1|	sp|P25325|THTM_HUMAN	rcu:RCOM_1574740
CBT1432	gi|297846486|ref|XP_002891124.1|	sp|Q9SA18|AKH1_ARATH	ath:AT1G31230
CBT1433	gi|30688744|ref|NP_173824.2|	sp|P29136|MEP1_SOYBN	ath:AT1G59970
CBT1434	gi|18390725|ref|NP_563780.1|	--	--
CBT1435	gi|54695180|dbj|BAD67155.1|	sp|P93005|PP181_ARATH	rcu:RCOM_0340700
CBT1436	gi|15221921|ref|NP_175886.1|	--	--
CBT1437	gi|332658095|gb|AEE83495.1|	--	--
CBT1438	gi|297837201|ref|XP_002886482.1|	sp|Q5E930|SLAH1_ARATH	--
CBT1439	gi|297811875|ref|XP_002873821.1|	sp|P92973|CCA1_ARATH	ath:AT2G46830
CBT1440	gi|332009924|gb|AED97307.1|	sp|Q9LSR8|LRK19_ARATH	--
CBT1441	gi|332641076|gb|AEE74597.1|	sp|Q9SFD5|TAD2A_ARATH	ath:AT3G07740
CBT1442	gi|332641076|gb|AEE74597.1|	sp|Q9SFD5|TAD2A_ARATH	ath:AT3G07740
CBT1443	gi|18397153|ref|NP_566249.1|	sp|Q8RXX9|ATL6_ARATH	pop:POPTR_207868
CBT1444	gi|297833286|ref|XP_002884525.1|	--	--
CBT1445	gi|297598893|ref|NP_001046391.2|	sp|Q5SVZ6|ZMYM1_HUMAN	--
CBT1446	gi|186532568|ref|NP_200663.2|	sp|Q9LV01|ETOL2_ARATH	--
CBT1447	gi|115311477|gb|ABI93919.1|	sp|Q9DAI6|F135B_MOUSE	--
CBT1448	gi|4914337|gb|AAD32885.1|AC005489_23	sp|Q9QYJ3|DNJB1_MOUSE	vvi:100246709
CBT1449	gi|217426788|gb|ACK44496.1|	sp|Q7XJN6|PP197_ARATH	rcu:RCOM_0340700
CBT1450	gi|297852926|ref|XP_002894344.1|	sp|Q9ZU27|PPR76_ARATH	ath:AT5G03560
CBT1452	gi|15225518|ref|NP_182083.1|	sp|O64639|Y2559_ARATH	ath:AT4G17660
CBT1453	gi|55670842|pdb|1XFI|A	sp|Q949P3|Y2734_ARATH	olu:OSTLU_45404
CBT1454	gi|154424272|gb|ABS82021.1|	sp|O23530|SNC1_ARATH	--
CBT1455	gi|5880355|gb|AAD54638.1|AF083035_1	sp|Q9SQH9|AMT13_ARATH	--
CBT1456	gi|15241844|ref|NP_198206.1|	sp|Q9LKR3|BIP1_ARATH	ath:AT5G28540
CBT1457	gi|15224645|ref|NP_180685.1|	sp|Q9SJW9|CDT1A_ARATH	vvi:100263560
CBT1458	gi|18409220|ref|NP_564955.1|	sp|Q86IX1|DST1_DICDI	olu:OSTLU_35807
CBT1459	gi|9719716|gb|AAF97818.1|AC034107_1	sp|Q9URX1|YLX5_SCHPO	--
CBT1460	gi|223635614|sp|P0C8Q3.1|PP326_ARATH	sp|P0C8Q3|PP326_ARATH	--
CBT1461	gi|297833652|ref|XP_002884708.1|	sp|Q9SS83|PP220_ARATH	rcu:RCOM_0340700
CBT1462	gi|297813551|ref|XP_002874659.1|	sp|Q680C0|GDL62_ARATH	--
CBT1463	gi|332660478|gb|AEE85878.1|	sp|Q4UM42|TOP1_RICFE	olu:OSTLU_41359
CBT1464	gi|297798436|ref|XP_002867102.1|	sp|Q0WLC6|PP349_ARATH	rcu:RCOM_0340700
CBT1466	gi|297797411|ref|XP_002866590.1|	sp|Q84K00|NAC78_ARATH	--
CBT1467	gi|18391209|ref|NP_563879.1|	--	--
CBT1468	gi|297811553|ref|XP_002873660.1|	sp|Q9SNB7|PP264_ARATH	--
CBT1469	gi|240255703|ref|NP_191955.5|	sp|Q9M160|Y4095_ARATH	--
CBT1470	gi|15231328|ref|NP_187980.1|	sp|Q9LID1|FBK54_ARATH	--
CBT1471	gi|330255688|gb|AEC10782.1|	--	--
CBT1472	gi|22136676|gb|AAM91657.1|	sp|Q8L7G0|ARFA_ARATH	ath:AT1G59750
CBT1473	gi|41079256|gb|AAR99485.1|	sp|Q6R8G7|PHO13_ARATH	--
CBT1474	gi|20138095|sp|Q9ZPY7.1|XPO2_ARATH	sp|Q9ZPY7|XPO2_ARATH	--
CBT1475	gi|297821957|ref|XP_002878861.1|	sp|P29518|BT1_MAIZE	rcu:RCOM_1402800
CBT1476	gi|22326598|ref|NP_196037.2|	sp|Q9FYE4|CML50_ARATH	ath:AT5G04170
CBT1477	gi|330251554|gb|AEC06648.1|	--	--
CBT1478	gi|28950713|gb|AAO63280.1|	sp|Q18409|RSP6_CAEEL	pop:POPTR_261622
CBT1479	gi|18422702|ref|NP_568666.1|	sp|Q56XR0|BH071_ARATH	osa:4349484
CBT1480	gi|16974491|gb|AAL31249.1|	sp|Q941B6|UBC37_ARATH	ath:AT3G24515
CBT1481	gi|15231536|ref|NP_189259.1|	sp|O65786|C71B4_ARATH	ath:AT3G26280
CBT1482	gi|51969046|dbj|BAD43215.1|	sp|Q39140|TGA6_ARATH	ath:AT3G12250
CBT1483	gi|26397591|sp|O81772.1|PER46_ARATH	sp|O81772|PER46_ARATH	ath:AT4G31760
CBT1484	gi|297803414|ref|XP_002869591.1|	sp|Q8VY93|GDL66_ARATH	rcu:RCOM_1428040
CBT1485	gi|297803414|ref|XP_002869591.1|	sp|Q8VY93|GDL66_ARATH	rcu:RCOM_1428040
CBT1486	gi|297806655|ref|XP_002871211.1|	--	--
CBT1487	gi|18396583|ref|NP_566208.1|	sp|Q9SRQ8|ATL51_ARATH	--
CBT1488	gi|332005028|gb|AED92411.1|	sp|P57751|UGPA1_ARATH	ath:AT5G17310
CBT1489	gi|297799904|ref|XP_002867836.1|	sp|Q39547|CUCM1_CUCME	--
CBT1490	gi|15233666|ref|NP_194136.1|	sp|Q5F389|WWOX_CHICK	ppp:PHYPADRAFT_217750
CBT1491	gi|297790758|ref|XP_002863264.1|	sp|Q9LJ42|PLY10_ARATH	ath:AT4G13210
CBT1492	gi|473217|emb|CAA83548.1|	sp|O65719|HSP73_ARATH	ath:AT3G09440
CBT1493	gi|297821959|ref|XP_002878862.1|	--	--
CBT1494	gi|332660439|gb|AEE85839.1|	sp|O75691|UTP20_HUMAN	--
CBT1495	gi|15217663|ref|NP_174084.1|	sp|Q8LBC0|CCT13_ARATH	--
CBT1496	gi|7406433|emb|CAB85542.1|	sp|Q9I869|KF22A_XENLA	ath:AT5G02370
CBT1497	gi|297798116|ref|XP_002866942.1|	sp|Q86UT8|CCD84_HUMAN	--
CBT1498	gi|145332865|ref|NP_001078298.1|	--	--
CBT1499	gi|79458493|ref|NP_567193.2|	sp|Q5M757|ZDH15_ARATH	vcn:VOLCADRAFT_106052
CBT1500	gi|332004413|gb|AED91796.1|	sp|Q9MAN1|NGA3_ARATH	vvi:100262843
CBT1501	gi|330252016|gb|AEC07110.1|	sp|Q5M7N9|ESYT3_XENTR	--
CBT1502	gi|323457051|gb|EGB12917.1|	sp|A6NNA2|SRRM3_HUMAN	ath:AT2G45000
CBT1503	gi|297798748|ref|XP_002867258.1|	sp|Q5XEZ1|B3GT9_ARATH	--
CBT1504	gi|297843164|ref|XP_002889463.1|	sp|Q9LR64|Y1360_ARATH	ath:AT1G03600
CBT1505	gi|30696333|ref|NP_200155.2|	sp|Q8GZ42|ATX5_ARATH	--
CBT1506	gi|15238080|ref|NP_196579.1|	sp|Q9LX12|INO3_ARATH	ath:AT5G10170
CBT1507	gi|30679518|ref|NP_187199.2|	sp|Q6WBX8|RAD9B_HUMAN	--
CBT1508	gi|4803949|gb|AAD29822.1|	--	--
CBT1510	gi|15232051|ref|NP_186767.1|	sp|Q43847|SSY2_SOLTU	ath:AT3G01180
CBT1511	gi|2462732|gb|AAB71951.1|	--	--
CBT1512	gi|18418301|ref|NP_568347.1|	sp|Q54XQ8|LUC7L_DICDI	rcu:RCOM_0553420
CBT1513	gi|7267223|emb|CAB80830.1|	--	--
CBT1514	gi|15239823|ref|NP_199142.1|	sp|Q9SKU6|PP166_ARATH	vvi:100249010
CBT1515	gi|18424719|ref|NP_568974.1|	sp|P55316|FOXG1_HUMAN	vcn:VOLCADRAFT_89729
CBT1516	gi|297805050|ref|XP_002870409.1|	sp|Q9FZP1|HPSE3_ARATH	pop:POPTR_262951
CBT1517	gi|89001037|gb|ABD59108.1|	sp|P32323|AGA1_YEAST	--
CBT1518	gi|15225531|ref|NP_179007.1|	--	--
CBT1519	gi|75148783|sp|Q84WP5.1|U497A_ARATH	sp|Q84WP5|U497A_ARATH	--
CBT1520	gi|18400730|ref|NP_566508.1|	sp|Q96386|MT3_CARPA	ath:AT3G15352
CBT1521	gi|332005101|gb|AED92484.1|	--	--
CBT1522	gi|15450511|gb|AAK96548.1|	--	--
CBT1523	gi|332009301|gb|AED96684.1|	sp|P53352|INCE_CHICK	ath:AT1G76820
CBT1524	gi|18404191|ref|NP_566747.1|	--	--
CBT1525	gi|297824647|ref|XP_002880206.1|	sp|Q8GUH1|PUB33_ARATH	ath:AT5G38990
CBT1526	gi|11994796|dbj|BAB03186.1|	--	--
CBT1527	gi|322510110|sp|Q05196.3|PABP5_ARATH	sp|Q05196|PABP5_ARATH	ppp:PHYPADRAFT_108547
CBT1529	gi|297794625|ref|XP_002865197.1|	sp|Q9FL28|FLS2_ARATH	ath:AT5G46330
CBT1530	gi|75335557|sp|Q9LVM0.1|Y5830_ARATH	sp|Q9LVM0|Y5830_ARATH	osa:4324691
CBT1531	gi|21703127|gb|AAM74504.1|	--	--
CBT1532	gi|332193013|gb|AEE31134.1|	sp|Q9URW6|YIE2_SCHPO	pop:POPTR_887818
CBT1533	gi|186478038|ref|NP_171684.2|	sp|Q9ZTZ7|KEA1_ARATH	ath:AT4G11420
CBT1534	gi|72255628|gb|AAZ66946.1|	sp|Q9LU49|FK123_ARATH	--
CBT1535	gi|15233873|ref|NP_193578.1|	sp|O49513|RAA1E_ARATH	ath:AT4G18430
CBT1537	gi|15231225|ref|NP_187946.1|	sp|Q9LJF3|BRL3_ARATH	ath:AT1G28440
CBT1538	gi|15219797|ref|NP_171965.1|	sp|Q8LF48|THIK1_ARATH	ath:AT1G04710
CBT1539	gi|126673485|gb|ABO26298.1|	--	ath:AT4G25970
CBT1540	gi|15222871|ref|NP_177704.1|	sp|P48583|ERD2_CAEEL	pop:POPTR_577431
CBT1541	gi|297795719|ref|XP_002865744.1|	sp|Q9FGY4|FB341_ARATH	vvi:100252654
CBT1542	gi|332193067|gb|AEE31188.1|	--	--
CBT1544	gi|297802912|ref|XP_002869340.1|	sp|O64733|U87A2_ARATH	ota:Ot06g02420
CBT1545	gi|330254886|gb|AEC09980.1|	--	--
CBT1546	gi|15241264|ref|NP_200469.1|	sp|Q9FJV0|M2K6_ARATH	rcu:RCOM_1049070
CBT1547	gi|63003790|gb|AAY25424.1|	sp|Q5R3Z8|FBXL2_PONAB	ath:AT4G15475
CBT1548	gi|18402506|ref|NP_564541.1|	sp|Q8LST2|WNK7_ARATH	ppp:PHYPADRAFT_1987
CBT1549	gi|15231018|ref|NP_191396.1|	--	--
CBT1550	gi|297793587|ref|XP_002864678.1|	sp|Q9LSR8|LRK19_ARATH	ath:AT4G33430
CBT1551	gi|15226686|ref|NP_181577.1|	sp|Q9LV63|Y5851_ARATH	--
CBT1552	gi|30678764|ref|NP_566193.2|	sp|Q80U96|XPO1_RAT	ath:AT3G03110
CBT1554	gi|11994796|dbj|BAB03186.1|	--	--
CBT1555	gi|15222202|ref|NP_172164.1|	sp|Q941F1|PLA15_ARATH	ath:AT1G06790
CBT1556	gi|15236595|ref|NP_194106.1|	sp|Q9SUQ2|CRF2_ARATH	pop:POPTR_571923
CBT1557	gi|15233427|ref|NP_193820.1|	sp|Q6ZQQ6|WDR87_HUMAN	--
CBT1558	gi|3021270|emb|CAA18465.1|	sp|Q8GYA4|CRK10_ARATH	sbi:SORBI_04g020990
CBT1559	gi|18414983|ref|NP_567543.1|	sp|Q8H100|AGD8_ARATH	ath:AT5G46750
CBT1560	gi|42571207|ref|NP_973677.1|	sp|Q0QLE4|DML_EUBBA	--
CBT1561	gi|18396349|ref|NP_565335.1|	--	--
CBT1562	gi|297826511|ref|XP_002881138.1|	sp|O49354|COQ3_ARATH	ath:AT2G30920
CBT1563	gi|42568494|ref|NP_200101.2|	--	--
CBT1564	gi|18414442|ref|NP_567463.1|	sp|Q7Y175|UBAX1_ARATH	ath:AT4G15410
CBT1565	gi|297809863|ref|XP_002872815.1|	sp|Q9SY02|PP301_ARATH	rcu:RCOM_0340700
CBT1566	gi|15222760|ref|NP_175966.1|	--	--
CBT1567	gi|332195040|gb|AEE33161.1|	sp|Q9NZW4|DSPP_HUMAN	--
CBT1568	gi|18418600|ref|NP_567980.1|	sp|Q944A7|Y4523_ARATH	ath:AT4G35230
CBT1569	gi|30680274|ref|NP_849972.1|	sp|Q7ZTL7|BCS1_XENLA	pop:POPTR_563200
CBT1570	gi|22331641|ref|NP_190346.2|	sp|Q93Z00|TCP14_ARATH	ath:AT4G17460
CBT1571	gi|15223352|ref|NP_174003.1|	sp|Q8L7F9|B3GTF_ARATH	ath:AT1G26810
CBT1572	gi|297833154|ref|XP_002884459.1|	sp|Q9SR05|ANX1_ARATH	ath:AT5G38990
CBT1573	gi|332193681|gb|AEE31802.1|	sp|Q8W486|Y1491_ARATH	--
CBT1574	gi|297795801|ref|XP_002865785.1|	sp|Q9ASX5|Y5520_ARATH	ath:AT5G50330
CBT1575	gi|297830016|ref|XP_002882890.1|	sp|Q9LUC4|FBL43_ARATH	--
CBT1576	gi|18417871|ref|NP_567881.1|	sp|Q94K01|DBR1_ARATH	--
CBT1577	gi|297849662|ref|XP_002892712.1|	sp|Q42605|GALE1_ARATH	ath:AT1G12780
CBT1578	gi|18394102|ref|NP_563946.1|	sp|P87216|VIPI_SCHPO	--
CBT1580	gi|30017255|gb|AAP12861.1|	--	--
CBT1581	gi|297843280|ref|XP_002889521.1|	--	--
CBT1582	gi|15983779|gb|AAL10486.1|	sp|O94317|YH5D_SCHPO	--
CBT1583	gi|18398053|ref|NP_566320.1|	sp|Q9S736|OBE1_ARATH	--
CBT1584	gi|297851732|ref|XP_002893747.1|	sp|Q9MAP8|B3GT6_ARATH	--
CBT1585	gi|15233870|ref|NP_194991.1|	sp|P92960|KAT3_ARATH	ath:AT5G57940
CBT1586	gi|52627089|gb|AAU84671.1|	sp|O80998|MB21_ARATH	--
CBT1587	gi|79344495|ref|NP_172900.2|	sp|Q6AWW5|Y5262_ARATH	--
CBT1588	gi|15229026|ref|NP_190450.1|	sp|Q9M302|PP270_ARATH	ath:AT5G03560
CBT1589	gi|332005221|gb|AED92604.1|	--	--
CBT1590	gi|8778340|gb|AAF79348.1|AC007887_7	--	--
CBT1591	gi|297805276|ref|XP_002870522.1|	sp|Q28I38|DJB14_XENTR	pop:POPTR_717666
CBT1592	gi|297797413|ref|XP_002866591.1|	sp|Q9FMJ0|P4KB1_ARATH	ath:AT5G64070
CBT1593	gi|3600054|gb|AAC35541.1|	--	--
CBT1594	gi|15242223|ref|NP_197018.1|	sp|Q5EA79|GALM_BOVIN	ath:AT5G15140
CBT1595	gi|297847634|ref|XP_002891698.1|	sp|P35579|MYH9_HUMAN	zma:100285210
CBT1596	gi|42565881|ref|NP_190881.2|	sp|O48921|C97B2_SOYBN	ath:AT3G53130
CBT1597	gi|15241757|ref|NP_195854.1|	--	--
CBT1599	gi|18087557|gb|AAL58910.1|AF462820_1	--	--
CBT1600	gi|22330196|ref|NP_175660.2|	sp|A9B0X2|FPG_HERA2	ath:AT1G52500
CBT1601	gi|71151963|sp|Q8L725.1|MTPC1_ARATH	sp|Q8L725|MTPC1_ARATH	pop:POPTR_731458
CBT1602	gi|15232195|ref|NP_189392.1|	sp|Q67XL4|Y3544_ARATH	ath:AT5G66540
CBT1603	gi|18402946|ref|NP_566681.1|	sp|Q9NZW4|DSPP_HUMAN	--
CBT1604	gi|297842881|ref|XP_002889322.1|	sp|O58320|GYAR_PYRHO	vvi:100250699
CBT1605	gi|332659768|gb|AEE85168.1|	--	--
CBT1606	gi|332644983|gb|AEE78504.1|	sp|Q9SS60|PP210_ARATH	rcu:RCOM_0340700
CBT1607	gi|217426816|gb|ACK44524.1|	sp|Q8VZU3|SCP19_ARATH	ath:AT5G09640
CBT1608	gi|15241097|ref|NP_200406.1|	sp|Q8RXL8|Y1689_ARATH	--
CBT1610	gi|297820130|ref|XP_002877948.1|	sp|Q54MZ4|MCFB_DICDI	cre:CHLREDRAFT_196520
CBT1611	gi|1321686|emb|CAA66376.1|	sp|O64483|SIRK_ARATH	--
CBT1612	gi|15242967|ref|NP_200044.1|	sp|Q06738|LTI78_ARATH	--
CBT1613	gi|75244377|sp|Q8GWR3.1|QKIL5_ARATH	sp|Q8GWR3|QKIL5_ARATH	osa:4334557
CBT1614	gi|79554506|ref|NP_178872.2|	sp|Q7T322|NAA35_DANRE	--
CBT1615	gi|98961049|gb|ABF59008.1|	--	--
CBT1616	gi|297842783|ref|XP_002889273.1|	sp|Q9BZE4|NOG1_HUMAN	rcu:RCOM_1578360
CBT1617	gi|18406515|ref|NP_566016.1|	sp|P20115|CISY4_ARATH	ath:AT2G44350
CBT1619	gi|332191498|gb|AEE29619.1|	--	--
CBT1620	gi|15231808|ref|NP_190909.1|	sp|O60291|MGRN1_HUMAN	--
CBT1621	gi|297810457|ref|XP_002873112.1|	sp|Q9LZR3|CSLA9_ARATH	ath:AT5G03760
CBT1622	gi|15241164|ref|NP_200438.1|	sp|Q9FG77|WRKY2_ARATH	vvi:100243352
CBT1623	gi|20197029|gb|AAC27466.2|	--	--
CBT1624	gi|227438285|gb|ACP30632.1|	sp|Q9FL92|WRK16_ARATH	--
CBT1625	gi|15224120|ref|NP_179409.1|	sp|Q39027|MPK7_ARATH	ath:AT2G18170
CBT1626	gi|297812131|ref|XP_002873949.1|	sp|Q54FQ8|EI2BG_DICDI	ath:AT5G19485
CBT1627	gi|30690290|ref|NP_850449.1|	sp|P42776|GBF3_ARATH	ath:AT2G46270
CBT1628	gi|29028878|gb|AAO64818.1|	sp|O74424|NU211_SCHPO	osa:4325020
CBT1629	gi|5430746|gb|AAD43146.1|AC007504_1	sp|P03010|TRAC9_MAIZE	--
CBT1630	gi|63003792|gb|AAY25425.1|	--	vvi:100251778
CBT1631	gi|15233561|ref|NP_192366.1|	sp|Q9SYS3|CRK40_ARATH	pop:POPTR_562744
CBT1632	gi|15228004|ref|NP_181808.1|	sp|Q9SSD1|TMM_ARATH	vvi:100253808
CBT1633	gi|15228185|ref|NP_188256.1|	sp|Q2V9B0|MY1R1_SOLTU	--
CBT1634	gi|297794887|ref|XP_002865328.1|	sp|O88994|MOSC2_RAT	--
CBT1635	gi|15233302|ref|NP_191115.1|	sp|Q9S7C9|ESCA_ARATH	--
CBT1637	gi|15242354|ref|NP_199338.1|	sp|Q9SZ67|WRK19_ARATH	ath:AT4G19050
CBT1638	gi|297804004|ref|XP_002869886.1|	sp|Q8VYN2|VAP42_ARATH	--
CBT1639	gi|90093286|gb|ABD85156.1|	sp|P18887|XRCC1_HUMAN	ath:AT1G80420
CBT1640	gi|4996363|dbj|BAA78424.1|	sp|P10978|POLX_TOBAC	vvi:100247527
CBT1641	gi|4678277|emb|CAB41185.1|	sp|O64798|Y1747_ARATH	ath:AT1G24650
CBT1642	gi|240255703|ref|NP_191955.5|	--	--
CBT1643	gi|2570827|gb|AAB82287.1|	sp|Q96323|LDOX_ARATH	ath:AT4G22880
CBT1644	gi|15228853|ref|NP_191835.1|	sp|P04907|GSTF3_MAIZE	pop:POPTR_835035
CBT1645	gi|332004723|gb|AED92106.1|	sp|Q9LFQ3|SNL2_ARATH	rcu:RCOM_0852800
CBT1646	gi|18424871|ref|NP_568996.1|	sp|Q9C5J9|Y5483_ARATH	ath:AT5G64813
CBT1647	gi|297802642|ref|XP_002869205.1|	sp|P46512|CAH1_FLALI	ath:AT4G33580
CBT1648	gi|15231525|ref|NP_189251.1|	sp|Q9LTM1|C71BM_ARATH	ath:AT3G26200
CBT1649	gi|297798248|ref|XP_002867008.1|	sp|O23225|PUB5_ARATH	--
CBT1650	gi|79610240|ref|NP_974673.2|	sp|Q93XX5|Y5713_ARATH	--
CBT1651	gi|18405878|ref|NP_565965.1|	sp|P93740|NUD23_ARATH	--
CBT1652	gi|330253921|gb|AEC09015.1|	sp|O64584|WAP_ARATH	vvi:100255624
CBT1653	gi|224589551|gb|ACN59309.1|	sp|Q9LYN8|EXS_ARATH	rcu:RCOM_0186340
CBT1655	gi|18412437|ref|NP_565214.1|	sp|Q9MA15|Y1960_ARATH	ath:AT1G79600
CBT1658	gi|6692108|gb|AAF24573.1|AC007764_15	--	--
CBT1659	gi|15239217|ref|NP_201400.1|	sp|Q495N2|S36A3_HUMAN	rcu:RCOM_0874930
CBT1660	gi|15230588|ref|NP_187881.1|	sp|O81123|ZIP1_ARATH	pop:POPTR_805363
CBT1661	gi|15224665|ref|NP_180695.1|	sp|Q04088|POF21_ARATH	vcn:VOLCADRAFT_88196
CBT1662	gi|15450607|gb|AAK96575.1|	sp|Q8R116|NOTUM_MOUSE	--
CBT1663	gi|15224228|ref|NP_179466.1|	sp|P40352|RAD26_YEAST	ath:AT2G18760
CBT1664	gi|15238677|ref|NP_200130.1|	sp|Q9FGL9|PTBP2_ARATH	vvi:100243429
CBT1665	gi|15242555|ref|NP_195905.1|	sp|Q7M732|RTL1_MOUSE	cre:CHLREDRAFT_141272
CBT1666	gi|297799416|ref|XP_002867592.1|	sp|Q9SW08|AB4G_ARATH	vvi:100248403
CBT1667	gi|75154127|sp|Q8L7A4.1|AGD11_ARATH	sp|Q8L7A4|AGD11_ARATH	ppp:PHYPADRAFT_235231
CBT1668	gi|332643629|gb|AEE77150.1|	sp|Q8W486|Y1491_ARATH	ath:AT1G23260
CBT1669	gi|18405834|ref|NP_565962.1|	sp|P93755|C3H30_ARATH	--
CBT1670	gi|34365761|gb|AAQ65192.1|	sp|Q75JC9|Y8484_DICDI	ath:AT2G45000
CBT1671	gi|22326870|ref|NP_197272.2|	sp|Q9LYT3|TT12_ARATH	olu:OSTLU_28350
CBT1672	gi|160013939|sp|O48682.2|FH4_ARATH	sp|O48682|FH4_ARATH	pop:POPTR_744173
CBT1673	gi|18390426|ref|NP_563715.1|	sp|Q940Q1|PLY1_ARATH	ath:AT1G04680
CBT1674	gi|11994546|dbj|BAB02733.1|	sp|P08770|TRA1_MAIZE	--
CBT1675	gi|18415888|ref|NP_567658.1|	sp|Q56X52|AOX4_ARATH	vvi:100246063
CBT1676	gi|57222232|gb|AAW39023.1|	sp|P25076|CY11_SOLTU	ath:AT3G27240
CBT1677	gi|15223064|ref|NP_177171.1|	sp|O04532|FH8_ARATH	--
CBT1678	gi|297849340|ref|XP_002892551.1|	sp|Q9SY59|NFXL1_ARATH	vvi:100262860
CBT1679	gi|186478877|ref|NP_173942.2|	sp|Q91YE6|IPO9_MOUSE	--
CBT1680	gi|15227938|ref|NP_179387.1|	sp|Q66JG8|ALKB5_XENTR	ota:Ot13g02430
CBT1681	gi|15224105|ref|NP_180001.1|	sp|Q9ZUH1|Y2424_ARATH	--
CBT1682	gi|18420660|ref|NP_568428.1|	sp|P32746|PYRD_ARATH	ath:AT5G23300
CBT1683	gi|3193294|gb|AAC19278.1|	sp|P08548|LIN1_NYCCO	vvi:100260845
CBT1684	gi|297820714|ref|XP_002878240.1|	sp|Q8L4B0|GAUTF_ARATH	ath:AT3G58790
CBT1685	gi|9758979|dbj|BAB09489.1|	sp|O23530|SNC1_ARATH	rcu:RCOM_0742270
CBT1686	gi|297810217|ref|XP_002872992.1|	sp|Q9LZW3|PUB16_ARATH	cre:CHLREDRAFT_120414
CBT1687	gi|2853078|emb|CAA16928.1|	sp|Q40392|TMVRN_NICGU	zma:606485
CBT1688	gi|145335142|ref|NP_172040.2|	sp|P41410|RAD54_SCHPO	ota:Ot09g03530
CBT1689	gi|18419731|ref|NP_567990.1|	sp|Q8VYR5|PP351_ARATH	ath:AT4G17170
CBT1690	gi|332660645|gb|AEE86045.1|	sp|Q54X08|MYBV_DICDI	vcn:VOLCADRAFT_102664
CBT1691	gi|145338627|ref|NP_188362.2|	--	rcu:RCOM_0773970
CBT1692	gi|330252873|gb|AEC07967.1|	--	rcu:RCOM_1282630
CBT1693	gi|297846718|ref|XP_002891240.1|	sp|Q2L6L1|CNPY1_DANRE	--
CBT1694	gi|18405261|ref|NP_565923.1|	sp|Q5ZMT7|ADCK1_CHICK	ath:AT2G40090
CBT1696	gi|332646380|gb|AEE79901.1|	sp|Q0WMN5|Y3913_ARATH	--
CBT1697	gi|297816052|ref|XP_002875909.1|	--	--
CBT1698	gi|42567457|ref|NP_568003.2|	sp|O23240|D2HDH_ARATH	pop:POPTR_256110
CBT1700	gi|297802918|ref|XP_002869343.1|	sp|Q9M088|E135_ARATH	--
CBT1702	gi|15218209|ref|NP_175641.1|	sp|Q9C823|Y1523_ARATH	zma:100283091
CBT1703	gi|15239182|ref|NP_201386.1|	sp|Q9FHP3|FB300_ARATH	vvi:100252654
CBT1704	gi|15237702|ref|NP_200664.1|	sp|Q67ZM7|PHYK2_ARATH	--
CBT1705	gi|332191457|gb|AEE29578.1|	sp|Q9W596|FUTSC_DROME	--
CBT1706	gi|15233766|ref|NP_194723.1|	sp|P48785|PRH_ARATH	zma:542440
CBT1707	gi|297846432|ref|XP_002891097.1|	sp|Q40863|EMB8_PICGL	sbi:SORBI_03g041150
CBT1708	gi|297803786|ref|XP_002869777.1|	sp|A7PZL3|PGLR_VITVI	ath:AT5G17200
CBT1709	gi|332640537|gb|AEE74058.1|	sp|Q6GLX7|CWC27_XENLA	ath:AT4G33060
CBT1710	gi|240255330|ref|NP_187840.7|	sp|P0C1J6|FKBP4_RHIOR	rcu:RCOM_1499110
CBT1711	gi|332657659|gb|AEE83059.1|	sp|Q76LS9|FA63A_MOUSE	--
CBT1712	gi|297829432|ref|XP_002882598.1|	sp|C0LGG8|Y5343_ARATH	ath:AT4G33430
CBT1714	gi|75169170|sp|Q9C6S7.1|PMTK_ARATH	sp|Q9C6S7|PMTK_ARATH	--
CBT1715	gi|297844510|ref|XP_002890136.1|	sp|P58301|RAD50_PYRFU	ath:AT1G79280
CBT1716	gi|332007877|gb|AED95260.1|	sp|Q38834|R13L4_ARATH	sbi:SORBI_10g028730
CBT1717	gi|75336881|sp|Q9S9U1.1|LRK71_ARATH	sp|Q9S9U1|LRK71_ARATH	ath:AT4G33430
CBT1718	gi|332197041|gb|AEE35162.1|	--	--
CBT1720	gi|15232577|ref|NP_191036.1|	sp|Q4L9P0|SRAP_STAHJ	vvi:100265039
CBT1721	gi|15226162|ref|NP_178819.1|	sp|Q2EG98|PK1L3_MOUSE	--
CBT1722	gi|15218867|ref|NP_176767.1|	sp|Q9VR91|HERC2_DROME	cme:CMB070C
CBT1723	gi|158828172|gb|ABW81051.1|	--	--
CBT1724	gi|15237690|ref|NP_201247.1|	sp|O60094|DPO5_SCHPO	ath:AT5G64420
CBT1725	gi|297792925|ref|XP_002864347.1|	sp|Q9LFV3|Y5157_ARATH	vvi:100255092
CBT1726	gi|56748564|sp|Q9M3G7.1|ATM_ARATH	sp|Q9M3G7|ATM_ARATH	ath:AT3G48190
CBT1727	gi|145362692|ref|NP_974945.2|	sp|Q84WU9|C3H64_ARATH	--
CBT1728	gi|332659072|gb|AEE84472.1|	sp|Q3TPR7|T184C_MOUSE	--
CBT1729	gi|42568083|ref|NP_197952.2|	sp|Q8L7M4|SDN5_ARATH	ath:AT5G25800
CBT1730	gi|18407872|ref|NP_564815.1|	sp|Q8TCT7|PSL1_HUMAN	vvi:100258476
CBT1731	gi|22329375|ref|NP_683280.1|	--	osa:4340310
CBT1732	gi|332658454|gb|AEE83854.1|	sp|P92963|RAB1C_ARATH	ath:AT4G17170
CBT1733	gi|15223260|ref|NP_172331.1|	sp|Q39249|VDE_ARATH	ath:AT1G08550
CBT1734	gi|297796171|ref|XP_002865970.1|	sp|Q94F27|B3GTB_ARATH	sbi:SORBI_10g008170
CBT1735	gi|15230230|ref|NP_191272.1|	sp|Q9M1I7|NPR6_ARATH	osa:4327315
CBT1736	gi|332005180|gb|AED92563.1|	sp|P19275|VTP3_TTV1V	cre:CHLREDRAFT_32523
CBT1737	gi|15221252|ref|NP_172686.1|	sp|O64973|RPS5_ARATH	ath:AT1G12220
CBT1738	gi|30725618|gb|AAP37831.1|	--	--
CBT1739	gi|30694922|ref|NP_851141.1|	sp|Q8BN59|LARP6_MOUSE	osa:4336287
CBT1740	gi|115473603|ref|NP_001060400.1|	--	--
CBT1741	gi|22327670|ref|NP_680410.1|	--	--
CBT1742	gi|15241521|ref|NP_199265.1|	sp|Q7VA25|RPIA_PROMA	ath:AT5G44520
CBT1743	gi|297843136|ref|XP_002889449.1|	sp|Q557M8|T2EA_DICDI	ath:AT1G03280
CBT1744	gi|18402164|ref|NP_564526.1|	sp|O81242|RHL1_ARATH	--
CBT1745	gi|18401806|ref|NP_566600.1|	sp|Q3ED68|Y1295_ARATH	--
CBT1746	gi|15242252|ref|NP_197028.1|	sp|P47082|AVT1_YEAST	ath:AT4G38250
CBT1747	gi|297824453|ref|XP_002880109.1|	sp|Q6R567|RMA1_CAPAN	ppp:PHYPADRAFT_140226
CBT1748	gi|297818318|ref|XP_002877042.1|	sp|B9SLR1|Y231_RICCO	--
CBT1749	gi|297812955|ref|XP_002874361.1|	sp|Q8W5S1|CCH11_ARATH	ath:AT5G27620
CBT1750	gi|332641824|gb|AEE75345.1|	--	--
CBT1751	gi|18398444|ref|NP_565416.1|	sp|O22757|MLO8_ARATH	ath:AT2G17480
CBT1752	gi|139389469|ref|YP_001123165.1|	sp|A4QJY2|NU4C_OLIPU	ath:ArthCp074
CBT1753	gi|317411738|sp|O49445.2|LRK72_ARATH	sp|O49445|LRK72_ARATH	ath:AT4G33430
CBT1754	gi|186498690|ref|NP_565281.2|	sp|Q700D9|MYBF_ARATH	--
CBT1755	gi|79344640|ref|NP_172912.3|	sp|Q9FJV5|KAN4_ARATH	zma:100285939
CBT1756	gi|42567412|ref|NP_195264.2|	sp|Q9Y6D6|BIG1_HUMAN	ppp:PHYPADRAFT_117145
CBT1757	gi|15233761|ref|NP_193263.1|	sp|O23382|U71B5_ARATH	ath:AT1G01390
CBT1758	gi|330254731|gb|AEC09825.1|	sp|Q39635|Y38K_CORSE	--
CBT1759	gi|297835856|ref|XP_002885810.1|	sp|Q9ZUE9|PP149_ARATH	--
CBT1760	gi|332646178|gb|AEE79699.1|	sp|Q75JC9|Y8484_DICDI	sbi:SORBI_01g004730
CBT1761	gi|316996004|dbj|BAD83443.2|	sp|P68159|NU3M_RAPSA	ath:ArthMp086
CBT1762	gi|22326731|ref|NP_196706.2|	sp|P82715|PPD5_ARATH	ath:AT3G55330
CBT1763	gi|325511374|sp|Q9ASQ6.3|Y1972_ARATH	sp|Q9ASQ6|Y1972_ARATH	ath:AT1G14370
CBT1764	gi|332006013|gb|AED93396.1|	sp|P25386|USO1_YEAST	rcu:RCOM_0496470
CBT1765	gi|15230276|ref|NP_188538.1|	sp|O74503|UAF30_SCHPO	ppp:PHYPADRAFT_113811
CBT1766	gi|30686091|ref|NP_194050.2|	sp|Q9ZP16|CRK11_ARATH	rcu:RCOM_1078760
CBT1768	gi|18407264|ref|NP_566095.1|	sp|P59232|R27AB_ARATH	ath:AT2G47110
CBT1769	gi|332640698|gb|AEE74219.1|	--	--
CBT1770	gi|30685150|ref|NP_188529.2|	sp|Q8L3W1|VRN1_ARATH	--
CBT1772	gi|297849838|ref|XP_002892800.1|	sp|Q8L736|SKI11_ARATH	--
CBT1774	gi|3157952|gb|AAC17635.1|	--	--
CBT1775	gi|332010788|gb|AED98171.1|	sp|Q9V106|TRCM_PYRAB	olu:OSTLU_27152
CBT1776	gi|30695063|ref|NP_199498.2|	--	--
CBT1777	gi|9989054|gb|AAG10817.1|AC011808_5	sp|P10978|POLX_TOBAC	osa:4349826
CBT1779	gi|15983779|gb|AAL10486.1|	--	--
CBT1780	gi|297838575|ref|XP_002887169.1|	sp|Q9C9F5|C3H15_ARATH	--
CBT1781	gi|15238702|ref|NP_200138.1|	sp|P09444|LEA34_GOSHI	--
CBT1782	gi|297828257|ref|XP_002882011.1|	sp|P51106|DFRA_HORVU	pop:POPTR_831060
CBT1783	gi|51968374|dbj|BAD42879.1|	--	pop:POPTR_563200
CBT1784	gi|297799338|ref|XP_002867553.1|	sp|Q93WV0|WRK20_ARATH	--
CBT1786	gi|332004941|gb|AED92324.1|	--	--
CBT1787	gi|6692119|gb|AAF24584.1|AC007764_26	--	--
CBT1788	gi|297824273|ref|XP_002880019.1|	sp|Q9SKX2|PME16_ARATH	osa:4327285
CBT1789	gi|330252026|gb|AEC07120.1|	sp|Q554C9|MET16_DICDI	ath:AT2G21070
CBT1790	gi|330253066|gb|AEC08160.1|	--	--
CBT1791	gi|79417439|ref|NP_189171.2|	sp|Q67XL4|Y3544_ARATH	--
CBT1792	gi|17381236|gb|AAL36037.1|	sp|Q0VFX9|A2LD1_BOVIN	--
CBT1793	gi|297800180|ref|XP_002867974.1|	sp|Q9LQI7|CIA30_ARATH	--
CBT1794	gi|15235155|ref|NP_195670.1|	sp|Q9FI71|FK121_ARATH	--
CBT1796	gi|18422823|ref|NP_568687.1|	sp|Q94B74|NUDT2_ARATH	--
CBT1797	gi|332646235|gb|AEE79756.1|	--	vvi:100253216
CBT1798	gi|330255265|gb|AEC10359.1|	--	--
CBT1799	gi|332003217|gb|AED90600.1|	sp|Q9FNY2|DPB_ARATH	olu:OSTLU_38105
CBT1800	gi|6633847|gb|AAF19706.1|AC008047_13	sp|C0LGH8|Y1634_ARATH	ath:AT5G51810
CBT1801	gi|238481516|ref|NP_001154770.1|	sp|Q6NLW5|XRI1_ARATH	--
CBT1802	gi|297853128|ref|XP_002894445.1|	sp|Q9C5C0|MPK18_ARATH	ath:AT2G01450
CBT1803	gi|297813871|ref|XP_002874819.1|	sp|Q9M0Y8|NSF_ARATH	pop:POPTR_831118
CBT1804	gi|22328943|ref|NP_194335.2|	sp|O61967|LAP1_CAEEL	vvi:100253808
CBT1805	gi|15222396|ref|NP_172221.1|	sp|Q9LNW1|RAA2B_ARATH	ath:AT1G07410
CBT1806	gi|62320282|dbj|BAD94579.1|	sp|Q9SN46|LRX5_ARATH	--
CBT1807	gi|3152599|gb|AAC17080.1|	sp|P0C8Y0|LUP3_ARATH	osa:4328256
CBT1808	gi|4325360|gb|AAD17357.1|	--	--
CBT1809	gi|330253759|gb|AEC08853.1|	--	ath:AT2G33560
CBT1811	gi|13605891|gb|AAK32931.1|AF367344_1	--	--
CBT1812	gi|30689347|ref|NP_194958.2|	sp|Q8GY91|APX6_ARATH	ath:AT4G32320
CBT1814	gi|297833002|ref|XP_002884383.1|	sp|Q94CD1|HHT1_ARATH	sbi:SORBI_06g021640
CBT1815	gi|116256118|sp|Q9S9M3.2|WAKLC_ARATH	sp|Q9S9M3|WAKLC_ARATH	--
CBT1816	gi|186508045|ref|NP_001118524.1|	sp|Q8GXT2|BGL29_ARATH	ath:AT2G44460
CBT1817	gi|4996367|dbj|BAA78426.1|	--	--
CBT1818	gi|21593453|gb|AAM65420.1|	--	--
CBT1821	gi|254681448|gb|ACT78959.1|	sp|Q9STR4|1A17_ARATH	vvi:100261151
CBT1823	gi|332642485|gb|AEE76006.1|	--	--
CBT1824	gi|297833332|ref|XP_002884548.1|	sp|Q8LPS1|LACS6_ARATH	ath:AT3G05970
CBT1825	gi|186526990|ref|NP_001119317.1|	sp|Q2T9S4|PGP_BOVIN	vvi:100248028
CBT1826	gi|145337506|ref|NP_177527.3|	--	--
CBT1828	gi|1655699|emb|CAA69032.1|	sp|P21997|SSGP_VOLCA	cre:CHLREDRAFT_18730
CBT1829	gi|30678698|ref|NP_850505.1|	--	ath:AT3G02860
CBT1830	gi|21593158|gb|AAM65107.1|	sp|P34802|GGPP1_ARATH	ath:AT4G36810
CBT1831	gi|42562432|ref|NP_174411.2|	sp|Q8W245|ZIP10_ARATH	rcu:RCOM_1500480
CBT1833	gi|15227896|ref|NP_181749.1|	sp|Q700W2|SPL9_ARATH	ath:AT2G44680
CBT1834	gi|20340229|gb|AAM19701.1|AF499714_1	sp|P42643|14331_ARATH	rcu:RCOM_1037090
CBT1835	gi|4585985|gb|AAD25621.1|AC005287_23	--	--
CBT1836	gi|15228043|ref|NP_181825.1|	sp|Q9SJG2|Y2296_ARATH	--
CBT1837	gi|15450476|gb|AAK96531.1|	--	--
CBT1838	gi|71153407|sp|Q8L7E3.2|VSR7_ARATH	sp|Q8L7E3|VSR7_ARATH	--
CBT1839	gi|332658794|gb|AEE84194.1|	--	--
CBT1840	gi|3810601|gb|AAC69383.1|	--	--
CBT1841	gi|8778999|gb|AAF79914.1|AC022472_23	--	pop:POPTR_823158
CBT1842	gi|145338580|ref|NP_188247.2|	--	ath:AT3G16260
CBT1843	gi|34365691|gb|AAQ65157.1|	--	--
CBT1844	gi|21322711|emb|CAD22154.1|	sp|P10496|GRP2_PHAVU	vcn:VOLCADRAFT_104214
CBT1845	gi|186701242|gb|ACC91268.1|	sp|Q9SUR9|SGT1A_ARATH	ath:AT4G23570
CBT1846	gi|332007670|gb|AED95053.1|	--	--
CBT1847	gi|197090681|gb|ACH41741.1|	sp|O65782|C83B1_ARATH	ath:AT4G31500
CBT1848	gi|297835126|ref|XP_002885445.1|	sp|Q9ZNV9|AHP1_ARATH	ath:AT3G21510
CBT1849	gi|22655129|gb|AAM98155.1|	--	--
CBT1850	gi|72255604|gb|AAZ66922.1|	sp|P0C1T5|PEP7_ARATH	--
CBT1851	gi|15240229|ref|NP_201517.1|	sp|Q9SND9|Y3028_ARATH	vvi:100265530
CBT1853	gi|332005577|gb|AED92960.1|	--	--
CBT1854	gi|15233387|ref|NP_192885.1|	sp|Q8H199|CRK14_ARATH	ath:AT4G33430
CBT1857	gi|3377816|gb|AAC28189.1|	--	--
CBT1858	gi|297806737|ref|XP_002871252.1|	sp|Q2MHE4|HT1_ARATH	sbi:SORBI_02g011690
CBT1859	gi|89257449|gb|ABD64941.1|	--	--
CBT1860	gi|6691216|gb|AAF24554.1|AC007508_17	--	--
CBT1861	gi|297796513|ref|XP_002866141.1|	sp|Q9FM94|FBD21_ARATH	--
CBT1862	gi|297837137|ref|XP_002886450.1|	sp|Q8VXV7|LDL1_ARATH	ath:AT1G62830
CBT1863	gi|195618226|gb|ACG30943.1|	sp|Q76MV0|H32_TOBAC	zma:100192589
CBT1864	gi|186495165|ref|NP_565074.2|	--	pop:POPTR_825902
CBT1865	gi|297822417|ref|XP_002879091.1|	sp|Q9ZQH1|CML48_ARATH	ath:AT2G27480
CBT1866	gi|332661330|gb|AEE86730.1|	sp|Q5HZB6|CLASR_RAT	ath:AT4G36980
CBT1867	gi|297824745|ref|XP_002880255.1|	--	ppp:PHYPADRAFT_233757
CBT1869	gi|109946589|gb|ABG48473.1|	--	--
CBT1870	gi|332194044|gb|AEE32165.1|	--	--
CBT1871	gi|15239182|ref|NP_201386.1|	sp|Q9FHP3|FB300_ARATH	--
CBT1872	gi|4734001|gb|AAD28679.1|	--	--
CBT1875	gi|332005546|gb|AED92929.1|	--	--
CBT1876	gi|226528409|ref|NP_001147361.1|	sp|O59953|RL5_NEUCR	zma:100280969
CBT1877	gi|7523686|gb|AAF63125.1|AC009526_10	--	--
CBT1878	gi|297819580|ref|XP_002877673.1|	--	--
CBT1879	gi|332190546|gb|AEE28667.1|	sp|P43291|SRK2A_ARATH	ath:AT1G10940
CBT1881	gi|332009426|gb|AED96809.1|	sp|Q9SMT9|FBD9_ARATH	--
CBT1883	gi|39930309|tpg|DAA00366.1|	--	--
CBT1887	gi|18422766|ref|NP_568678.1|	sp|Q9FPJ4|RAD2B_ARATH	ath:AT5G47200
CBT1888	gi|75333448|sp|Q9C718.1|RH20_ARATH	sp|Q9C718|RH20_ARATH	ath:AT1G55150
CBT1890	gi|297830550|ref|XP_002883157.1|	--	--
CBT1891	gi|75318495|sp|O64770.1|Y1649_ARATH	sp|O64770|Y1649_ARATH	vvi:100247683
CBT1892	gi|42569278|ref|NP_179981.2|	sp|Q6GPM1|ZFR_XENLA	--
CBT1893	gi|15240882|ref|NP_195725.1|	sp|Q9LFD1|LAC9_ARATH	ath:AT1G55570
CBT1894	gi|297837103|ref|XP_002886433.1|	sp|Q9CAN4|P2A11_ARATH	--
CBT1895	gi|15220709|ref|NP_174319.1|	--	--
CBT1896	gi|297830706|ref|XP_002883235.1|	sp|Q9FKG5|PUB51_ARATH	ath:AT3G59420
CBT1897	gi|297829404|ref|XP_002882584.1|	--	ath:AT3G08800
CBT1898	gi|34304715|gb|AAQ63461.1|	sp|P62201|CALM_LILLO	vvi:100261610
CBT1899	gi|297847804|ref|XP_002891783.1|	sp|Q9SYF5|GLIP3_ARATH	rcu:RCOM_1428040
CBT1900	gi|145339839|ref|NP_191931.2|	sp|Q9S7C9|ESCA_ARATH	--
CBT1901	gi|259016168|sp|Q9FLT4.2|AB10A_ARATH	sp|Q9FLT4|AB10A_ARATH	--
CBT1902	gi|297845494|ref|XP_002890628.1|	sp|Q9ZVH3|ORC6_ARATH	ath:AT1G26840
CBT1903	gi|332642586|gb|AEE76107.1|	sp|Q9LS39|CCR4C_ARATH	--
CBT1904	gi|332643628|gb|AEE77149.1|	--	--
CBT1905	gi|227438193|gb|ACP30586.1|	sp|O23530|SNC1_ARATH	--
CBT1906	gi|30685252|ref|NP_180788.2|	sp|Q8L762|BAM6_ARATH	vcn:VOLCADRAFT_103220
CBT1907	gi|227438239|gb|ACP30609.1|	--	--
CBT1909	gi|330251954|gb|AEC07048.1|	sp|Q8S8D8|Y2265_ARATH	--
CBT1910	gi|186508045|ref|NP_001118524.1|	sp|Q8GXT2|BGL29_ARATH	ath:AT2G44470
CBT1911	gi|46395983|sp|Q9FKZ0.1|DRL43_ARATH	sp|Q9FKZ0|DRL43_ARATH	--
CBT1912	gi|330253518|gb|AEC08612.1|	sp|Q9SL03|CALS2_ARATH	ath:AT2G31960
CBT1913	gi|18397363|ref|NP_566258.1|	sp|Q9M9L8|LONM3_ARATH	ath:AT3G05780
CBT1915	gi|297803828|ref|XP_002869798.1|	sp|Q8L3Z8|FZR2_ARATH	ath:AT4G22910
CBT1916	gi|297845746|ref|XP_002890754.1|	sp|Q9C509|SGPL_ARATH	ath:AT1G27980
CBT1917	gi|15232629|ref|NP_190260.1|	sp|Q9STF0|LRKS3_ARATH	ath:AT2G13790
CBT1918	gi|30678834|ref|NP_566204.2|	sp|Q8RY22|DEGP7_ARATH	--
CBT1919	gi|15240250|ref|NP_200949.1|	sp|Q43157|RPE_SPIOL	ath:AT5G61410
CBT1920	gi|149364132|gb|ABR24272.1|	sp|P22302|SODF_NICPL	vvi:100258067
CBT1923	gi|332198127|gb|AEE36248.1|	sp|Q4WG58|PAN1_ASPFU	vcn:VOLCADRAFT_99471
CBT1924	gi|118430556|gb|ABK91881.1|	sp|P48622|FAD3D_ARATH	ath:AT5G05580
CBT1925	gi|332642412|gb|AEE75933.1|	--	--
CBT1926	gi|15240561|ref|NP_200379.1|	sp|Q02817|MUC2_HUMAN	--
CBT1927	gi|3176675|gb|AAC18798.1|	sp|O94317|YH5D_SCHPO	zma:100273020
CBT1928	gi|149944401|gb|ABR46243.1|	--	--
CBT1929	gi|227438127|gb|ACP30553.1|	--	--
CBT1930	gi|297832074|ref|XP_002883919.1|	--	--
CBT1933	gi|75336080|sp|Q9M8U1.1|CML18_ARATH	sp|Q9M8U1|CML18_ARATH	ath:AT3G03000
CBT1935	gi|20197723|gb|AAM15225.1|	--	--
CBT1936	gi|53983010|gb|AAV25873.1|	sp|Q9LEZ3|BIM1_ARATH	--
CBT1937	gi|15228649|ref|NP_191756.1|	sp|Q9M268|NGA2_ARATH	--
CBT1938	gi|297800544|ref|XP_002868156.1|	sp|P72740|DLDH_SYNY3	ath:AT4G16155
CBT1939	gi|297825329|ref|XP_002880547.1|	sp|P42733|RS113_ARATH	ath:AT5G23740
CBT1940	gi|11229591|emb|CAC16575.1|	sp|Q6YYB0|Y8359_ORYSJ	osa:4329388
CBT1941	gi|332009066|gb|AED96449.1|	sp|P73625|MUTS2_SYNY3	vvi:100253674
CBT1943	gi|42571945|ref|NP_974063.1|	--	--
CBT1945	gi|332660217|gb|AEE85617.1|	--	--
CBT1946	gi|4587537|gb|AAD25768.1|AC006577_4	sp|P0CH27|RL402_TRYCR	vcn:VOLCADRAFT_75856
CBT1947	gi|3776005|emb|CAA09205.1|	sp|Q9LFN6|RH56_ARATH	pop:POPTR_829257
CBT1948	gi|18414198|ref|NP_567427.1|	sp|Q93YV7|PMT3_ARATH	--
CBT1950	gi|60678627|gb|AAX33674.1|	sp|Q24120|CAPU_DROME	vcn:VOLCADRAFT_120343
CBT1952	gi|227438135|gb|ACP30557.1|	sp|Q8L3R3|RFL1_ARATH	ath:AT1G12220
CBT1953	gi|297817730|ref|XP_002876748.1|	sp|Q8RWZ6|PIN4_ARATH	ath:AT2G01420
CBT1954	gi|8778669|gb|AAF79677.1|AC022314_18	--	--
CBT1955	gi|5042419|gb|AAD38258.1|AC006193_14	sp|Q9XIR1|FBK27_ARATH	--
CBT1956	gi|15239123|ref|NP_201371.1|	sp|O49545|BAME1_ARATH	ath:AT1G75820
CBT1957	gi|330250753|gb|AEC05847.1|	--	rcu:RCOM_0511200
CBT1958	gi|297848626|ref|XP_002892194.1|	sp|P27061|PPA1_SOLLC	--
CBT1959	gi|332008447|gb|AED95830.1|	sp|Q5BLD8|MT21A_DANRE	--
CBT1961	gi|297819038|ref|XP_002877402.1|	sp|Q9M3D8|LRK13_ARATH	ath:AT1G28440
CBT1962	gi|4585986|gb|AAD25622.1|AC005287_24	--	--
CBT1963	gi|15222291|ref|NP_177687.1|	--	--
CBT1964	gi|297841963|ref|XP_002888863.1|	sp|Q8LFY8|ATL54_ARATH	--
CBT1967	gi|297791479|ref|XP_002863624.1|	--	--
CBT1969	gi|13877577|gb|AAK43866.1|AF370489_1	--	olu:OSTLU_34467
CBT1972	gi|3643595|gb|AAC42242.1|	sp|P29110|OLEO3_BRANA	--
CBT1973	gi|15225302|ref|NP_179601.1|	--	--
CBT1974	gi|332197395|gb|AEE35516.1|	--	--
CBT1975	gi|8777569|dbj|BAA97087.1|	sp|P04146|COPIA_DROME	--
CBT1976	gi|30693386|ref|NP_190665.2|	sp|O18883|TXND9_BOVIN	--
CBT1978	gi|38566688|gb|AAR24234.1|	--	--
CBT1979	gi|332004942|gb|AED92325.1|	--	--
CBT1980	gi|15223010|ref|NP_177757.1|	--	ath:AT1G76300
CBT1982	gi|297833662|ref|XP_002884713.1|	sp|O60942|MCE1_HUMAN	pop:POPTR_1080718
CBT1984	gi|15231038|ref|NP_191403.1|	--	--
CBT1987	gi|325511385|sp|Q9FIF0.3|LRK22_ARATH	sp|Q9FIF1|LRK21_ARATH	ath:AT1G14370
CBT1988	gi|15224559|ref|NP_178621.1|	sp|Q9ZSJ6|GRP3S_ARATH	cre:CHLREDRAFT_18730
CBT1990	gi|15242348|ref|NP_197066.1|	sp|P0C2G1|FBL26_ARATH	--
CBT1991	gi|218546768|sp|Q8S9M4.2|PP198_ARATH	sp|Q8S9M4|PP198_ARATH	rcu:RCOM_0340700
CBT1993	gi|15239184|ref|NP_201388.1|	sp|Q9FEB4|PSK5_ARATH	--
CBT1994	gi|308808346|ref|XP_003081483.1|	sp|Q9LK03|PERK2_ARATH	vcn:VOLCADRAFT_99471
CBT1995	gi|224121846|ref|XP_002318687.1|	sp|P24465|C71A1_PERAE	ath:AT3G26830
CBT1996	gi|15241827|ref|NP_195866.1|	sp|Q9LZ56|DOF51_ARATH	--
CBT1997	gi|218546752|sp|P0C896.1|PP209_ARATH	sp|P0C896|PP209_ARATH	--
CBT1998	gi|332657061|gb|AEE82461.1|	--	ath:AT4G05020
CBT1999	gi|115470525|ref|NP_001058861.1|	sp|P62121|RL41_TOBAC	osa:4342366
CBT2000	gi|330253848|gb|AEC08942.1|	--	--
CBT2001	gi|297832382|ref|XP_002884073.1|	--	sbi:SORBI_10g012080
CBT2002	gi|15232917|ref|NP_186898.1|	sp|Q9M891|PP208_ARATH	--
CBT2003	gi|297802390|ref|XP_002869079.1|	sp|O81791|RKD5_ARATH	--
CBT2004	gi|297826873|ref|XP_002881319.1|	--	--
CBT2005	--	sp|Q4PD66|CCPR2_USTMA	--
CBT2008	gi|62318912|dbj|BAD93993.1|	sp|Q9LFH9|LRK81_ARATH	--
CBT2009	gi|332661372|gb|AEE86772.1|	--	--
CBT2010	gi|2494118|gb|AAB80627.1|	--	--
CBT2012	gi|330251105|gb|AEC06199.1|	--	--
CBT2014	gi|297829404|ref|XP_002882584.1|	--	ath:AT3G08800
CBT2015	gi|29029030|gb|AAO64894.1|	--	--
CBT2016	gi|30690010|ref|NP_850650.1|	--	--
CBT2017	gi|297826489|ref|XP_002881127.1|	sp|Q9NU19|TB22B_HUMAN	--
CBT2019	gi|297807143|ref|XP_002871455.1|	sp|P34693|SYT1_CAEEL	--
CBT2020	gi|15230640|ref|NP_190109.1|	--	--
CBT2021	gi|323462249|gb|ADX69244.1|	sp|O49403|HFA4A_ARATH	--
CBT2022	gi|15232241|ref|NP_191562.1|	sp|Q9S7P5|SPL12_ARATH	--
CBT2023	gi|7529731|emb|CAB86692.1|	--	--
CBT2024	gi|227438165|gb|ACP30572.1|	sp|O23530|SNC1_ARATH	--
CBT2025	gi|62320148|dbj|BAD94349.1|	sp|Q9FZB8|Y5181_ARATH	--
CBT2026	gi|15220713|ref|NP_176403.1|	--	--
CBT2027	gi|15222395|ref|NP_172220.1|	sp|Q9LNW0|HS178_ARATH	ath:AT1G07400
CBT2030	gi|166627|gb|AAC36485.1|	sp|P11574|VATB1_ARATH	ath:AT1G76030
CBT2032	gi|9759281|dbj|BAB09746.1|	sp|Q9FII5|TDR_ARATH	vvi:100253808
CBT2033	gi|332656827|gb|AEE82227.1|	sp|Q0WRC9|SKI17_ARATH	--
CBT2036	gi|297831874|ref|XP_002883819.1|	sp|Q2KHI9|MCM9_MOUSE	ath:AT2G14050
CBT2037	gi|222424584|dbj|BAH20247.1|	sp|Q8GXN6|VP201_ARATH	ath:AT5G63880
CBT2038	gi|75100616|sp|O82318.1|Y2579_ARATH	sp|O82318|Y2579_ARATH	rcu:RCOM_0186340
CBT2041	gi|22330115|ref|NP_683410.1|	sp|Q8S9K7|PEX32_ARATH	ath:AT3G18160
CBT2042	gi|332006808|gb|AED94191.1|	--	--
CBT2043	gi|9279779|dbj|BAB01431.1|	--	--
CBT2044	gi|89001089|gb|ABD59134.1|	--	vvi:100249972
CBT2045	gi|2286069|gb|AAB64244.1|	sp|Q9C525|BGL21_ARATH	ath:AT2G44490
CBT2047	gi|297852824|ref|XP_002894293.1|	sp|Q9LHQ7|MCES1_ARATH	ath:AT3G20650
CBT2048	gi|1934730|gb|AAB51752.1|	sp|Q9M263|GL24_ARATH	--
CBT2050	gi|42566754|ref|NP_193077.2|	sp|Q9T0L2|CSLAF_ARATH	pop:POPTR_833893
CBT2051	gi|330252233|gb|AEC07327.1|	sp|O35231|KIFC3_MOUSE	rcu:RCOM_0409820
CBT2052	gi|75206870|sp|Q9SN51.1|PYL13_ARATH	sp|Q9SN51|PYL13_ARATH	ath:AT4G18620
CBT2053	gi|186513528|ref|NP_194282.2|	--	--
CBT2054	gi|297851466|ref|XP_002893614.1|	sp|Q941F1|PLA15_ARATH	rcu:RCOM_1608140
CBT2055	gi|2832688|emb|CAA16787.1|	--	--
CBT2056	gi|75191246|sp|Q9M9M3.1|DF205_ARATH	sp|Q9M9M3|DF205_ARATH	--
CBT2058	gi|297852834|ref|XP_002894298.1|	sp|Q9LSF1|OXI1_ARATH	ath:AT3G45780
CBT2059	gi|332191315|gb|AEE29436.1|	--	--
CBT2060	gi|297791713|ref|XP_002863741.1|	--	--
CBT2062	gi|15239913|ref|NP_199763.1|	sp|Q9FGZ4|WRK48_ARATH	--
CBT2063	gi|15241489|ref|NP_196419.1|	sp|Q24492|RFA1_DROME	ath:AT5G61000
CBT2064	gi|38707281|emb|CAE82296.1|	--	--
CBT2065	gi|18414620|ref|NP_568139.1|	sp|Q8N6R0|MTL13_HUMAN	--
CBT2066	gi|22328699|ref|NP_567482.2|	sp|P0C1S9|DGLB_RAT	--
CBT2067	gi|18397408|ref|NP_566264.1|	sp|Q54WH2|FORA_DICDI	vcn:VOLCADRAFT_99471
CBT2068	gi|332646365|gb|AEE79886.1|	sp|Q94B46|FBL74_ARATH	--
CBT2070	gi|18655349|gb|AAL76130.1|	--	--
CBT2071	gi|332644515|gb|AEE78036.1|	--	--
CBT2072	gi|297800418|ref|XP_002868093.1|	--	ath:AT4G16970
CBT2073	gi|317106713|dbj|BAJ53212.1|	sp|Q00962|POL_CAMVN	--
CBT2074	gi|1228949|emb|CAA65419.1|	sp|P33154|PR1_ARATH	rcu:RCOM_1381930
CBT2076	gi|18418286|ref|NP_568345.1|	sp|P49382|ADT_KLULA	pop:POPTR_823313
CBT2077	gi|4249417|gb|AAD13714.1|	--	--
CBT2080	gi|297803612|ref|XP_002869690.1|	--	--
CBT2081	gi|60499701|gb|AAX22053.1|	sp|P45724|PAL2_ARATH	ath:AT3G53260
CBT2082	gi|15228515|ref|NP_189531.1|	--	--
CBT2084	gi|79518327|ref|NP_568435.2|	sp|P43254|COP1_ARATH	cme:CMK039C
CBT2086	gi|15224764|ref|NP_180132.1|	--	ath:AT2G25610
CBT2087	gi|297816696|ref|XP_002876231.1|	sp|Q7RX99|ATG1_NEUCR	ath:AT3G53930
CBT2090	gi|110737733|dbj|BAF00805.1|	--	--
CBT2092	gi|16226611|gb|AAL16213.1|AF428444_1	--	--
CBT2093	gi|11994262|dbj|BAB01445.1|	--	osa:4349826
CBT2094	gi|332009940|gb|AED97323.1|	--	--
CBT2095	gi|227438233|gb|ACP30606.1|	sp|Q9SZA7|DRL29_ARATH	--
CBT2096	gi|332643923|gb|AEE77444.1|	--	--
CBT2097	gi|297802682|ref|XP_002869225.1|	sp|Q6GLX7|CWC27_XENLA	ath:AT4G33060
CBT2100	gi|15233952|ref|NP_192698.1|	sp|P46687|GASA3_ARATH	--
CBT2102	gi|18397376|ref|NP_564349.1|	sp|Q8LBM2|TIF5A_ARATH	sbi:SORBI_02g025720
CBT2104	gi|46395984|sp|Q9FKZ1.1|DRL42_ARATH	sp|Q9FKZ1|DRL42_ARATH	--
CBT2105	gi|330251466|gb|AEC06560.1|	--	vvi:100253813
CBT2106	gi|297812919|ref|XP_002874343.1|	sp|Q940B0|RL183_ARATH	ath:AT5G27850
CBT2107	gi|15230640|ref|NP_190109.1|	--	--
CBT2108	gi|332661500|gb|AEE86900.1|	sp|Q9SZM3|CDPKQ_ARATH	pop:POPTR_803966
CBT2110	gi|332645684|gb|AEE79205.1|	--	--
CBT2112	gi|46518447|gb|AAS99705.1|	sp|Q9SI78|PPR93_ARATH	--
CBT2113	gi|15228649|ref|NP_191756.1|	sp|Q9M268|NGA2_ARATH	sbi:SORBI_09g027530
CBT2115	gi|15227003|ref|NP_178362.1|	sp|O64718|C71B9_ARATH	ath:AT3G26290
CBT2116	gi|18425129|ref|NP_569041.1|	sp|P29162|ASOL_TOBAC	ath:AT1G55570
CBT2117	gi|6714303|gb|AAF25999.1|AC013354_18	--	--
CBT2118	gi|222423052|dbj|BAH19508.1|	sp|Q7G188|FIMB1_ARATH	--
CBT2119	gi|297840793|ref|XP_002888278.1|	sp|Q9XIR8|SEM11_ARATH	ath:AT1G64750
CBT2121	gi|15222385|ref|NP_177120.1|	sp|Q9FE65|RL342_ARATH	ath:AT1G69620
CBT2122	gi|297828107|ref|XP_002881936.1|	sp|O80560|IP5PC_ARATH	--
CBT2123	gi|297848866|ref|XP_002892314.1|	--	--
CBT2124	gi|62321728|dbj|BAD95352.1|	--	--
CBT2125	gi|297816504|ref|XP_002876135.1|	sp|Q9FT51|AB27G_ARATH	--
CBT2126	gi|332646306|gb|AEE79827.1|	sp|Q05609|CTR1_ARATH	ath:AT5G03730
CBT2127	gi|18400507|ref|NP_566491.1|	--	--
CBT2128	gi|332641010|gb|AEE74531.1|	--	--
CBT2130	gi|602292|gb|AAA80582.1|	sp|Q05085|PTR7_ARATH	--
CBT2131	gi|15221475|ref|NP_172126.1|	sp|Q5RCE6|RL1D1_PONAB	ath:AT5G22440
CBT2132	gi|18403073|ref|NP_565752.1|	sp|Q8VZI7|SUMO5_ARATH	ath:AT2G32765
CBT2134	gi|18417644|ref|NP_567851.1|	sp|P36177|IF3C_EUGGR	ath:AT4G30690
CBT2135	gi|330251925|gb|AEC07019.1|	--	--
CBT2136	gi|332658132|gb|AEE83532.1|	sp|Q80V62|FACD2_MOUSE	pop:POPTR_761894
CBT2138	gi|297803996|ref|XP_002869882.1|	sp|Q53FA7|QORX_HUMAN	osa:4331066
CBT2139	gi|15237667|ref|NP_196049.1|	sp|Q86B20|EIF3A_DICDI	vcn:VOLCADRAFT_104214
CBT2140	gi|15221848|ref|NP_175858.1|	sp|Q9U1M8|MYOI_DICDI	ota:Ot06g03550
CBT2142	gi|7329636|emb|CAB82701.1|	--	--
CBT2143	gi|15221972|ref|NP_175314.1|	sp|Q9C514|RS71_ARATH	rcu:RCOM_1198120
CBT2145	gi|15230145|ref|NP_191243.1|	--	--
CBT2146	gi|223635640|sp|Q6NQ81.2|PP304_ARATH	sp|Q6NQ81|PP304_ARATH	--
CBT2148	gi|145332369|ref|NP_001078141.1|	sp|Q39140|TGA6_ARATH	ath:AT3G12250
CBT2149	gi|297796357|ref|XP_002866063.1|	sp|P87027|SPG1_SCHPO	ath:AT5G54840
CBT2151	gi|30695748|ref|NP_199787.2|	sp|Q9LT96|Y5977_ARATH	osa:4324691
CBT2152	gi|9758876|dbj|BAB09430.1|	sp|O23530|SNC1_ARATH	--
CBT2153	gi|15238463|ref|NP_200765.1|	--	--
CBT2154	gi|297844018|ref|XP_002889890.1|	sp|Q9SAA6|PPR34_ARATH	ath:AT5G03560
CBT2155	gi|75174110|sp|Q9LFF6.3|H2B8_ARATH	sp|Q9LFF6|H2B8_ARATH	ath:AT3G53650
CBT2156	gi|11994111|dbj|BAB01114.1|	sp|Q9LS42|CASP_ARATH	ath:AT3G18480
CBT2157	gi|332190567|gb|AEE28688.1|	--	--
CBT2158	gi|332642105|gb|AEE75626.1|	--	--
CBT2159	gi|15809986|gb|AAL06920.1|	--	--
CBT2161	gi|297789807|ref|XP_002862833.1|	--	--
CBT2163	gi|20147355|gb|AAM10390.1|	sp|Q4VA72|BRCC3_XENTR	ath:AT1G80210
CBT2164	gi|30698967|ref|NP_177524.2|	sp|Q8GWK7|BEE3_ARATH	ath:AT1G09530
CBT2165	gi|75335651|sp|Q9LYN3.1|PMTM_ARATH	sp|Q9LYN3|PMTM_ARATH	--
CBT2166	gi|297827985|ref|XP_002881875.1|	sp|Q682H0|HA22F_ARATH	--
CBT2167	gi|115453543|ref|NP_001050372.1|	--	--
CBT2168	gi|18700113|gb|AAL77668.1|	--	--
CBT2169	gi|297802058|ref|XP_002868913.1|	sp|Q9SVA3|FBK98_ARATH	--
CBT2170	gi|297828489|ref|XP_002882127.1|	sp|O22243|C3H31_ARATH	--
CBT2171	gi|332641830|gb|AEE75351.1|	--	--
CBT2173	gi|1922964|gb|AAB70410.1|	sp|Q8L4B2|NFYC9_ARATH	--
[truncated: 41,525 more rows]
