# Supplementary material for: Deep-sequencing transcriptome analysis of chilling tolerance mechanisms of a subnival alpine plant, Chorispora bungeana
Source: BMC Plant Biol. 2012 Nov 21;12:222. doi: 10.1186/1471-2229-12-222 (PMC3571968; doi:10.1186/1471-2229-12-222)
Supplement: Additional file 2 — Complete list of chilling regulated DEGs identified with fold change > =2 and q < 0.001. [file 1471-2229-12-222-S2.xlsx]

## Sheet: up
GeneNames	control_reads	stress_reads	log2(Fold_change) normalized	p-value	q-value(Benjamini et al. 1995)	q-value(Storey et al. 2003)
CBT45634	0	1575	11.7364	4.17768e-204	2.14676e-202	4.84208e-203
CBT52597	0	1497	11.6631	1.37563e-196	6.77489e-195	1.52809e-195
CBT51962	0	974	11.043	1.00249e-142	3.62578e-141	8.17804e-142
CBT48192	0	952	11.01	2.68238e-140	9.55226e-139	2.15453e-139
CBT42712	0	773	10.7095	6.56661e-120	1.98103e-118	4.46826e-119
CBT52156	0	732	10.6309	4.64114e-115	1.35055e-113	3.04619e-114
CBT51857	0	714	10.595	6.59644e-113	1.88611e-111	4.25418e-112
CBT52338	0	656	10.4728	7.25791e-106	1.95247e-104	4.40383e-105
CBT42748	0	534	10.1759	1.83215e-90	4.30949e-89	9.72015e-90
CBT42859	0	377	9.67364	3.81252e-69	7.29334e-68	1.64503e-68
CBT51570	0	355	9.58689	5.49744e-66	1.01066e-64	2.27956e-65
CBT47586	0	331	9.48591	1.7562e-62	3.08335e-61	6.95338e-62
CBT48237	0	331	9.48591	1.7562e-62	3.08335e-61	6.95338e-62
CBT42774	0	263	9.15414	3.55728e-52	5.38339e-51	1.21424e-51
CBT42109	0	220	8.89658	2.58367e-45	3.49644e-44	7.8863e-45
CBT48203	0	207	8.8087	3.54238e-43	4.62663e-42	1.04355e-42
CBT52485	0	201	8.76627	3.51976e-42	4.49449e-41	1.01374e-41
CBT42437	0	199	8.75184	7.59459e-42	9.64456e-41	2.17535e-41
CBT47441	0	196	8.72993	2.4155e-41	3.03421e-40	6.84374e-41
CBT53200	0	190	8.68507	2.47507e-40	3.05256e-39	6.88513e-40
CBT42108	0	188	8.66981	5.39676e-40	6.61431e-39	1.49187e-39
CBT53078	0	186	8.65438	1.17907e-39	1.43403e-38	3.23449e-39
CBT6635	2	616	8.382	5.91401e-131	1.93675e-129	4.36839e-130
CBT52379	2	574	8.28012	1.79453e-123	5.53845e-122	1.24921e-122
CBT47122	0	133	8.1705	2.62955e-30	2.5801e-29	5.81948e-30
CBT46747	0	130	8.13759	9.38286e-30	9.10293e-29	2.05319e-29
CBT54239	0	127	8.1039	3.37032e-29	3.22128e-28	7.26568e-29
CBT48180	2	506	8.09821	4.3175e-111	1.21071e-109	2.73078e-110
CBT53202	0	121	8.03408	4.43892e-28	4.12948e-27	9.31414e-28
CBT47450	0	119	8.01004	1.0549e-27	9.72129e-27	2.19266e-27
CBT42846	0	110	7.89658	5.40372e-26	4.76336e-25	1.07439e-25
CBT49677	0	108	7.87011	1.30824e-25	1.13824e-24	2.56732e-25
CBT46944	0	105	7.82946	4.96147e-25	4.2492e-24	9.58418e-25
CBT46196	0	88	7.57465	1.11622e-21	8.6716e-21	1.9559e-21
CBT47565	0	84	7.50754	7.17406e-21	5.41875e-20	1.22221e-20
CBT54272	0	83	7.49026	1.14555e-20	8.58895e-20	1.93726e-20
CBT54247	0	82	7.47277	1.83137e-20	1.36546e-19	3.07982e-20
CBT13817	25	4087	7.46819	0	0	0
CBT52314	0	81	7.45507	2.93125e-20	2.17185e-19	4.89866e-20
CBT2442	0	77	7.382	1.94744e-19	1.39925e-18	3.15581e-19
CBT53090	0	77	7.382	1.94744e-19	1.39925e-18	3.15581e-19
CBT45802	0	76	7.36315	3.13637e-19	2.23739e-18	5.04614e-19
CBT48510	0	76	7.36315	3.13637e-19	2.23739e-18	5.04614e-19
CBT2236	27	4103	7.36279	0	0	0
CBT52594	0	74	7.32467	8.16646e-19	5.74166e-18	1.29505e-18
CBT52879	0	73	7.30504	1.32036e-18	9.20944e-18	2.07721e-18
CBT47369	0	72	7.28514	2.13764e-18	1.47733e-17	3.33192e-18
CBT54753	0	72	7.28514	2.13764e-18	1.47733e-17	3.33192e-18
CBT52503	4	563	7.25221	1.62685e-132	5.43608e-131	1.22612e-131
CBT48209	2	281	7.24964	4.12914e-67	7.69947e-66	1.73663e-66
CBT49954	0	70	7.2445	5.62589e-18	3.82347e-17	8.62393e-18
CBT51895	1	138	7.22374	6.48934e-34	6.94105e-33	1.56557e-33
CBT47209	0	69	7.22374	9.14586e-18	6.16308e-17	1.3901e-17
CBT49799	0	68	7.20268	1.48893e-17	9.94779e-17	2.24375e-17
CBT46112	0	67	7.18131	2.42742e-17	1.60705e-16	3.62473e-17
CBT46230	0	66	7.15961	3.96324e-17	2.59881e-16	5.86093e-17
CBT51463	0	66	7.15961	3.96324e-17	2.59881e-16	5.86093e-17
CBT53129	0	66	7.15961	3.96324e-17	2.59881e-16	5.86093e-17
CBT45706	15	1978	7.15815	0	0	0
CBT54565	0	65	7.13759	6.48033e-17	4.20602e-16	9.48679e-17
CBT44942	0	63	7.0925	1.74044e-16	1.11058e-15	2.50479e-16
CBT52951	0	63	7.0925	1.74044e-16	1.11058e-15	2.50479e-16
CBT42392	0	61	7.04595	4.7034e-16	2.94734e-15	6.64739e-16
CBT45930	0	61	7.04595	4.7034e-16	2.94734e-15	6.64739e-16
CBT46086	0	60	7.02211	7.75039e-16	4.80732e-15	1.08417e-15
CBT46972	0	60	7.02211	7.75039e-16	4.80732e-15	1.08417e-15
CBT47306	0	60	7.02211	7.75039e-16	4.80732e-15	1.08417e-15
CBT52713	8	948	7.00396	2.33169e-225	1.32079e-223	2.97907e-224
CBT47382	0	58	6.9732	2.11483e-15	1.28454e-14	2.89731e-15
CBT52920	2	230	6.96071	2.82115e-56	4.55788e-55	1.02804e-55
CBT47256	0	57	6.94811	3.50219e-15	2.10649e-14	4.75039e-15
CBT47279	0	57	6.94811	3.50219e-15	2.10649e-14	4.75039e-15
CBT51623	0	57	6.94811	3.50219e-15	2.10649e-14	4.75039e-15
CBT54789	0	57	6.94811	3.50219e-15	2.10649e-14	4.75039e-15
CBT42937	0	56	6.92257	5.80959e-15	3.45314e-14	7.78818e-15
CBT47520	0	56	6.92257	5.80959e-15	3.45314e-14	7.78818e-15
CBT45377	0	55	6.89658	9.65396e-15	5.67754e-14	1.28044e-14
CBT52097	0	55	6.89658	9.65396e-15	5.67754e-14	1.28044e-14
CBT53318	0	55	6.89658	9.65396e-15	5.67754e-14	1.28044e-14
CBT54819	0	54	6.87011	1.60706e-14	9.35828e-14	2.11078e-14
CBT47336	0	53	6.84314	2.68005e-14	1.54353e-13	3.48107e-14
CBT47435	0	53	6.84314	2.68005e-14	1.54353e-13	3.48107e-14
CBT52410	0	53	6.84314	2.68005e-14	1.54353e-13	3.48107e-14
CBT45566	3	316	6.83404	3.62141e-77	7.5272e-76	1.69778e-76
CBT51834	2	209	6.82258	1.09008e-51	1.63895e-50	3.69668e-51
CBT54810	0	52	6.81566	4.47762e-14	2.55354e-13	5.75925e-14
CBT54826	0	52	6.81566	4.47762e-14	2.55354e-13	5.75925e-14
CBT49873	0	51	6.78764	7.49483e-14	4.22245e-13	9.52383e-14
CBT47944	4	406	6.78055	7.08094e-99	1.79845e-97	4.05645e-98
CBT46035	0	50	6.75907	1.2569e-13	7.00214e-13	1.57918e-13
CBT46311	0	50	6.75907	1.2569e-13	7.00214e-13	1.57918e-13
CBT46438	0	50	6.75907	1.2569e-13	7.00214e-13	1.57918e-13
CBT47451	1	99	6.74457	1.78046e-25	1.54224e-24	3.47855e-25
CBT49648	0	48	6.70018	3.55567e-13	1.93058e-12	4.35447e-13
CBT53088	1	95	6.68507	1.40473e-24	1.18927e-23	2.68242e-24
CBT52238	8	752	6.66981	2.01798e-182	9.29988e-181	2.09761e-181
CBT49733	0	47	6.66981	5.99839e-13	3.22082e-12	7.26463e-13
CBT53127	1	93	6.65438	3.96846e-24	3.32111e-23	7.49085e-24
CBT49984	0	46	6.63878	1.014e-12	5.37048e-12	1.2112e-12
CBT52763	0	46	6.63878	1.014e-12	5.37048e-12	1.2112e-12
CBT54480	0	46	6.63878	1.014e-12	5.37048e-12	1.2112e-12
CBT45172	0	45	6.60707	1.71773e-12	8.99148e-12	2.02774e-12
CBT47333	0	45	6.60707	1.71773e-12	8.99148e-12	2.02774e-12
CBT49566	0	45	6.60707	1.71773e-12	8.99148e-12	2.02774e-12
CBT49940	0	45	6.60707	1.71773e-12	8.99148e-12	2.02774e-12
CBT46081	0	44	6.57465	2.91607e-12	1.50591e-11	3.39594e-12
CBT47162	0	44	6.57465	2.91607e-12	1.50591e-11	3.39594e-12
CBT47484	0	44	6.57465	2.91607e-12	1.50591e-11	3.39594e-12
CBT51300	0	44	6.57465	2.91607e-12	1.50591e-11	3.39594e-12
CBT52035	0	44	6.57465	2.91607e-12	1.50591e-11	3.39594e-12
CBT47082	2	173	6.54985	1.25304e-43	1.64799e-42	3.71707e-43
CBT45653	0	43	6.54148	4.96125e-12	2.52268e-11	5.68827e-12
CBT46134	0	43	6.54148	4.96125e-12	2.52268e-11	5.68827e-12
CBT47371	0	43	6.54148	4.96125e-12	2.52268e-11	5.68827e-12
CBT47459	0	43	6.54148	4.96125e-12	2.52268e-11	5.68827e-12
CBT49346	0	43	6.54148	4.96125e-12	2.52268e-11	5.68827e-12
CBT49891	0	43	6.54148	4.96125e-12	2.52268e-11	5.68827e-12
CBT54503	0	43	6.54148	4.96125e-12	2.52268e-11	5.68827e-12
CBT17922	0	42	6.50754	8.45967e-12	4.24831e-11	9.58075e-12
CBT44985	0	42	6.50754	8.45967e-12	4.24831e-11	9.58075e-12
CBT46440	0	42	6.50754	8.45967e-12	4.24831e-11	9.58075e-12
CBT46521	0	42	6.50754	8.45967e-12	4.24831e-11	9.58075e-12
CBT48062	0	41	6.47277	1.44579e-11	7.16481e-11	1.61588e-11
CBT48539	0	41	6.47277	1.44579e-11	7.16481e-11	1.61588e-11
CBT54345	0	41	6.47277	1.44579e-11	7.16481e-11	1.61588e-11
CBT51969	2	160	6.43715	1.1927e-40	1.47635e-39	3.32994e-40
CBT45158	0	40	6.43715	2.47669e-11	1.21051e-10	2.72955e-11
CBT45196	0	40	6.43715	2.47669e-11	1.21051e-10	2.72955e-11
CBT45973	0	40	6.43715	2.47669e-11	1.21051e-10	2.72955e-11
CBT48781	0	40	6.43715	2.47669e-11	1.21051e-10	2.72955e-11
CBT49605	0	40	6.43715	2.47669e-11	1.21051e-10	2.72955e-11
CBT49653	0	40	6.43715	2.47669e-11	1.21051e-10	2.72955e-11
CBT49790	0	40	6.43715	2.47669e-11	1.21051e-10	2.72955e-11
CBT47103	2	158	6.419	3.45326e-40	4.24973e-39	9.58537e-40
CBT48305	1	78	6.40062	1.0919e-20	8.1927e-20	1.84788e-20
CBT44957	0	39	6.40062	4.25279e-11	2.04852e-10	4.61829e-11
CBT45091	0	39	6.40062	4.25279e-11	2.04852e-10	4.61829e-11
CBT45138	0	39	6.40062	4.25279e-11	2.04852e-10	4.61829e-11
CBT46063	0	39	6.40062	4.25279e-11	2.04852e-10	4.61829e-11
CBT46319	0	39	6.40062	4.25279e-11	2.04852e-10	4.61829e-11
CBT46718	0	39	6.40062	4.25279e-11	2.04852e-10	4.61829e-11
CBT47097	0	39	6.40062	4.25279e-11	2.04852e-10	4.61829e-11
CBT47195	0	39	6.40062	4.25279e-11	2.04852e-10	4.61829e-11
CBT48452	0	39	6.40062	4.25279e-11	2.04852e-10	4.61829e-11
CBT53097	0	39	6.40062	4.25279e-11	2.04852e-10	4.61829e-11
CBT54811	0	39	6.40062	4.25279e-11	2.04852e-10	4.61829e-11
CBT54350	1	76	6.36315	3.19793e-20	2.366e-19	5.33656e-20
CBT42253	0	38	6.36315	7.32044e-11	3.47456e-10	7.8355e-11
CBT46613	0	38	6.36315	7.32044e-11	3.47456e-10	7.8355e-11
CBT51606	0	38	6.36315	7.32044e-11	3.47456e-10	7.8355e-11
CBT53323	0	38	6.36315	7.32044e-11	3.47456e-10	7.8355e-11
CBT54627	0	38	6.36315	7.32044e-11	3.47456e-10	7.8355e-11
CBT45056	0	37	6.32467	1.26324e-10	5.92405e-10	1.33606e-10
CBT48704	0	37	6.32467	1.26324e-10	5.92405e-10	1.33606e-10
CBT51991	0	37	6.32467	1.26324e-10	5.92405e-10	1.33606e-10
CBT6902	59	4342	6.31672	0	0	0
CBT51913	1	73	6.30504	1.61705e-19	1.16688e-18	2.63192e-19
CBT17805	0	36	6.28514	2.18548e-10	1.00823e-09	2.27357e-10
CBT48664	0	36	6.28514	2.18548e-10	1.00823e-09	2.27357e-10
CBT49899	0	36	6.28514	2.18548e-10	1.00823e-09	2.27357e-10
CBT52861	0	36	6.28514	2.18548e-10	1.00823e-09	2.27357e-10
CBT9317	20	1436	6.28113	0	0	0
CBT46872	2	143	6.27509	1.0762e-36	1.22729e-35	2.76786e-36
CBT53030	2	143	6.27509	1.0762e-36	1.22729e-35	2.76786e-36
CBT46263	1	71	6.26496	4.79261e-19	3.39726e-18	7.6626e-19
CBT45295	0	35	6.2445	3.79097e-10	1.72413e-09	3.88813e-10
CBT45826	0	35	6.2445	3.79097e-10	1.72413e-09	3.88813e-10
CBT46766	0	35	6.2445	3.79097e-10	1.72413e-09	3.88813e-10
CBT51245	0	35	6.2445	3.79097e-10	1.72413e-09	3.88813e-10
CBT53344	0	35	6.2445	3.79097e-10	1.72413e-09	3.88813e-10
CBT46010	0	34	6.20268	6.59361e-10	2.95003e-09	6.6527e-10
CBT49755	0	34	6.20268	6.59361e-10	2.95003e-09	6.6527e-10
CBT51310	0	34	6.20268	6.59361e-10	2.95003e-09	6.6527e-10
CBT51483	0	34	6.20268	6.59361e-10	2.95003e-09	6.6527e-10
CBT51980	0	34	6.20268	6.59361e-10	2.95003e-09	6.6527e-10
CBT52619	2	132	6.15961	4.26912e-34	4.59233e-33	1.03581e-33
CBT45501	1	66	6.15961	7.4081e-18	5.00996e-17	1.13001e-17
CBT45292	0	33	6.15961	1.15e-09	5.05219e-09	1.13929e-09
CBT46291	0	33	6.15961	1.15e-09	5.05219e-09	1.13929e-09
CBT46553	0	33	6.15961	1.15e-09	5.05219e-09	1.13929e-09
CBT49832	0	33	6.15961	1.15e-09	5.05219e-09	1.13929e-09
CBT49980	0	33	6.15961	1.15e-09	5.05219e-09	1.13929e-09
CBT54543	0	33	6.15961	1.15e-09	5.05219e-09	1.13929e-09
CBT12698	16	1055	6.15824	1.35994e-259	8.73309e-258	1.96977e-258
CBT52711	5	325	6.13759	2.2038e-81	4.78577e-80	1.07944e-80
CBT7920	50	3232	6.12957	0	0	0
CBT46006	0	32	6.11522	2.01142e-09	8.69338e-09	1.96056e-09
CBT46619	0	32	6.11522	2.01142e-09	8.69338e-09	1.96056e-09
CBT48421	0	32	6.11522	2.01142e-09	8.69338e-09	1.96056e-09
CBT51343	0	32	6.11522	2.01142e-09	8.69338e-09	1.96056e-09
CBT13614	46	2918	6.10242	0	0	0
CBT4773	93	5887	6.09938	0	0	0
CBT49898	1	63	6.0925	3.89018e-17	2.55271e-16	5.75734e-17
CBT53103	1	63	6.0925	3.89018e-17	2.55271e-16	5.75734e-17
CBT45112	0	31	6.06941	3.5284e-09	1.49671e-08	3.37503e-09
CBT45956	0	31	6.06941	3.5284e-09	1.49671e-08	3.37503e-09
CBT46503	0	31	6.06941	3.5284e-09	1.49671e-08	3.37503e-09
CBT46696	0	31	6.06941	3.5284e-09	1.49671e-08	3.37503e-09
CBT47251	0	31	6.06941	3.5284e-09	1.49671e-08	3.37503e-09
CBT47275	0	31	6.06941	3.5284e-09	1.49671e-08	3.37503e-09
CBT54346	0	31	6.06941	3.5284e-09	1.49671e-08	3.37503e-09
CBT52823	6	369	6.05773	2.81184e-92	6.74153e-91	1.52057e-91
CBT48365	6	366	6.04595	1.46768e-91	3.49908e-90	7.89226e-91
CBT47705	5	300	6.02211	2.03825e-75	4.16852e-74	9.40219e-75
CBT45234	0	30	6.02211	6.20806e-09	2.58791e-08	5.83492e-09
CBT45743	0	30	6.02211	6.20806e-09	2.58791e-08	5.83492e-09
CBT46277	0	30	6.02211	6.20806e-09	2.58791e-08	5.83492e-09
CBT46349	0	30	6.02211	6.20806e-09	2.58791e-08	5.83492e-09
CBT46829	0	30	6.02211	6.20806e-09	2.58791e-08	5.83492e-09
CBT48006	0	30	6.02211	6.20806e-09	2.58791e-08	5.83492e-09
CBT48304	0	30	6.02211	6.20806e-09	2.58791e-08	5.83492e-09
CBT49344	0	30	6.02211	6.20806e-09	2.58791e-08	5.83492e-09
CBT49975	0	30	6.02211	6.20806e-09	2.58791e-08	5.83492e-09
CBT47769	2	118	5.99786	9.66916e-31	9.57031e-30	2.15861e-30
CBT45623	1	58	5.9732	6.34344e-16	3.94955e-15	8.90796e-16
CBT19231	0	29	5.9732	1.09566e-08	4.49364e-08	1.0131e-08
CBT42370	0	29	5.9732	1.09566e-08	4.49364e-08	1.0131e-08
CBT44997	0	29	5.9732	1.09566e-08	4.49364e-08	1.0131e-08
CBT45899	0	29	5.9732	1.09566e-08	4.49364e-08	1.0131e-08
CBT46132	0	29	5.9732	1.09566e-08	4.49364e-08	1.0131e-08
CBT46368	0	29	5.9732	1.09566e-08	4.49364e-08	1.0131e-08
CBT47163	0	29	5.9732	1.09566e-08	4.49364e-08	1.0131e-08
CBT47206	0	29	5.9732	1.09566e-08	4.49364e-08	1.0131e-08
CBT48938	0	29	5.9732	1.09566e-08	4.49364e-08	1.0131e-08
CBT49115	0	29	5.9732	1.09566e-08	4.49364e-08	1.0131e-08
CBT49721	0	29	5.9732	1.09566e-08	4.49364e-08	1.0131e-08
CBT50863	0	29	5.9732	1.09566e-08	4.49364e-08	1.0131e-08
CBT47882	6	346	5.96488	9.385e-87	2.14315e-85	4.83392e-86
CBT42298	0	28	5.92257	1.93988e-08	7.79259e-08	1.75708e-08
CBT45702	0	28	5.92257	1.93988e-08	7.79259e-08	1.75708e-08
CBT46116	0	28	5.92257	1.93988e-08	7.79259e-08	1.75708e-08
CBT48471	0	28	5.92257	1.93988e-08	7.79259e-08	1.75708e-08
CBT48566	0	28	5.92257	1.93988e-08	7.79259e-08	1.75708e-08
CBT48957	0	28	5.92257	1.93988e-08	7.79259e-08	1.75708e-08
CBT49889	0	28	5.92257	1.93988e-08	7.79259e-08	1.75708e-08
CBT51815	0	28	5.92257	1.93988e-08	7.79259e-08	1.75708e-08
CBT54114	0	28	5.92257	1.93988e-08	7.79259e-08	1.75708e-08
CBT22908	30	1668	5.91223	0	0	0
CBT52394	2	111	5.90963	4.834e-29	4.60555e-28	1.03879e-28
CBT53130	2	108	5.87011	2.6121e-28	2.4407e-27	5.50507e-28
CBT54743	1	54	5.87011	6.07432e-15	3.6086e-14	8.13928e-15
CBT45038	0	27	5.87011	3.44589e-08	1.35914e-07	3.06462e-08
CBT45239	0	27	5.87011	3.44589e-08	1.35914e-07	3.06462e-08
CBT45982	0	27	5.87011	3.44589e-08	1.35914e-07	3.06462e-08
CBT46270	0	27	5.87011	3.44589e-08	1.35914e-07	3.06462e-08
CBT46641	0	27	5.87011	3.44589e-08	1.35914e-07	3.06462e-08
CBT46729	0	27	5.87011	3.44589e-08	1.35914e-07	3.06462e-08
CBT51075	0	27	5.87011	3.44589e-08	1.35914e-07	3.06462e-08
CBT53259	0	27	5.87011	3.44589e-08	1.35914e-07	3.06462e-08
CBT54802	0	27	5.87011	3.44589e-08	1.35914e-07	3.06462e-08
CBT46886	2	106	5.84314	8.07245e-28	7.46471e-27	1.68368e-27
CBT45113	0	26	5.81566	6.1418e-08	2.37609e-07	5.3577e-08
CBT45166	0	26	5.81566	6.1418e-08	2.37609e-07	5.3577e-08
CBT45298	0	26	5.81566	6.1418e-08	2.37609e-07	5.3577e-08
CBT46325	0	26	5.81566	6.1418e-08	2.37609e-07	5.3577e-08
CBT46353	0	26	5.81566	6.1418e-08	2.37609e-07	5.3577e-08
CBT46390	0	26	5.81566	6.1418e-08	2.37609e-07	5.3577e-08
CBT46740	0	26	5.81566	6.1418e-08	2.37609e-07	5.3577e-08
CBT46752	0	26	5.81566	6.1418e-08	2.37609e-07	5.3577e-08
CBT54807	0	26	5.81566	6.1418e-08	2.37609e-07	5.3577e-08
CBT9332	20	1038	5.81288	1.58387e-256	1.00195e-254	2.25993e-255
CBT47918	12	620	5.80638	4.59319e-154	1.7828e-152	4.02115e-153
CBT47535	2	103	5.80172	4.40972e-27	4.00072e-26	9.02372e-27
CBT54424	1	51	5.78764	3.35985e-14	1.92764e-13	4.34783e-14
CBT51804	6	303	5.77343	2.73397e-76	5.62751e-75	1.2693e-75
CBT53298	2	101	5.77343	1.37285e-26	1.22759e-25	2.76885e-26
CBT52484	4	201	5.76627	3.18099e-51	4.75179e-50	1.07178e-50
CBT47418	1	50	5.75907	5.96071e-14	3.3757e-13	7.61398e-14
CBT24420	0	25	5.75907	1.09852e-07	4.15702e-07	9.37069e-08
CBT45185	0	25	5.75907	1.09852e-07	4.15702e-07	9.37069e-08
CBT45962	0	25	5.75907	1.09852e-07	4.15702e-07	9.37069e-08
CBT46333	0	25	5.75907	1.09852e-07	4.15702e-07	9.37069e-08
CBT46443	0	25	5.75907	1.09852e-07	4.15702e-07	9.37069e-08
CBT46470	0	25	5.75907	1.09852e-07	4.15702e-07	9.37069e-08
CBT46724	0	25	5.75907	1.09852e-07	4.15702e-07	9.37069e-08
CBT48729	0	25	5.75907	1.09852e-07	4.15702e-07	9.37069e-08
CBT48811	0	25	5.75907	1.09852e-07	4.15702e-07	9.37069e-08
CBT48830	0	25	5.75907	1.09852e-07	4.15702e-07	9.37069e-08
CBT48906	0	25	5.75907	1.09852e-07	4.15702e-07	9.37069e-08
CBT49332	0	25	5.75907	1.09852e-07	4.15702e-07	9.37069e-08
CBT49635	0	25	5.75907	1.09852e-07	4.15702e-07	9.37069e-08
CBT51609	0	25	5.75907	1.09852e-07	4.15702e-07	9.37069e-08
CBT51888	0	25	5.75907	1.09852e-07	4.15702e-07	9.37069e-08
CBT52936	0	25	5.75907	1.09852e-07	4.15702e-07	9.37069e-08
CBT53839	0	25	5.75907	1.09852e-07	4.15702e-07	9.37069e-08
CBT47407	1	49	5.72993	1.0592e-13	5.92278e-13	1.3359e-13
CBT20982	10	485	5.71513	6.01012e-121	1.82722e-119	4.12134e-120
CBT15256	10	482	5.70618	3.301e-120	9.97627e-119	2.25017e-119
CBT51437	1	48	5.70018	1.88526e-13	1.03946e-12	2.34453e-13
CBT42916	0	24	5.70018	1.97192e-07	7.28379e-07	1.64151e-07
CBT44921	0	24	5.70018	1.97192e-07	7.28379e-07	1.64151e-07
CBT44939	0	24	5.70018	1.97192e-07	7.28379e-07	1.64151e-07
CBT45028	0	24	5.70018	1.97192e-07	7.28379e-07	1.64151e-07
CBT45079	0	24	5.70018	1.97192e-07	7.28379e-07	1.64151e-07
CBT45087	0	24	5.70018	1.97192e-07	7.28379e-07	1.64151e-07
CBT45142	0	24	5.70018	1.97192e-07	7.28379e-07	1.64151e-07
CBT45604	0	24	5.70018	1.97192e-07	7.28379e-07	1.64151e-07
CBT46059	0	24	5.70018	1.97192e-07	7.28379e-07	1.64151e-07
CBT46178	0	24	5.70018	1.97192e-07	7.28379e-07	1.64151e-07
CBT46582	0	24	5.70018	1.97192e-07	7.28379e-07	1.64151e-07
CBT46611	0	24	5.70018	1.97192e-07	7.28379e-07	1.64151e-07
CBT46698	0	24	5.70018	1.97192e-07	7.28379e-07	1.64151e-07
CBT48139	0	24	5.70018	1.97192e-07	7.28379e-07	1.64151e-07
CBT48514	0	24	5.70018	1.97192e-07	7.28379e-07	1.64151e-07
CBT48610	0	24	5.70018	1.97192e-07	7.28379e-07	1.64151e-07
CBT48730	0	24	5.70018	1.97192e-07	7.28379e-07	1.64151e-07
CBT48736	0	24	5.70018	1.97192e-07	7.28379e-07	1.64151e-07
CBT49819	0	24	5.70018	1.97192e-07	7.28379e-07	1.64151e-07
CBT49969	0	24	5.70018	1.97192e-07	7.28379e-07	1.64151e-07
CBT51188	0	24	5.70018	1.97192e-07	7.28379e-07	1.64151e-07
CBT51224	0	24	5.70018	1.97192e-07	7.28379e-07	1.64151e-07
CBT52076	0	24	5.70018	1.97192e-07	7.28379e-07	1.64151e-07
CBT54588	0	24	5.70018	1.97192e-07	7.28379e-07	1.64151e-07
CBT53329	2	95	5.68507	4.21856e-25	3.61721e-24	8.1587e-25
CBT47201	1	47	5.66981	3.36112e-13	1.82904e-12	4.12545e-13
CBT42263	0	23	5.63878	3.55299e-07	1.28467e-06	2.89636e-07
CBT44196	0	23	5.63878	3.55299e-07	1.28467e-06	2.89636e-07
CBT45343	0	23	5.63878	3.55299e-07	1.28467e-06	2.89636e-07
CBT48892	0	23	5.63878	3.55299e-07	1.28467e-06	2.89636e-07
CBT48971	0	23	5.63878	3.55299e-07	1.28467e-06	2.89636e-07
CBT49197	0	23	5.63878	3.55299e-07	1.28467e-06	2.89636e-07
CBT49244	0	23	5.63878	3.55299e-07	1.28467e-06	2.89636e-07
CBT49378	0	23	5.63878	3.55299e-07	1.28467e-06	2.89636e-07
CBT49789	0	23	5.63878	3.55299e-07	1.28467e-06	2.89636e-07
CBT50979	0	23	5.63878	3.55299e-07	1.28467e-06	2.89636e-07
CBT51078	0	23	5.63878	3.55299e-07	1.28467e-06	2.89636e-07
CBT51330	0	23	5.63878	3.55299e-07	1.28467e-06	2.89636e-07
CBT51859	0	23	5.63878	3.55299e-07	1.28467e-06	2.89636e-07
CBT45558	4	182	5.62301	1.60837e-46	2.22748e-45	5.02413e-46
CBT51745	3	135	5.60707	5.98518e-35	6.55461e-34	1.47841e-34
CBT509	2	88	5.57465	2.37726e-23	1.94676e-22	4.39062e-23
CBT54102	2	88	5.57465	2.37726e-23	1.94676e-22	4.39062e-23
CBT42626	0	22	5.57465	6.4266e-07	2.26264e-06	5.10167e-07
CBT48196	0	22	5.57465	6.4266e-07	2.26264e-06	5.10167e-07
CBT48751	0	22	5.57465	6.4266e-07	2.26264e-06	5.10167e-07
CBT49463	0	22	5.57465	6.4266e-07	2.26264e-06	5.10167e-07
CBT49831	0	22	5.57465	6.4266e-07	2.26264e-06	5.10167e-07
CBT51136	0	22	5.57465	6.4266e-07	2.26264e-06	5.10167e-07
CBT51140	0	22	5.57465	6.4266e-07	2.26264e-06	5.10167e-07
CBT51257	0	22	5.57465	6.4266e-07	2.26264e-06	5.10167e-07
CBT51377	0	22	5.57465	6.4266e-07	2.26264e-06	5.10167e-07
CBT51958	0	22	5.57465	6.4266e-07	2.26264e-06	5.10167e-07
CBT54035	0	22	5.57465	6.4266e-07	2.26264e-06	5.10167e-07
CBT52032	6	262	5.56368	3.91671e-66	7.224e-65	1.62939e-65
CBT42717	1	43	5.54148	3.45442e-12	1.77663e-11	4.00702e-12
CBT46209	1	43	5.54148	3.45442e-12	1.77663e-11	4.00702e-12
CBT52234	3	128	5.53026	3.40152e-33	3.57374e-32	8.06066e-33
CBT52386	2	85	5.52461	1.35435e-22	1.08424e-21	2.44554e-22
CBT13319	50	2107	5.51234	0	0	0
CBT358	0	21	5.50754	1.16711e-06	4.0054e-06	9.02816e-07
CBT42283	0	21	5.50754	1.16711e-06	4.0054e-06	9.02816e-07
CBT42616	0	21	5.50754	1.16711e-06	4.0054e-06	9.02816e-07
CBT43719	0	21	5.50754	1.16711e-06	4.0054e-06	9.02816e-07
CBT45012	0	21	5.50754	1.16711e-06	4.0054e-06	9.02816e-07
CBT45030	0	21	5.50754	1.16711e-06	4.0054e-06	9.02816e-07
CBT45280	0	21	5.50754	1.16711e-06	4.0054e-06	9.02816e-07
CBT46508	0	21	5.50754	1.16711e-06	4.0054e-06	9.02816e-07
CBT46628	0	21	5.50754	1.16711e-06	4.0054e-06	9.02816e-07
CBT48494	0	21	5.50754	1.16711e-06	4.0054e-06	9.02816e-07
CBT48749	0	21	5.50754	1.16711e-06	4.0054e-06	9.02816e-07
CBT48835	0	21	5.50754	1.16711e-06	4.0054e-06	9.02816e-07
CBT49081	0	21	5.50754	1.16711e-06	4.0054e-06	9.02816e-07
CBT49273	0	21	5.50754	1.16711e-06	4.0054e-06	9.02816e-07
CBT49468	0	21	5.50754	1.16711e-06	4.0054e-06	9.02816e-07
CBT49723	0	21	5.50754	1.16711e-06	4.0054e-06	9.02816e-07
CBT54282	0	21	5.50754	1.16711e-06	4.0054e-06	9.02816e-07
CBT54573	0	21	5.50754	1.16711e-06	4.0054e-06	9.02816e-07
CBT47132	6	249	5.49026	7.10648e-63	1.25352e-61	2.82734e-62
CBT47699	79	3207	5.45845	0	0	0
CBT52318	9	365	5.45705	3.08088e-91	7.30064e-90	1.64668e-90
CBT47118	2	81	5.45507	1.39419e-21	1.0803e-20	2.43665e-21
CBT19636	1	40	5.43715	2.02029e-11	9.9364e-11	2.2408e-11
CBT46261	1	40	5.43715	2.02029e-11	9.9364e-11	2.2408e-11
CBT46714	1	40	5.43715	2.02029e-11	9.9364e-11	2.2408e-11
CBT229	0	20	5.43715	2.12843e-06	7.11511e-06	1.6032e-06
CBT42861	0	20	5.43715	2.12843e-06	7.11511e-06	1.6032e-06
CBT44085	0	20	5.43715	2.12843e-06	7.11511e-06	1.6032e-06
CBT44135	0	20	5.43715	2.12843e-06	7.11511e-06	1.6032e-06
CBT44319	0	20	5.43715	2.12843e-06	7.11511e-06	1.6032e-06
CBT44479	0	20	5.43715	2.12843e-06	7.11511e-06	1.6032e-06
CBT44617	0	20	5.43715	2.12843e-06	7.11511e-06	1.6032e-06
CBT44936	0	20	5.43715	2.12843e-06	7.11511e-06	1.6032e-06
CBT45129	0	20	5.43715	2.12843e-06	7.11511e-06	1.6032e-06
CBT45294	0	20	5.43715	2.12843e-06	7.11511e-06	1.6032e-06
CBT45514	0	20	5.43715	2.12843e-06	7.11511e-06	1.6032e-06
CBT45716	0	20	5.43715	2.12843e-06	7.11511e-06	1.6032e-06
CBT45925	0	20	5.43715	2.12843e-06	7.11511e-06	1.6032e-06
CBT46195	0	20	5.43715	2.12843e-06	7.11511e-06	1.6032e-06
CBT46244	0	20	5.43715	2.12843e-06	7.11511e-06	1.6032e-06
CBT46406	0	20	5.43715	2.12843e-06	7.11511e-06	1.6032e-06
CBT47377	0	20	5.43715	2.12843e-06	7.11511e-06	1.6032e-06
CBT48476	0	20	5.43715	2.12843e-06	7.11511e-06	1.6032e-06
CBT48498	0	20	5.43715	2.12843e-06	7.11511e-06	1.6032e-06
CBT48632	0	20	5.43715	2.12843e-06	7.11511e-06	1.6032e-06
CBT48770	0	20	5.43715	2.12843e-06	7.11511e-06	1.6032e-06
CBT48911	0	20	5.43715	2.12843e-06	7.11511e-06	1.6032e-06
CBT49034	0	20	5.43715	2.12843e-06	7.11511e-06	1.6032e-06
CBT49155	0	20	5.43715	2.12843e-06	7.11511e-06	1.6032e-06
CBT49638	0	20	5.43715	2.12843e-06	7.11511e-06	1.6032e-06
CBT52210	0	20	5.43715	2.12843e-06	7.11511e-06	1.6032e-06
CBT52669	0	20	5.43715	2.12843e-06	7.11511e-06	1.6032e-06
CBT52826	0	20	5.43715	2.12843e-06	7.11511e-06	1.6032e-06
CBT52858	0	20	5.43715	2.12843e-06	7.11511e-06	1.6032e-06
CBT53334	0	20	5.43715	2.12843e-06	7.11511e-06	1.6032e-06
CBT53636	0	20	5.43715	2.12843e-06	7.11511e-06	1.6032e-06
CBT54265	0	20	5.43715	2.12843e-06	7.11511e-06	1.6032e-06
CBT26360	6	237	5.419	7.52966e-60	1.27516e-58	2.87615e-59
CBT52795	2	79	5.419	4.49596e-21	3.42333e-20	7.7214e-21
CBT42637	5	196	5.408	8.52757e-50	1.24109e-48	2.79931e-49
CBT45918	1	39	5.40062	3.65347e-11	1.76853e-10	3.98896e-11
CBT15934	105	4079	5.39497	0	0	0
CBT45747	2	77	5.382	1.45485e-20	1.08727e-19	2.45236e-20
CBT45545	9	345	5.37575	3.45882e-86	7.86326e-85	1.77358e-85
CBT47065	3	115	5.37575	6.61681e-30	6.4378e-29	1.45206e-29
CBT47787	12	457	5.36631	1.63534e-113	4.70763e-112	1.06182e-112
CBT43232	0	19	5.36315	3.89843e-06	1.26605e-05	2.85298e-06
CBT45308	0	19	5.36315	3.89843e-06	1.26605e-05	2.85298e-06
CBT45856	0	19	5.36315	3.89843e-06	1.26605e-05	2.85298e-06
CBT45915	0	19	5.36315	3.89843e-06	1.26605e-05	2.85298e-06
CBT46025	0	19	5.36315	3.89843e-06	1.26605e-05	2.85298e-06
CBT46106	0	19	5.36315	3.89843e-06	1.26605e-05	2.85298e-06
CBT46474	0	19	5.36315	3.89843e-06	1.26605e-05	2.85298e-06
CBT46515	0	19	5.36315	3.89843e-06	1.26605e-05	2.85298e-06
CBT46534	0	19	5.36315	3.89843e-06	1.26605e-05	2.85298e-06
CBT46563	0	19	5.36315	3.89843e-06	1.26605e-05	2.85298e-06
CBT47277	0	19	5.36315	3.89843e-06	1.26605e-05	2.85298e-06
CBT48440	0	19	5.36315	3.89843e-06	1.26605e-05	2.85298e-06
CBT48490	0	19	5.36315	3.89843e-06	1.26605e-05	2.85298e-06
CBT48571	0	19	5.36315	3.89843e-06	1.26605e-05	2.85298e-06
CBT48671	0	19	5.36315	3.89843e-06	1.26605e-05	2.85298e-06
CBT48720	0	19	5.36315	3.89843e-06	1.26605e-05	2.85298e-06
CBT48784	0	19	5.36315	3.89843e-06	1.26605e-05	2.85298e-06
CBT48804	0	19	5.36315	3.89843e-06	1.26605e-05	2.85298e-06
CBT49143	0	19	5.36315	3.89843e-06	1.26605e-05	2.85298e-06
CBT49182	0	19	5.36315	3.89843e-06	1.26605e-05	2.85298e-06
CBT49218	0	19	5.36315	3.89843e-06	1.26605e-05	2.85298e-06
CBT49526	0	19	5.36315	3.89843e-06	1.26605e-05	2.85298e-06
CBT50972	0	19	5.36315	3.89843e-06	1.26605e-05	2.85298e-06
CBT51080	0	19	5.36315	3.89843e-06	1.26605e-05	2.85298e-06
CBT51173	0	19	5.36315	3.89843e-06	1.26605e-05	2.85298e-06
CBT51296	0	19	5.36315	3.89843e-06	1.26605e-05	2.85298e-06
CBT53380	0	19	5.36315	3.89843e-06	1.26605e-05	2.85298e-06
CBT54380	0	19	5.36315	3.89843e-06	1.26605e-05	2.85298e-06
CBT54451	0	19	5.36315	3.89843e-06	1.26605e-05	2.85298e-06
CBT54517	0	19	5.36315	3.89843e-06	1.26605e-05	2.85298e-06
CBT47948	46	1745	5.36067	0	0	0
CBT51488	9	339	5.35043	1.14811e-84	2.56882e-83	5.79403e-84
CBT42195	3	113	5.35043	2.13919e-29	2.05889e-28	4.64389e-29
CBT46186	2	75	5.34404	4.72415e-20	3.47347e-19	7.83449e-20
CBT49729	2	74	5.32467	8.52411e-20	6.20826e-19	1.40029e-19
CBT45317	1	37	5.32467	1.20165e-10	5.64066e-10	1.27209e-10
CBT48644	1	37	5.32467	1.20165e-10	5.64066e-10	1.27209e-10
CBT48963	1	37	5.32467	1.20165e-10	5.64066e-10	1.27209e-10
CBT54328	1	37	5.32467	1.20165e-10	5.64066e-10	1.27209e-10
CBT45786	6	218	5.29844	5.02093e-55	7.94302e-54	1.79157e-54
CBT54267	3	109	5.29844	2.25111e-28	2.10766e-27	4.75387e-28
CBT25462	5	181	5.29314	5.55244e-46	7.61931e-45	1.71855e-45
CBT52700	10	361	5.28914	7.04158e-90	1.64867e-88	3.71861e-89
CBT46091	1	36	5.28514	2.18567e-10	1.00804e-09	2.27357e-10
CBT47483	1	36	5.28514	2.18567e-10	1.00804e-09	2.27357e-10
CBT42254	0	18	5.28514	7.17275e-06	2.25968e-05	5.09187e-06
CBT42517	0	18	5.28514	7.17275e-06	2.25968e-05	5.09187e-06
CBT42776	0	18	5.28514	7.17275e-06	2.25968e-05	5.09187e-06
CBT44255	0	18	5.28514	7.17275e-06	2.25968e-05	5.09187e-06
CBT45109	0	18	5.28514	7.17275e-06	2.25968e-05	5.09187e-06
CBT45164	0	18	5.28514	7.17275e-06	2.25968e-05	5.09187e-06
CBT46058	0	18	5.28514	7.17275e-06	2.25968e-05	5.09187e-06
CBT46354	0	18	5.28514	7.17275e-06	2.25968e-05	5.09187e-06
CBT46484	0	18	5.28514	7.17275e-06	2.25968e-05	5.09187e-06
CBT46523	0	18	5.28514	7.17275e-06	2.25968e-05	5.09187e-06
CBT46889	0	18	5.28514	7.17275e-06	2.25968e-05	5.09187e-06
CBT48115	0	18	5.28514	7.17275e-06	2.25968e-05	5.09187e-06
CBT48690	0	18	5.28514	7.17275e-06	2.25968e-05	5.09187e-06
CBT48780	0	18	5.28514	7.17275e-06	2.25968e-05	5.09187e-06
CBT48945	0	18	5.28514	7.17275e-06	2.25968e-05	5.09187e-06
CBT48947	0	18	5.28514	7.17275e-06	2.25968e-05	5.09187e-06
CBT49192	0	18	5.28514	7.17275e-06	2.25968e-05	5.09187e-06
CBT49225	0	18	5.28514	7.17275e-06	2.25968e-05	5.09187e-06
CBT49417	0	18	5.28514	7.17275e-06	2.25968e-05	5.09187e-06
CBT49481	0	18	5.28514	7.17275e-06	2.25968e-05	5.09187e-06
CBT49665	0	18	5.28514	7.17275e-06	2.25968e-05	5.09187e-06
CBT49764	0	18	5.28514	7.17275e-06	2.25968e-05	5.09187e-06
CBT50874	0	18	5.28514	7.17275e-06	2.25968e-05	5.09187e-06
CBT50914	0	18	5.28514	7.17275e-06	2.25968e-05	5.09187e-06
CBT50991	0	18	5.28514	7.17275e-06	2.25968e-05	5.09187e-06
CBT51236	0	18	5.28514	7.17275e-06	2.25968e-05	5.09187e-06
CBT51270	0	18	5.28514	7.17275e-06	2.25968e-05	5.09187e-06
CBT53271	0	18	5.28514	7.17275e-06	2.25968e-05	5.09187e-06
CBT53432	0	18	5.28514	7.17275e-06	2.25968e-05	5.09187e-06
CBT53519	0	18	5.28514	7.17275e-06	2.25968e-05	5.09187e-06
CBT54557	0	18	5.28514	7.17275e-06	2.25968e-05	5.09187e-06
CBT54830	0	18	5.28514	7.17275e-06	2.25968e-05	5.09187e-06
CBT39897	16	573	5.27761	1.84992e-141	6.65293e-140	1.50058e-140
CBT53075	3	106	5.25818	1.32315e-27	1.21647e-26	2.74377e-27
CBT11719	176	6187	5.25081	0	0	0
CBT25137	109	3825	5.24828	0	0	0
CBT46671	1	35	5.2445	3.98345e-10	1.80796e-09	4.07753e-10
CBT49966	1	35	5.2445	3.98345e-10	1.80796e-09	4.07753e-10
CBT53076	1	35	5.2445	3.98345e-10	1.80796e-09	4.07753e-10
CBT47776	6	206	5.21676	5.88245e-52	8.88896e-51	2.00493e-51
CBT28093	9	307	5.20739	1.65804e-76	3.41839e-75	7.71025e-76
CBT54817	3	102	5.20268	1.41492e-26	1.26476e-25	2.8527e-26
CBT44918	1	34	5.20268	7.27465e-10	3.24263e-09	7.31287e-10
CBT49759	1	34	5.20268	7.27465e-10	3.24263e-09	7.31287e-10
CBT51364	1	34	5.20268	7.27465e-10	3.24263e-09	7.31287e-10
CBT52758	1	34	5.20268	7.27465e-10	3.24263e-09	7.31287e-10
CBT42478	0	17	5.20268	1.32597e-05	4.04248e-05	9.10729e-06
CBT44046	0	17	5.20268	1.32597e-05	4.04248e-05	9.10729e-06
CBT44150	0	17	5.20268	1.32597e-05	4.04248e-05	9.10729e-06
CBT44492	0	17	5.20268	1.32597e-05	4.04248e-05	9.10729e-06
CBT44498	0	17	5.20268	1.32597e-05	4.04248e-05	9.10729e-06
CBT44790	0	17	5.20268	1.32597e-05	4.04248e-05	9.10729e-06
CBT44888	0	17	5.20268	1.32597e-05	4.04248e-05	9.10729e-06
CBT45311	0	17	5.20268	1.32597e-05	4.04248e-05	9.10729e-06
CBT45475	0	17	5.20268	1.32597e-05	4.04248e-05	9.10729e-06
CBT45755	0	17	5.20268	1.32597e-05	4.04248e-05	9.10729e-06
CBT45969	0	17	5.20268	1.32597e-05	4.04248e-05	9.10729e-06
CBT46381	0	17	5.20268	1.32597e-05	4.04248e-05	9.10729e-06
CBT46491	0	17	5.20268	1.32597e-05	4.04248e-05	9.10729e-06
CBT46757	0	17	5.20268	1.32597e-05	4.04248e-05	9.10729e-06
CBT47449	0	17	5.20268	1.32597e-05	4.04248e-05	9.10729e-06
CBT48179	0	17	5.20268	1.32597e-05	4.04248e-05	9.10729e-06
CBT48479	0	17	5.20268	1.32597e-05	4.04248e-05	9.10729e-06
CBT48523	0	17	5.20268	1.32597e-05	4.04248e-05	9.10729e-06
CBT48576	0	17	5.20268	1.32597e-05	4.04248e-05	9.10729e-06
CBT49086	0	17	5.20268	1.32597e-05	4.04248e-05	9.10729e-06
CBT49195	0	17	5.20268	1.32597e-05	4.04248e-05	9.10729e-06
CBT49199	0	17	5.20268	1.32597e-05	4.04248e-05	9.10729e-06
CBT49245	0	17	5.20268	1.32597e-05	4.04248e-05	9.10729e-06
CBT49353	0	17	5.20268	1.32597e-05	4.04248e-05	9.10729e-06
CBT49457	0	17	5.20268	1.32597e-05	4.04248e-05	9.10729e-06
CBT49523	0	17	5.20268	1.32597e-05	4.04248e-05	9.10729e-06
CBT49527	0	17	5.20268	1.32597e-05	4.04248e-05	9.10729e-06
CBT49592	0	17	5.20268	1.32597e-05	4.04248e-05	9.10729e-06
CBT49925	0	17	5.20268	1.32597e-05	4.04248e-05	9.10729e-06
CBT51278	0	17	5.20268	1.32597e-05	4.04248e-05	9.10729e-06
CBT51321	0	17	5.20268	1.32597e-05	4.04248e-05	9.10729e-06
CBT51523	0	17	5.20268	1.32597e-05	4.04248e-05	9.10729e-06
CBT51772	0	17	5.20268	1.32597e-05	4.04248e-05	9.10729e-06
CBT51818	0	17	5.20268	1.32597e-05	4.04248e-05	9.10729e-06
CBT51992	0	17	5.20268	1.32597e-05	4.04248e-05	9.10729e-06
CBT53719	0	17	5.20268	1.32597e-05	4.04248e-05	9.10729e-06
CBT53787	0	17	5.20268	1.32597e-05	4.04248e-05	9.10729e-06
CBT53830	0	17	5.20268	1.32597e-05	4.04248e-05	9.10729e-06
CBT54120	0	17	5.20268	1.32597e-05	4.04248e-05	9.10729e-06
CBT54704	0	17	5.20268	1.32597e-05	4.04248e-05	9.10729e-06
CBT22504	38	1281	5.19034	0	0	0
CBT46179	2	67	5.18131	5.44264e-18	3.70116e-17	8.34749e-18
CBT52224	2	67	5.18131	5.44264e-18	3.70116e-17	8.34749e-18
CBT49920	3	99	5.15961	8.4184e-26	7.37609e-25	1.6637e-25
CBT46403	2	66	5.15961	9.89167e-18	6.65245e-17	1.50031e-17
CBT49923	1	33	5.15961	1.33125e-09	5.81984e-09	1.31262e-09
CBT51108	1	33	5.15961	1.33125e-09	5.81984e-09	1.31262e-09
CBT47704	9	293	5.14005	6.5276e-73	1.30052e-71	2.93334e-72
CBT54682	2	65	5.13759	1.79941e-17	1.19688e-16	2.69959e-17
CBT45404	22	712	5.13152	2.49527e-174	1.09922e-172	2.47931e-173
CBT53112	6	194	5.13017	7.17215e-49	1.02825e-47	2.31924e-48
CBT53222	3	97	5.13017	2.77226e-25	2.38874e-24	5.38786e-25
CBT47303	2	64	5.11522	3.27638e-17	2.15717e-16	4.86523e-17
CBT49606	2	64	5.11522	3.27638e-17	2.15717e-16	4.86523e-17
CBT49877	1	32	5.11522	2.44125e-09	1.04671e-08	2.36069e-09
CBT52025	1	32	5.11522	2.44125e-09	1.04671e-08	2.36069e-09
CBT54288	1	32	5.11522	2.44125e-09	1.04671e-08	2.36069e-09
CBT42168	0	16	5.11522	2.46334e-05	7.25651e-05	1.63474e-05
CBT42224	0	16	5.11522	2.46334e-05	7.25651e-05	1.63474e-05
CBT42499	0	16	5.11522	2.46334e-05	7.25651e-05	1.63474e-05
CBT42761	0	16	5.11522	2.46334e-05	7.25651e-05	1.63474e-05
CBT43082	0	16	5.11522	2.46334e-05	7.25651e-05	1.63474e-05
CBT43224	0	16	5.11522	2.46334e-05	7.25651e-05	1.63474e-05
CBT45017	0	16	5.11522	2.46334e-05	7.25651e-05	1.63474e-05
CBT45127	0	16	5.11522	2.46334e-05	7.25651e-05	1.63474e-05
CBT45259	0	16	5.11522	2.46334e-05	7.25651e-05	1.63474e-05
CBT45449	0	16	5.11522	2.46334e-05	7.25651e-05	1.63474e-05
CBT46100	0	16	5.11522	2.46334e-05	7.25651e-05	1.63474e-05
CBT46404	0	16	5.11522	2.46334e-05	7.25651e-05	1.63474e-05
CBT46441	0	16	5.11522	2.46334e-05	7.25651e-05	1.63474e-05
CBT46590	0	16	5.11522	2.46334e-05	7.25651e-05	1.63474e-05
CBT47148	0	16	5.11522	2.46334e-05	7.25651e-05	1.63474e-05
CBT47158	0	16	5.11522	2.46334e-05	7.25651e-05	1.63474e-05
CBT48113	0	16	5.11522	2.46334e-05	7.25651e-05	1.63474e-05
CBT48851	0	16	5.11522	2.46334e-05	7.25651e-05	1.63474e-05
CBT49059	0	16	5.11522	2.46334e-05	7.25651e-05	1.63474e-05
CBT49196	0	16	5.11522	2.46334e-05	7.25651e-05	1.63474e-05
CBT49835	0	16	5.11522	2.46334e-05	7.25651e-05	1.63474e-05
CBT50654	0	16	5.11522	2.46334e-05	7.25651e-05	1.63474e-05
CBT51031	0	16	5.11522	2.46334e-05	7.25651e-05	1.63474e-05
CBT51086	0	16	5.11522	2.46334e-05	7.25651e-05	1.63474e-05
CBT51202	0	16	5.11522	2.46334e-05	7.25651e-05	1.63474e-05
CBT51213	0	16	5.11522	2.46334e-05	7.25651e-05	1.63474e-05
CBT51276	0	16	5.11522	2.46334e-05	7.25651e-05	1.63474e-05
CBT51421	0	16	5.11522	2.46334e-05	7.25651e-05	1.63474e-05
CBT51807	0	16	5.11522	2.46334e-05	7.25651e-05	1.63474e-05
CBT52040	0	16	5.11522	2.46334e-05	7.25651e-05	1.63474e-05
CBT52618	0	16	5.11522	2.46334e-05	7.25651e-05	1.63474e-05
CBT53412	0	16	5.11522	2.46334e-05	7.25651e-05	1.63474e-05
CBT53423	0	16	5.11522	2.46334e-05	7.25651e-05	1.63474e-05
CBT53482	0	16	5.11522	2.46334e-05	7.25651e-05	1.63474e-05
CBT53680	0	16	5.11522	2.46334e-05	7.25651e-05	1.63474e-05
CBT53836	0	16	5.11522	2.46334e-05	7.25651e-05	1.63474e-05
CBT54042	0	16	5.11522	2.46334e-05	7.25651e-05	1.63474e-05
CBT54075	0	16	5.11522	2.46334e-05	7.25651e-05	1.63474e-05
CBT54436	0	16	5.11522	2.46334e-05	7.25651e-05	1.63474e-05
CBT54511	0	16	5.11522	2.46334e-05	7.25651e-05	1.63474e-05
CBT54594	0	16	5.11522	2.46334e-05	7.25651e-05	1.63474e-05
CBT54815	0	16	5.11522	2.46334e-05	7.25651e-05	1.63474e-05
CBT79	0	16	5.11522	2.46334e-05	7.25651e-05	1.63474e-05
CBT52914	4	127	5.1039	1.48627e-32	1.53492e-31	3.46204e-32
CBT19519	43	1341	5.07805	0	0	0
CBT47017	4	124	5.06941	8.90629e-32	9.03114e-31	2.037e-31
CBT49878	1	31	5.06941	4.4863e-09	1.89107e-08	4.26501e-09
CBT51117	1	31	5.06941	4.4863e-09	1.89107e-08	4.26501e-09
CBT53207	1	31	5.06941	4.4863e-09	1.89107e-08	4.26501e-09
CBT1251	64	1977	5.06431	0	0	0
CBT22708	27	829	5.05556	6.19113e-202	3.13397e-200	7.06874e-201
CBT22442	1068	32750	5.05373	0	0	0
CBT20737	13	398	5.0514	5.72541e-98	1.44409e-96	3.25717e-97
CBT46007	2	61	5.04595	1.98893e-16	1.26621e-15	2.85597e-16
CBT45921	1	30	5.02211	8.2623e-09	3.41337e-08	7.69801e-09
CBT47817	1	30	5.02211	8.2623e-09	3.41337e-08	7.69801e-09
CBT48502	1	30	5.02211	8.2623e-09	3.41337e-08	7.69801e-09
CBT49858	1	30	5.02211	8.2623e-09	3.41337e-08	7.69801e-09
CBT44102	0	15	5.02211	4.60007e-05	0.000130504	2.94054e-05
CBT44164	0	15	5.02211	4.60007e-05	0.000130504	2.94054e-05
CBT44502	0	15	5.02211	4.60007e-05	0.000130504	2.94054e-05
CBT45044	0	15	5.02211	4.60007e-05	0.000130504	2.94054e-05
CBT45226	0	15	5.02211	4.60007e-05	0.000130504	2.94054e-05
CBT45241	0	15	5.02211	4.60007e-05	0.000130504	2.94054e-05
CBT45971	0	15	5.02211	4.60007e-05	0.000130504	2.94054e-05
CBT46692	0	15	5.02211	4.60007e-05	0.000130504	2.94054e-05
CBT46983	0	15	5.02211	4.60007e-05	0.000130504	2.94054e-05
CBT47929	0	15	5.02211	4.60007e-05	0.000130504	2.94054e-05
CBT48441	0	15	5.02211	4.60007e-05	0.000130504	2.94054e-05
CBT48453	0	15	5.02211	4.60007e-05	0.000130504	2.94054e-05
CBT48600	0	15	5.02211	4.60007e-05	0.000130504	2.94054e-05
CBT48688	0	15	5.02211	4.60007e-05	0.000130504	2.94054e-05
CBT48800	0	15	5.02211	4.60007e-05	0.000130504	2.94054e-05
CBT48961	0	15	5.02211	4.60007e-05	0.000130504	2.94054e-05
CBT49046	0	15	5.02211	4.60007e-05	0.000130504	2.94054e-05
CBT49162	0	15	5.02211	4.60007e-05	0.000130504	2.94054e-05
CBT49178	0	15	5.02211	4.60007e-05	0.000130504	2.94054e-05
CBT49399	0	15	5.02211	4.60007e-05	0.000130504	2.94054e-05
CBT49550	0	15	5.02211	4.60007e-05	0.000130504	2.94054e-05
CBT49594	0	15	5.02211	4.60007e-05	0.000130504	2.94054e-05
CBT50783	0	15	5.02211	4.60007e-05	0.000130504	2.94054e-05
CBT50840	0	15	5.02211	4.60007e-05	0.000130504	2.94054e-05
CBT50918	0	15	5.02211	4.60007e-05	0.000130504	2.94054e-05
CBT50982	0	15	5.02211	4.60007e-05	0.000130504	2.94054e-05
CBT51315	0	15	5.02211	4.60007e-05	0.000130504	2.94054e-05
CBT51372	0	15	5.02211	4.60007e-05	0.000130504	2.94054e-05
CBT51416	0	15	5.02211	4.60007e-05	0.000130504	2.94054e-05
CBT51891	0	15	5.02211	4.60007e-05	0.000130504	2.94054e-05
CBT53547	0	15	5.02211	4.60007e-05	0.000130504	2.94054e-05
CBT53595	0	15	5.02211	4.60007e-05	0.000130504	2.94054e-05
CBT53644	0	15	5.02211	4.60007e-05	0.000130504	2.94054e-05
CBT53959	0	15	5.02211	4.60007e-05	0.000130504	2.94054e-05
CBT53997	0	15	5.02211	4.60007e-05	0.000130504	2.94054e-05
CBT54199	0	15	5.02211	4.60007e-05	0.000130504	2.94054e-05
CBT54248	0	15	5.02211	4.60007e-05	0.000130504	2.94054e-05
CBT2685	13	384	4.99974	2.40908e-94	5.88675e-93	1.32777e-93
CBT9343	8	235	4.99173	1.94882e-58	3.24637e-57	7.32227e-58
CBT3276	7	205	4.98734	3.39929e-51	5.07492e-50	1.14466e-50
CBT54298	4	117	4.98558	5.89766e-30	5.7425e-29	1.29523e-29
CBT47549	12	349	4.97734	8.10692e-86	1.83157e-84	4.13116e-85
CBT46507	1	29	4.9732	1.52498e-08	6.18175e-08	1.39425e-08
CBT47426	1	29	4.9732	1.52498e-08	6.18175e-08	1.39425e-08
CBT28264	3570	103507	4.97288	0	0	0
CBT26921	34	985	4.97173	1.68986e-238	1.01122e-236	2.28082e-237
CBT49791	3	85	4.93965	3.71609e-22	2.9321e-21	6.61343e-22
CBT11679	82	2313	4.93322	0	0	0
CBT52919	11	309	4.92725	5.50954e-76	1.13132e-74	2.55172e-75
CBT20015	2	56	4.92257	4.09456e-15	2.45351e-14	5.53362e-15
CBT46444	2	56	4.92257	4.09456e-15	2.45351e-14	5.53362e-15
CBT46589	1	28	4.92257	2.82094e-08	1.11919e-07	2.52426e-08
CBT54489	1	28	4.92257	2.82094e-08	1.11919e-07	2.52426e-08
CBT43294	0	14	4.92257	8.63705e-05	0.000235937	5.31362e-05
CBT43570	0	14	4.92257	8.63705e-05	0.000235937	5.31362e-05
CBT43669	0	14	4.92257	8.63705e-05	0.000235937	5.31362e-05
CBT44274	0	14	4.92257	8.63705e-05	0.000235937	5.31362e-05
CBT44286	0	14	4.92257	8.63705e-05	0.000235937	5.31362e-05
CBT44362	0	14	4.92257	8.63705e-05	0.000235937	5.31362e-05
CBT44460	0	14	4.92257	8.63705e-05	0.000235937	5.31362e-05
CBT44605	0	14	4.92257	8.63705e-05	0.000235937	5.31362e-05
CBT44651	0	14	4.92257	8.63705e-05	0.000235937	5.31362e-05
CBT45165	0	14	4.92257	8.63705e-05	0.000235937	5.31362e-05
CBT45181	0	14	4.92257	8.63705e-05	0.000235937	5.31362e-05
CBT45290	0	14	4.92257	8.63705e-05	0.000235937	5.31362e-05
CBT45532	0	14	4.92257	8.63705e-05	0.000235937	5.31362e-05
CBT45754	0	14	4.92257	8.63705e-05	0.000235937	5.31362e-05
CBT46292	0	14	4.92257	8.63705e-05	0.000235937	5.31362e-05
CBT46627	0	14	4.92257	8.63705e-05	0.000235937	5.31362e-05
CBT46662	0	14	4.92257	8.63705e-05	0.000235937	5.31362e-05
CBT46935	0	14	4.92257	8.63705e-05	0.000235937	5.31362e-05
CBT46978	0	14	4.92257	8.63705e-05	0.000235937	5.31362e-05
CBT47028	0	14	4.92257	8.63705e-05	0.000235937	5.31362e-05
CBT47611	0	14	4.92257	8.63705e-05	0.000235937	5.31362e-05
CBT48438	0	14	4.92257	8.63705e-05	0.000235937	5.31362e-05
CBT48613	0	14	4.92257	8.63705e-05	0.000235937	5.31362e-05
CBT48669	0	14	4.92257	8.63705e-05	0.000235937	5.31362e-05
CBT48868	0	14	4.92257	8.63705e-05	0.000235937	5.31362e-05
CBT48874	0	14	4.92257	8.63705e-05	0.000235937	5.31362e-05
CBT48946	0	14	4.92257	8.63705e-05	0.000235937	5.31362e-05
CBT49125	0	14	4.92257	8.63705e-05	0.000235937	5.31362e-05
CBT49189	0	14	4.92257	8.63705e-05	0.000235937	5.31362e-05
CBT49271	0	14	4.92257	8.63705e-05	0.000235937	5.31362e-05
CBT49286	0	14	4.92257	8.63705e-05	0.000235937	5.31362e-05
CBT49411	0	14	4.92257	8.63705e-05	0.000235937	5.31362e-05
CBT49475	0	14	4.92257	8.63705e-05	0.000235937	5.31362e-05
CBT49484	0	14	4.92257	8.63705e-05	0.000235937	5.31362e-05
CBT49547	0	14	4.92257	8.63705e-05	0.000235937	5.31362e-05
CBT49581	0	14	4.92257	8.63705e-05	0.000235937	5.31362e-05
CBT49738	0	14	4.92257	8.63705e-05	0.000235937	5.31362e-05
CBT49854	0	14	4.92257	8.63705e-05	0.000235937	5.31362e-05
CBT50889	0	14	4.92257	8.63705e-05	0.000235937	5.31362e-05
CBT50965	0	14	4.92257	8.63705e-05	0.000235937	5.31362e-05
CBT50987	0	14	4.92257	8.63705e-05	0.000235937	5.31362e-05
CBT51253	0	14	4.92257	8.63705e-05	0.000235937	5.31362e-05
CBT51255	0	14	4.92257	8.63705e-05	0.000235937	5.31362e-05
CBT51271	0	14	4.92257	8.63705e-05	0.000235937	5.31362e-05
CBT51404	0	14	4.92257	8.63705e-05	0.000235937	5.31362e-05
CBT51876	0	14	4.92257	8.63705e-05	0.000235937	5.31362e-05
CBT52706	0	14	4.92257	8.63705e-05	0.000235937	5.31362e-05
CBT52959	0	14	4.92257	8.63705e-05	0.000235937	5.31362e-05
CBT53342	0	14	4.92257	8.63705e-05	0.000235937	5.31362e-05
CBT53455	0	14	4.92257	8.63705e-05	0.000235937	5.31362e-05
CBT53500	0	14	4.92257	8.63705e-05	0.000235937	5.31362e-05
CBT53578	0	14	4.92257	8.63705e-05	0.000235937	5.31362e-05
CBT53583	0	14	4.92257	8.63705e-05	0.000235937	5.31362e-05
CBT53619	0	14	4.92257	8.63705e-05	0.000235937	5.31362e-05
CBT53807	0	14	4.92257	8.63705e-05	0.000235937	5.31362e-05
CBT54411	0	14	4.92257	8.63705e-05	0.000235937	5.31362e-05
CBT54463	0	14	4.92257	8.63705e-05	0.000235937	5.31362e-05
CBT14428	24	669	4.91612	3.89538e-162	1.60104e-160	3.61117e-161
CBT19682	43	1197	4.91416	2.06998e-288	1.48259e-286	3.34401e-287
CBT42498	4	111	4.90963	2.18207e-28	2.04584e-27	4.61401e-28
CBT54813	4	111	4.90963	2.18207e-28	2.04584e-27	4.61401e-28
CBT45744	3	83	4.90529	1.24429e-21	9.65332e-21	2.17733e-21
CBT34609	54	1491	4.90239	0	0	0
CBT48130	2	55	4.89658	7.51915e-15	4.44515e-14	1.00261e-14
CBT47700	28	769	4.8947	7.99884e-186	3.76115e-184	8.48337e-185
CBT48426	9	244	4.87603	3.31223e-60	5.62427e-59	1.26857e-59
CBT44949	1	27	4.87011	5.23003e-08	2.03378e-07	4.58672e-08
CBT46168	1	27	4.87011	5.23003e-08	2.03378e-07	4.58672e-08
CBT48778	1	27	4.87011	5.23003e-08	2.03378e-07	4.58672e-08
CBT52037	1	27	4.87011	5.23003e-08	2.03378e-07	4.58672e-08
CBT53346	10	268	4.85938	7.03399e-66	1.29267e-64	2.91565e-65
CBT52916	2	53	4.84314	2.54298e-14	1.46658e-13	3.3079e-14
CBT48057	16	420	4.82946	5.65754e-102	1.47519e-100	3.32732e-101
CBT47995	7	183	4.82356	1.88268e-45	2.55663e-44	5.76655e-45
CBT42726	6	156	4.81566	5.53949e-39	6.64843e-38	1.49957e-38
CBT42220	2	52	4.81566	4.68335e-14	2.66728e-13	6.01511e-14
CBT46980	2	52	4.81566	4.68335e-14	2.66728e-13	6.01511e-14
CBT47406	2	52	4.81566	4.68335e-14	2.66728e-13	6.01511e-14
CBT54606	2	52	4.81566	4.68335e-14	2.66728e-13	6.01511e-14
CBT42337	1	26	4.81566	9.71871e-08	3.6945e-07	8.3318e-08
CBT48643	1	26	4.81566	9.71871e-08	3.6945e-07	8.3318e-08
CBT49236	1	26	4.81566	9.71871e-08	3.6945e-07	8.3318e-08
CBT51426	1	26	4.81566	9.71871e-08	3.6945e-07	8.3318e-08
CBT54664	1	26	4.81566	9.71871e-08	3.6945e-07	8.3318e-08
CBT42839	0	13	4.81566	0.000163099	0.000427158	9.6134e-05
CBT42986	0	13	4.81566	0.000163099	0.000427158	9.6134e-05
CBT43111	0	13	4.81566	0.000163099	0.000427158	9.6134e-05
CBT43163	0	13	4.81566	0.000163099	0.000427158	9.6134e-05
CBT43437	0	13	4.81566	0.000163099	0.000427158	9.6134e-05
CBT43457	0	13	4.81566	0.000163099	0.000427158	9.6134e-05
CBT43470	0	13	4.81566	0.000163099	0.000427158	9.6134e-05
CBT43607	0	13	4.81566	0.000163099	0.000427158	9.6134e-05
CBT44111	0	13	4.81566	0.000163099	0.000427158	9.6134e-05
CBT44163	0	13	4.81566	0.000163099	0.000427158	9.6134e-05
CBT44312	0	13	4.81566	0.000163099	0.000427158	9.6134e-05
CBT44352	0	13	4.81566	0.000163099	0.000427158	9.6134e-05
CBT44411	0	13	4.81566	0.000163099	0.000427158	9.6134e-05
CBT44474	0	13	4.81566	0.000163099	0.000427158	9.6134e-05
CBT44525	0	13	4.81566	0.000163099	0.000427158	9.6134e-05
CBT44548	0	13	4.81566	0.000163099	0.000427158	9.6134e-05
CBT44593	0	13	4.81566	0.000163099	0.000427158	9.6134e-05
CBT44597	0	13	4.81566	0.000163099	0.000427158	9.6134e-05
CBT44630	0	13	4.81566	0.000163099	0.000427158	9.6134e-05
CBT44632	0	13	4.81566	0.000163099	0.000427158	9.6134e-05
CBT44662	0	13	4.81566	0.000163099	0.000427158	9.6134e-05
CBT44678	0	13	4.81566	0.000163099	0.000427158	9.6134e-05
CBT44769	0	13	4.81566	0.000163099	0.000427158	9.6134e-05
CBT44873	0	13	4.81566	0.000163099	0.000427158	9.6134e-05
CBT44878	0	13	4.81566	0.000163099	0.000427158	9.6134e-05
CBT44913	0	13	4.81566	0.000163099	0.000427158	9.6134e-05
CBT45027	0	13	4.81566	0.000163099	0.000427158	9.6134e-05
CBT45114	0	13	4.81566	0.000163099	0.000427158	9.6134e-05
CBT45291	0	13	4.81566	0.000163099	0.000427158	9.6134e-05
CBT45944	0	13	4.81566	0.000163099	0.000427158	9.6134e-05
CBT46287	0	13	4.81566	0.000163099	0.000427158	9.6134e-05
CBT46419	0	13	4.81566	0.000163099	0.000427158	9.6134e-05
CBT46437	0	13	4.81566	0.000163099	0.000427158	9.6134e-05
CBT46459	0	13	4.81566	0.000163099	0.000427158	9.6134e-05
CBT46533	0	13	4.81566	0.000163099	0.000427158	9.6134e-05
CBT46711	0	13	4.81566	0.000163099	0.000427158	9.6134e-05
CBT47344	0	13	4.81566	0.000163099	0.000427158	9.6134e-05
CBT47446	0	13	4.81566	0.000163099	0.000427158	9.6134e-05
CBT47828	0	13	4.81566	0.000163099	0.000427158	9.6134e-05
CBT48577	0	13	4.81566	0.000163099	0.000427158	9.6134e-05
CBT48988	0	13	4.81566	0.000163099	0.000427158	9.6134e-05
CBT49021	0	13	4.81566	0.000163099	0.000427158	9.6134e-05
CBT49180	0	13	4.81566	0.000163099	0.000427158	9.6134e-05
CBT49291	0	13	4.81566	0.000163099	0.000427158	9.6134e-05
CBT49362	0	13	4.81566	0.000163099	0.000427158	9.6134e-05
CBT49377	0	13	4.81566	0.000163099	0.000427158	9.6134e-05
CBT49388	0	13	4.81566	0.000163099	0.000427158	9.6134e-05
CBT49421	0	13	4.81566	0.000163099	0.000427158	9.6134e-05
CBT49456	0	13	4.81566	0.000163099	0.000427158	9.6134e-05
CBT49490	0	13	4.81566	0.000163099	0.000427158	9.6134e-05
CBT49572	0	13	4.81566	0.000163099	0.000427158	9.6134e-05
CBT49578	0	13	4.81566	0.000163099	0.000427158	9.6134e-05
CBT49853	0	13	4.81566	0.000163099	0.000427158	9.6134e-05
CBT50057	0	13	4.81566	0.000163099	0.000427158	9.6134e-05
CBT50289	0	13	4.81566	0.000163099	0.000427158	9.6134e-05
CBT50303	0	13	4.81566	0.000163099	0.000427158	9.6134e-05
CBT50397	0	13	4.81566	0.000163099	0.000427158	9.6134e-05
CBT50428	0	13	4.81566	0.000163099	0.000427158	9.6134e-05
CBT50842	0	13	4.81566	0.000163099	0.000427158	9.6134e-05
CBT50973	0	13	4.81566	0.000163099	0.000427158	9.6134e-05
CBT51015	0	13	4.81566	0.000163099	0.000427158	9.6134e-05
CBT51020	0	13	4.81566	0.000163099	0.000427158	9.6134e-05
CBT51038	0	13	4.81566	0.000163099	0.000427158	9.6134e-05
CBT51158	0	13	4.81566	0.000163099	0.000427158	9.6134e-05
CBT51178	0	13	4.81566	0.000163099	0.000427158	9.6134e-05
CBT51273	0	13	4.81566	0.000163099	0.000427158	9.6134e-05
CBT51324	0	13	4.81566	0.000163099	0.000427158	9.6134e-05
CBT51360	0	13	4.81566	0.000163099	0.000427158	9.6134e-05
CBT51363	0	13	4.81566	0.000163099	0.000427158	9.6134e-05
CBT51795	0	13	4.81566	0.000163099	0.000427158	9.6134e-05
CBT52956	0	13	4.81566	0.000163099	0.000427158	9.6134e-05
CBT52979	0	13	4.81566	0.000163099	0.000427158	9.6134e-05
CBT53359	0	13	4.81566	0.000163099	0.000427158	9.6134e-05
CBT53366	0	13	4.81566	0.000163099	0.000427158	9.6134e-05
CBT53478	0	13	4.81566	0.000163099	0.000427158	9.6134e-05
CBT53616	0	13	4.81566	0.000163099	0.000427158	9.6134e-05
CBT53673	0	13	4.81566	0.000163099	0.000427158	9.6134e-05
CBT53745	0	13	4.81566	0.000163099	0.000427158	9.6134e-05
CBT53784	0	13	4.81566	0.000163099	0.000427158	9.6134e-05
CBT53828	0	13	4.81566	0.000163099	0.000427158	9.6134e-05
CBT53851	0	13	4.81566	0.000163099	0.000427158	9.6134e-05
CBT53870	0	13	4.81566	0.000163099	0.000427158	9.6134e-05
CBT53896	0	13	4.81566	0.000163099	0.000427158	9.6134e-05
CBT53910	0	13	4.81566	0.000163099	0.000427158	9.6134e-05
CBT53947	0	13	4.81566	0.000163099	0.000427158	9.6134e-05
CBT54229	0	13	4.81566	0.000163099	0.000427158	9.6134e-05
CBT54504	0	13	4.81566	0.000163099	0.000427158	9.6134e-05
CBT42779	3	77	4.79704	4.7387e-20	3.48367e-19	7.85749e-20
CBT6326	72	1838	4.78921	0	0	0
CBT45790	6	153	4.78764	3.40005e-38	4.02007e-37	9.06736e-38
CBT46597	4	102	4.78764	5.05605e-26	4.46075e-25	1.00613e-25
CBT17469	165	4200	4.78507	0	0	0
CBT45745	4	101	4.77343	9.27925e-26	8.1164e-25	1.83067e-25
CBT24946	13	327	4.76792	1.75844e-79	3.74203e-78	8.44023e-79
CBT47754	46	1152	4.76158	7.47229e-275	5.16308e-273	1.16454e-273
CBT52391	4	100	4.75907	1.70372e-25	1.47702e-24	3.33146e-25
CBT42911	1	25	4.75907	1.81019e-07	6.7161e-07	1.51456e-07
CBT45159	1	25	4.75907	1.81019e-07	6.7161e-07	1.51456e-07
CBT46337	1	25	4.75907	1.81019e-07	6.7161e-07	1.51456e-07
CBT46536	1	25	4.75907	1.81019e-07	6.7161e-07	1.51456e-07
CBT52263	1	25	4.75907	1.81019e-07	6.7161e-07	1.51456e-07
CBT54869	1	25	4.75907	1.81019e-07	6.7161e-07	1.51456e-07
CBT1612	3028	74857	4.74292	0	0	0
CBT29537	60	1474	4.73385	0	0	0
CBT47417	2	48	4.70018	5.43994e-13	2.92713e-12	6.60222e-13
CBT45231	1	24	4.70018	3.37956e-07	1.22505e-06	2.76263e-07
CBT45359	1	24	4.70018	3.37956e-07	1.22505e-06	2.76263e-07
CBT46258	1	24	4.70018	3.37956e-07	1.22505e-06	2.76263e-07
CBT46442	1	24	4.70018	3.37956e-07	1.22505e-06	2.76263e-07
CBT50922	1	24	4.70018	3.37956e-07	1.22505e-06	2.76263e-07
CBT54518	1	24	4.70018	3.37956e-07	1.22505e-06	2.76263e-07
CBT1381	0	12	4.70018	0.000309859	0.0007749	0.000174421
CBT30322	0	12	4.70018	0.000309859	0.0007749	0.000174421
CBT42260	0	12	4.70018	0.000309859	0.0007749	0.000174421
CBT42303	0	12	4.70018	0.000309859	0.0007749	0.000174421
CBT43106	0	12	4.70018	0.000309859	0.0007749	0.000174421
CBT43463	0	12	4.70018	0.000309859	0.0007749	0.000174421
CBT43464	0	12	4.70018	0.000309859	0.0007749	0.000174421
CBT43728	0	12	4.70018	0.000309859	0.0007749	0.000174421
CBT44043	0	12	4.70018	0.000309859	0.0007749	0.000174421
CBT44103	0	12	4.70018	0.000309859	0.0007749	0.000174421
CBT44180	0	12	4.70018	0.000309859	0.0007749	0.000174421
CBT44372	0	12	4.70018	0.000309859	0.0007749	0.000174421
CBT44394	0	12	4.70018	0.000309859	0.0007749	0.000174421
CBT44467	0	12	4.70018	0.000309859	0.0007749	0.000174421
CBT44505	0	12	4.70018	0.000309859	0.0007749	0.000174421
CBT44521	0	12	4.70018	0.000309859	0.0007749	0.000174421
CBT44744	0	12	4.70018	0.000309859	0.0007749	0.000174421
CBT44761	0	12	4.70018	0.000309859	0.0007749	0.000174421
CBT44792	0	12	4.70018	0.000309859	0.0007749	0.000174421
CBT45268	0	12	4.70018	0.000309859	0.0007749	0.000174421
CBT45897	0	12	4.70018	0.000309859	0.0007749	0.000174421
CBT46114	0	12	4.70018	0.000309859	0.0007749	0.000174421
CBT46250	0	12	4.70018	0.000309859	0.0007749	0.000174421
CBT46305	0	12	4.70018	0.000309859	0.0007749	0.000174421
CBT46335	0	12	4.70018	0.000309859	0.0007749	0.000174421
CBT46511	0	12	4.70018	0.000309859	0.0007749	0.000174421
CBT46539	0	12	4.70018	0.000309859	0.0007749	0.000174421
CBT46803	0	12	4.70018	0.000309859	0.0007749	0.000174421
CBT46870	0	12	4.70018	0.000309859	0.0007749	0.000174421
CBT47281	0	12	4.70018	0.000309859	0.0007749	0.000174421
CBT47433	0	12	4.70018	0.000309859	0.0007749	0.000174421
CBT47543	0	12	4.70018	0.000309859	0.0007749	0.000174421
CBT47652	0	12	4.70018	0.000309859	0.0007749	0.000174421
CBT47680	0	12	4.70018	0.000309859	0.0007749	0.000174421
CBT48069	0	12	4.70018	0.000309859	0.0007749	0.000174421
CBT48140	0	12	4.70018	0.000309859	0.0007749	0.000174421
CBT48582	0	12	4.70018	0.000309859	0.0007749	0.000174421
CBT48590	0	12	4.70018	0.000309859	0.0007749	0.000174421
CBT48596	0	12	4.70018	0.000309859	0.0007749	0.000174421
CBT48801	0	12	4.70018	0.000309859	0.0007749	0.000174421
CBT48817	0	12	4.70018	0.000309859	0.0007749	0.000174421
CBT48886	0	12	4.70018	0.000309859	0.0007749	0.000174421
CBT48972	0	12	4.70018	0.000309859	0.0007749	0.000174421
CBT49318	0	12	4.70018	0.000309859	0.0007749	0.000174421
CBT49357	0	12	4.70018	0.000309859	0.0007749	0.000174421
CBT49509	0	12	4.70018	0.000309859	0.0007749	0.000174421
CBT49536	0	12	4.70018	0.000309859	0.0007749	0.000174421
CBT49587	0	12	4.70018	0.000309859	0.0007749	0.000174421
CBT49680	0	12	4.70018	0.000309859	0.0007749	0.000174421
CBT49863	0	12	4.70018	0.000309859	0.0007749	0.000174421
CBT49870	0	12	4.70018	0.000309859	0.0007749	0.000174421
CBT50174	0	12	4.70018	0.000309859	0.0007749	0.000174421
CBT50190	0	12	4.70018	0.000309859	0.0007749	0.000174421
CBT50374	0	12	4.70018	0.000309859	0.0007749	0.000174421
CBT50384	0	12	4.70018	0.000309859	0.0007749	0.000174421
CBT50508	0	12	4.70018	0.000309859	0.0007749	0.000174421
CBT50704	0	12	4.70018	0.000309859	0.0007749	0.000174421
CBT50717	0	12	4.70018	0.000309859	0.0007749	0.000174421
CBT50899	0	12	4.70018	0.000309859	0.0007749	0.000174421
CBT50925	0	12	4.70018	0.000309859	0.0007749	0.000174421
CBT51141	0	12	4.70018	0.000309859	0.0007749	0.000174421
CBT51409	0	12	4.70018	0.000309859	0.0007749	0.000174421
CBT51546	0	12	4.70018	0.000309859	0.0007749	0.000174421
CBT51611	0	12	4.70018	0.000309859	0.0007749	0.000174421
CBT51838	0	12	4.70018	0.000309859	0.0007749	0.000174421
CBT52336	0	12	4.70018	0.000309859	0.0007749	0.000174421
CBT52402	0	12	4.70018	0.000309859	0.0007749	0.000174421
CBT52792	0	12	4.70018	0.000309859	0.0007749	0.000174421
CBT52839	0	12	4.70018	0.000309859	0.0007749	0.000174421
CBT52964	0	12	4.70018	0.000309859	0.0007749	0.000174421
CBT53159	0	12	4.70018	0.000309859	0.0007749	0.000174421
CBT53385	0	12	4.70018	0.000309859	0.0007749	0.000174421
CBT53525	0	12	4.70018	0.000309859	0.0007749	0.000174421
CBT53526	0	12	4.70018	0.000309859	0.0007749	0.000174421
CBT53613	0	12	4.70018	0.000309859	0.0007749	0.000174421
CBT53646	0	12	4.70018	0.000309859	0.0007749	0.000174421
CBT53767	0	12	4.70018	0.000309859	0.0007749	0.000174421
CBT53917	0	12	4.70018	0.000309859	0.0007749	0.000174421
CBT53971	0	12	4.70018	0.000309859	0.0007749	0.000174421
CBT54036	0	12	4.70018	0.000309859	0.0007749	0.000174421
CBT54061	0	12	4.70018	0.000309859	0.0007749	0.000174421
CBT54340	0	12	4.70018	0.000309859	0.0007749	0.000174421
CBT54373	0	12	4.70018	0.000309859	0.0007749	0.000174421
CBT54808	0	12	4.70018	0.000309859	0.0007749	0.000174421
CBT5931	0	12	4.70018	0.000309859	0.0007749	0.000174421
CBT42512	6	142	4.68	2.69064e-35	2.97026e-34	6.69949e-35
CBT3801	41	967	4.67504	1.57016e-229	9.08625e-228	2.04943e-228
CBT47706	4	94	4.66981	6.5848e-24	5.47647e-23	1.23523e-23
CBT49816	2	47	4.66981	1.00669e-12	5.33398e-12	1.20309e-12
CBT17111	372	8585	4.64366	0	0	0
CBT52208	4	92	4.63878	2.23373e-23	1.83084e-22	4.12951e-23
CBT46823	2	46	4.63878	1.86473e-12	9.73792e-12	2.1963e-12
CBT49634	2	46	4.63878	1.86473e-12	9.73792e-12	2.1963e-12
CBT46149	1	23	4.63878	6.32463e-07	2.22936e-06	5.02698e-07
CBT46581	1	23	4.63878	6.32463e-07	2.22936e-06	5.02698e-07
CBT48681	1	23	4.63878	6.32463e-07	2.22936e-06	5.02698e-07
CBT48916	1	23	4.63878	6.32463e-07	2.22936e-06	5.02698e-07
CBT48928	1	23	4.63878	6.32463e-07	2.22936e-06	5.02698e-07
CBT49489	1	23	4.63878	6.32463e-07	2.22936e-06	5.02698e-07
CBT49803	1	23	4.63878	6.32463e-07	2.22936e-06	5.02698e-07
CBT51196	1	23	4.63878	6.32463e-07	2.22936e-06	5.02698e-07
CBT51349	1	23	4.63878	6.32463e-07	2.22936e-06	5.02698e-07
CBT20599	11	251	4.62733	8.84392e-61	1.5169e-59	3.42141e-60
CBT11344	19	433	4.62551	1.79445e-103	4.7274e-102	1.06628e-102
CBT48279	6	136	4.61772	1.03892e-33	1.10705e-32	2.49697e-33
CBT8371	69	1555	4.60939	0	0	0
CBT45967	2	45	4.60707	3.45738e-12	1.77734e-11	4.00762e-12
CBT48297	2	45	4.60707	3.45738e-12	1.77734e-11	4.00762e-12
CBT48513	2	45	4.60707	3.45738e-12	1.77734e-11	4.00762e-12
CBT49917	2	45	4.60707	3.45738e-12	1.77734e-11	4.00762e-12
CBT52209	2	45	4.60707	3.45738e-12	1.77734e-11	4.00762e-12
CBT52996	2	45	4.60707	3.45738e-12	1.77734e-11	4.00762e-12
CBT53182	2	45	4.60707	3.45738e-12	1.77734e-11	4.00762e-12
CBT21020	39	877	4.60625	3.6046e-207	1.88654e-205	4.25515e-206
CBT42656	7	157	4.60248	1.33228e-38	1.58776e-37	3.58124e-38
CBT106	6	134	4.59634	3.51861e-33	3.69522e-32	8.33467e-33
CBT42816	3	67	4.59634	2.14152e-17	1.42146e-16	3.20614e-17
CBT45485	24	534	4.59095	9.00144e-127	2.84891e-125	6.42578e-126
CBT42803	8	178	4.59095	1.72402e-43	2.25923e-42	5.09576e-43
CBT42825	4	89	4.59095	1.39985e-22	1.12032e-21	2.52691e-22
CBT28985	203	4516	4.59071	0	0	0
CBT336	44	975	4.58504	1.17486e-229	6.80645e-228	1.53521e-228
CBT25891	13	288	4.5847	3.2401e-69	6.20763e-68	1.40015e-68
CBT51637	13	286	4.57465	1.09381e-68	2.0815e-67	4.69487e-68
CBT47791	4	88	4.57465	2.58293e-22	2.05008e-21	4.624e-22
CBT54275	3	66	4.57465	3.95917e-17	2.59698e-16	5.85718e-17
CBT54324	3	66	4.57465	3.95917e-17	2.59698e-16	5.85718e-17
CBT45104	1	22	4.57465	1.18647e-06	4.06664e-06	9.169e-07
CBT45135	1	22	4.57465	1.18647e-06	4.06664e-06	9.169e-07
CBT45162	1	22	4.57465	1.18647e-06	4.06664e-06	9.169e-07
CBT48772	1	22	4.57465	1.18647e-06	4.06664e-06	9.169e-07
CBT48803	1	22	4.57465	1.18647e-06	4.06664e-06	9.169e-07
CBT49205	1	22	4.57465	1.18647e-06	4.06664e-06	9.169e-07
CBT49371	1	22	4.57465	1.18647e-06	4.06664e-06	9.169e-07
CBT50896	1	22	4.57465	1.18647e-06	4.06664e-06	9.169e-07
CBT51095	1	22	4.57465	1.18647e-06	4.06664e-06	9.169e-07
CBT51203	1	22	4.57465	1.18647e-06	4.06664e-06	9.169e-07
CBT51674	1	22	4.57465	1.18647e-06	4.06664e-06	9.169e-07
CBT53876	1	22	4.57465	1.18647e-06	4.06664e-06	9.169e-07
CBT845	532	11639	4.56661	0	0	0
CBT46930	4	87	4.55816	4.76775e-22	3.75318e-21	8.46538e-22
CBT36634	3	65	4.55262	7.32368e-17	4.74553e-16	1.07037e-16
CBT18111	147	3184	4.55217	0	0	0
CBT45699	7	151	4.54627	5.18013e-37	5.94932e-36	1.34188e-36
CBT42177	2	43	4.54148	1.19191e-11	5.93552e-11	1.33851e-11
CBT45712	2	43	4.54148	1.19191e-11	5.93552e-11	1.33851e-11
CBT46009	2	43	4.54148	1.19191e-11	5.93552e-11	1.33851e-11
CBT46243	2	43	4.54148	1.19191e-11	5.93552e-11	1.33851e-11
CBT54308	2	43	4.54148	1.19191e-11	5.93552e-11	1.33851e-11
CBT20887	7	150	4.53668	9.54129e-37	1.08942e-35	2.45721e-36
CBT47630	3	64	4.53026	1.35549e-16	8.68755e-16	1.95937e-16
CBT54571	3	64	4.53026	1.35549e-16	8.68755e-16	1.95937e-16
CBT21797	9	191	4.52272	2.95131e-46	4.06855e-45	9.17672e-46
CBT9147	357	7571	4.52171	0	0	0
CBT25918	21	444	4.51732	4.9444e-105	1.3162e-103	2.96872e-104
CBT2035	9	190	4.51515	5.43399e-46	7.45877e-45	1.68234e-45
CBT37125	13	274	4.51281	1.63289e-65	2.98576e-64	6.73446e-65
CBT47607	44	926	4.51065	9.97286e-217	5.43745e-215	1.22643e-215
CBT42261	12	252	4.50754	2.26902e-60	3.86576e-59	8.71932e-60
CBT46774	6	126	4.50754	4.67496e-31	4.6625e-30	1.05164e-30
CBT42809	2	42	4.50754	2.21615e-11	1.08698e-10	2.45158e-11
CBT52146	2	42	4.50754	2.21615e-11	1.08698e-10	2.45158e-11
CBT42800	1	21	4.50754	2.23122e-06	7.43021e-06	1.67535e-06
CBT48164	1	21	4.50754	2.23122e-06	7.43021e-06	1.67535e-06
CBT48466	1	21	4.50754	2.23122e-06	7.43021e-06	1.67535e-06
CBT48478	1	21	4.50754	2.23122e-06	7.43021e-06	1.67535e-06
CBT48982	1	21	4.50754	2.23122e-06	7.43021e-06	1.67535e-06
CBT49064	1	21	4.50754	2.23122e-06	7.43021e-06	1.67535e-06
CBT49191	1	21	4.50754	2.23122e-06	7.43021e-06	1.67535e-06
CBT49436	1	21	4.50754	2.23122e-06	7.43021e-06	1.67535e-06
CBT54103	1	21	4.50754	2.23122e-06	7.43021e-06	1.67535e-06
CBT54190	1	21	4.50754	2.23122e-06	7.43021e-06	1.67535e-06
CBT54596	1	21	4.50754	2.23122e-06	7.43021e-06	1.67535e-06
CBT47516	39	814	4.4987	1.50982e-190	7.22615e-189	1.62987e-189
CBT7419	70	1459	4.4967	0	0	0
CBT42682	5	104	4.49373	6.8526e-26	6.02125e-25	1.35799e-25
CBT52560	5	104	4.49373	6.8526e-26	6.02125e-25	1.35799e-25
CBT18608	6	124	4.48445	1.59095e-30	1.56601e-29	3.53183e-30
CBT47676	6	124	4.48445	1.59095e-30	1.56601e-29	3.53183e-30
CBT46328	3	62	4.48445	4.65094e-16	2.91501e-15	6.57487e-16
CBT42438	2	41	4.47277	4.12438e-11	1.98958e-10	4.4869e-11
CBT46345	2	41	4.47277	4.12438e-11	1.98958e-10	4.4869e-11
CBT49758	2	41	4.47277	4.12438e-11	1.98958e-10	4.4869e-11
CBT54491	2	41	4.47277	4.12438e-11	1.98958e-10	4.4869e-11
CBT51514	10	204	4.46571	5.10752e-49	7.3349e-48	1.6544e-48
CBT42113	3	61	4.46099	8.6221e-16	5.33307e-15	1.20289e-15
CBT47098	10	203	4.45863	9.41105e-49	1.34772e-47	3.03981e-48
CBT2368	459	9297	4.45542	0	0	0
CBT14026	18	362	4.44514	2.18696e-85	4.92564e-84	1.11099e-84
CBT7125	54	1083	4.44115	2.26946e-251	1.42152e-249	3.20628e-250
CBT17047	28	560	4.43715	6.41584e-131	2.09705e-129	4.72995e-130
CBT13164	10	200	4.43715	5.89166e-48	8.34799e-47	1.88291e-47
CBT49806	5	100	4.43715	7.98372e-25	6.79871e-24	1.53347e-24
CBT48360	2	40	4.43715	7.68271e-11	3.64176e-10	8.21408e-11
CBT45103	1	20	4.43715	4.20627e-06	1.35845e-05	3.06343e-06
CBT48467	1	20	4.43715	4.20627e-06	1.35845e-05	3.06343e-06
CBT48673	1	20	4.43715	4.20627e-06	1.35845e-05	3.06343e-06
CBT49010	1	20	4.43715	4.20627e-06	1.35845e-05	3.06343e-06
CBT49116	1	20	4.43715	4.20627e-06	1.35845e-05	3.06343e-06
CBT49522	1	20	4.43715	4.20627e-06	1.35845e-05	3.06343e-06
CBT50857	1	20	4.43715	4.20627e-06	1.35845e-05	3.06343e-06
CBT13380	220	4351	4.42099	0	0	0
CBT20963	85	1668	4.40973	0	0	0
CBT45338	2	39	4.40062	1.43239e-10	6.69203e-10	1.5094e-10
CBT52460	19	368	4.39085	2.77749e-86	6.32563e-85	1.42676e-85
CBT3388	24	464	4.38824	2.93916e-108	8.04266e-107	1.81404e-107
CBT23712	16	309	4.38668	1.01674e-72	2.02173e-71	4.56006e-72
CBT26052	20	386	4.38575	2.32257e-90	5.46051e-89	1.23163e-89
CBT42898	8	154	4.382	4.05738e-37	4.67884e-36	1.05532e-36
CBT47694	15	285	4.36315	4.79687e-67	8.93473e-66	2.01525e-66
CBT51681	6	114	4.36315	7.35813e-28	6.81159e-27	1.53637e-27
CBT42457	2	38	4.36315	2.67297e-10	1.22607e-09	2.76519e-10
CBT49736	2	38	4.36315	2.67297e-10	1.22607e-09	2.76519e-10
CBT53089	2	38	4.36315	2.67297e-10	1.22607e-09	2.76519e-10
CBT45221	1	19	4.36315	7.94932e-06	2.49161e-05	5.61815e-06
CBT45916	1	19	4.36315	7.94932e-06	2.49161e-05	5.61815e-06
CBT46055	1	19	4.36315	7.94932e-06	2.49161e-05	5.61815e-06
CBT47998	1	19	4.36315	7.94932e-06	2.49161e-05	5.61815e-06
CBT48516	1	19	4.36315	7.94932e-06	2.49161e-05	5.61815e-06
CBT49035	1	19	4.36315	7.94932e-06	2.49161e-05	5.61815e-06
CBT49113	1	19	4.36315	7.94932e-06	2.49161e-05	5.61815e-06
CBT49145	1	19	4.36315	7.94932e-06	2.49161e-05	5.61815e-06
CBT49231	1	19	4.36315	7.94932e-06	2.49161e-05	5.61815e-06
CBT49579	1	19	4.36315	7.94932e-06	2.49161e-05	5.61815e-06
CBT53065	1	19	4.36315	7.94932e-06	2.49161e-05	5.61815e-06
CBT42888	6	113	4.35043	1.36073e-27	1.25034e-26	2.82016e-27
CBT30476	82	1539	4.34544	0	0	0
CBT47093	5	93	4.33245	5.92584e-23	4.79834e-22	1.08228e-22
CBT19581	283	5260	4.33141	0	0	0
CBT54096	4	74	4.32467	1.42434e-18	9.91838e-18	2.23711e-18
CBT45960	2	37	4.32467	4.99236e-10	2.25182e-09	5.07814e-10
CBT46787	2	37	4.32467	4.99236e-10	2.25182e-09	5.07814e-10
CBT49892	2	37	4.32467	4.99236e-10	2.25182e-09	5.07814e-10
CBT51831	2	37	4.32467	4.99236e-10	2.25182e-09	5.07814e-10
CBT53279	2	37	4.32467	4.99236e-10	2.25182e-09	5.07814e-10
CBT26338	27	494	4.3087	4.08634e-114	1.181e-112	2.66378e-113
CBT20340	102	1864	4.30698	0	0	0
CBT26250	7	126	4.28514	2.34379e-30	2.30237e-29	5.19306e-30
CBT52705	6	108	4.28514	2.95122e-26	2.61871e-25	5.90657e-26
CBT46060	2	36	4.28514	9.33225e-10	4.12602e-09	9.30554e-10
CBT52611	2	36	4.28514	9.33225e-10	4.12602e-09	9.30554e-10
CBT54430	2	36	4.28514	9.33225e-10	4.12602e-09	9.30554e-10
CBT31262	1	18	4.28514	1.50607e-05	4.55652e-05	1.02694e-05
CBT34636	1	18	4.28514	1.50607e-05	4.55652e-05	1.02694e-05
CBT45339	1	18	4.28514	1.50607e-05	4.55652e-05	1.02694e-05
CBT45928	1	18	4.28514	1.50607e-05	4.55652e-05	1.02694e-05
CBT45932	1	18	4.28514	1.50607e-05	4.55652e-05	1.02694e-05
CBT47334	1	18	4.28514	1.50607e-05	4.55652e-05	1.02694e-05
CBT47337	1	18	4.28514	1.50607e-05	4.55652e-05	1.02694e-05
CBT47863	1	18	4.28514	1.50607e-05	4.55652e-05	1.02694e-05
CBT48154	1	18	4.28514	1.50607e-05	4.55652e-05	1.02694e-05
CBT48165	1	18	4.28514	1.50607e-05	4.55652e-05	1.02694e-05
CBT48470	1	18	4.28514	1.50607e-05	4.55652e-05	1.02694e-05
CBT48793	1	18	4.28514	1.50607e-05	4.55652e-05	1.02694e-05
CBT49019	1	18	4.28514	1.50607e-05	4.55652e-05	1.02694e-05
CBT49078	1	18	4.28514	1.50607e-05	4.55652e-05	1.02694e-05
CBT49284	1	18	4.28514	1.50607e-05	4.55652e-05	1.02694e-05
CBT49453	1	18	4.28514	1.50607e-05	4.55652e-05	1.02694e-05
CBT49507	1	18	4.28514	1.50607e-05	4.55652e-05	1.02694e-05
CBT49933	1	18	4.28514	1.50607e-05	4.55652e-05	1.02694e-05
CBT50929	1	18	4.28514	1.50607e-05	4.55652e-05	1.02694e-05
CBT51204	1	18	4.28514	1.50607e-05	4.55652e-05	1.02694e-05
CBT52255	1	18	4.28514	1.50607e-05	4.55652e-05	1.02694e-05
CBT53565	1	18	4.28514	1.50607e-05	4.55652e-05	1.02694e-05
CBT53597	1	18	4.28514	1.50607e-05	4.55652e-05	1.02694e-05
CBT53643	1	18	4.28514	1.50607e-05	4.55652e-05	1.02694e-05
CBT53810	1	18	4.28514	1.50607e-05	4.55652e-05	1.02694e-05
CBT53842	1	18	4.28514	1.50607e-05	4.55652e-05	1.02694e-05
CBT54447	1	18	4.28514	1.50607e-05	4.55652e-05	1.02694e-05
CBT42853	11	196	4.2705	3.44526e-46	4.74564e-45	1.07039e-45
CBT14429	28	497	4.26496	3.31671e-114	9.5966e-113	2.16454e-113
CBT51967	10	177	4.2609	7.79353e-42	9.89226e-41	2.23091e-41
CBT42722	12	212	4.25818	9.63595e-50	1.4012e-48	3.16044e-49
CBT29618	167	2940	4.25311	0	0	0
CBT42127	6	105	4.2445	1.87345e-25	1.62113e-24	3.6565e-25
CBT46172	2	35	4.2445	1.74593e-09	7.57871e-09	1.70918e-09
CBT47221	2	35	4.2445	1.74593e-09	7.57871e-09	1.70918e-09
CBT48547	2	35	4.2445	1.74593e-09	7.57871e-09	1.70918e-09
CBT48552	2	35	4.2445	1.74593e-09	7.57871e-09	1.70918e-09
CBT24973	49	856	4.24197	1.07584e-194	5.25273e-193	1.18477e-193
CBT47752	174	3025	4.23499	0	0	0
CBT6391	80	1380	4.22374	0	0	0
CBT53082	8	138	4.22374	7.52058e-33	7.82066e-32	1.76397e-32
CBT25626	44	758	4.22184	3.29001e-172	1.43442e-170	3.23537e-171
CBT45607	7	120	4.21475	9.41071e-29	8.88947e-28	2.00504e-28
CBT18750	266	4556	4.21349	0	0	0
CBT11779	10	171	4.21114	3.1056e-40	3.82465e-39	8.6266e-40
CBT19748	56	954	4.20571	9.27246e-216	5.01797e-214	1.13181e-214
CBT42681	9	153	4.20268	3.83263e-36	4.30655e-35	9.71352e-36
CBT53019	8	136	4.20268	2.57414e-32	2.64232e-31	5.95981e-32
CBT45622	6	102	4.20268	1.19094e-24	1.00953e-23	2.27682e-24
CBT49639	6	102	4.20268	1.19094e-24	1.00953e-23	2.27682e-24
CBT40082	4	68	4.20268	5.83119e-17	3.79364e-16	8.5561e-17
CBT42651	4	68	4.20268	5.83119e-17	3.79364e-16	8.5561e-17
CBT42284	3	51	4.20268	4.24814e-13	2.29689e-12	5.18041e-13
CBT46719	3	51	4.20268	4.24814e-13	2.29689e-12	5.18041e-13
CBT45136	2	34	4.20268	3.269e-09	1.39068e-08	3.13657e-09
CBT48808	2	34	4.20268	3.269e-09	1.39068e-08	3.13657e-09
CBT42913	1	17	4.20268	2.86054e-05	8.36343e-05	1.88536e-05
CBT43142	1	17	4.20268	2.86054e-05	8.36343e-05	1.88536e-05
CBT45024	1	17	4.20268	2.86054e-05	8.36343e-05	1.88536e-05
CBT45041	1	17	4.20268	2.86054e-05	8.36343e-05	1.88536e-05
CBT46146	1	17	4.20268	2.86054e-05	8.36343e-05	1.88536e-05
CBT46159	1	17	4.20268	2.86054e-05	8.36343e-05	1.88536e-05
CBT46644	1	17	4.20268	2.86054e-05	8.36343e-05	1.88536e-05
CBT47947	1	17	4.20268	2.86054e-05	8.36343e-05	1.88536e-05
CBT48493	1	17	4.20268	2.86054e-05	8.36343e-05	1.88536e-05
CBT48527	1	17	4.20268	2.86054e-05	8.36343e-05	1.88536e-05
CBT48628	1	17	4.20268	2.86054e-05	8.36343e-05	1.88536e-05
CBT49226	1	17	4.20268	2.86054e-05	8.36343e-05	1.88536e-05
CBT49325	1	17	4.20268	2.86054e-05	8.36343e-05	1.88536e-05
CBT51091	1	17	4.20268	2.86054e-05	8.36343e-05	1.88536e-05
CBT51339	1	17	4.20268	2.86054e-05	8.36343e-05	1.88536e-05
CBT51532	1	17	4.20268	2.86054e-05	8.36343e-05	1.88536e-05
CBT52717	1	17	4.20268	2.86054e-05	8.36343e-05	1.88536e-05
CBT53600	1	17	4.20268	2.86054e-05	8.36343e-05	1.88536e-05
CBT53716	1	17	4.20268	2.86054e-05	8.36343e-05	1.88536e-05
CBT54004	1	17	4.20268	2.86054e-05	8.36343e-05	1.88536e-05
CBT26428	77	1307	4.20047	1.31617e-294	9.57495e-293	2.15965e-293
CBT1335	65	1103	4.20007	6.02214e-249	3.7308e-247	8.4149e-248
CBT230	5	84	4.18561	1.53091e-20	1.14327e-19	2.57868e-20
CBT4095	667	11195	4.18424	0	0	0
CBT14174	86	1443	4.18381	0	0	0
CBT45693	4	67	4.18131	1.08358e-16	6.96985e-16	1.57207e-16
CBT54579	3	50	4.17411	7.91631e-13	4.22126e-12	9.52115e-13
CBT52816	4	66	4.15961	2.01406e-16	1.28165e-15	2.8906e-16
CBT54541	4	66	4.15961	2.01406e-16	1.28165e-15	2.8906e-16
CBT45435	2	33	4.15961	6.12548e-09	2.55631e-08	5.76512e-09
CBT46129	2	33	4.15961	6.12548e-09	2.55631e-08	5.76512e-09
CBT52131	2	33	4.15961	6.12548e-09	2.55631e-08	5.76512e-09
CBT52581	2	33	4.15961	6.12548e-09	2.55631e-08	5.76512e-09
CBT49731	3	49	4.14496	1.47575e-12	7.75391e-12	1.74891e-12
CBT47236	4	65	4.13759	3.74439e-16	2.3561e-15	5.31424e-16
CBT54209	5	81	4.13314	9.78327e-20	7.10602e-19	1.60278e-19
CBT17727	126	2038	4.13088	0	0	0
CBT14161	6	97	4.13017	2.60493e-23	2.12961e-22	4.80339e-23
CBT35023	8	129	4.12644	1.91484e-30	1.88282e-29	4.24674e-30
CBT5772	82	1312	4.11522	2.22067e-292	1.60861e-290	3.62826e-291
CBT42893	5	80	4.11522	1.81605e-19	1.30788e-18	2.94954e-19
CBT47648	5	80	4.11522	1.81605e-19	1.30788e-18	2.94954e-19
CBT51702	5	80	4.11522	1.81605e-19	1.30788e-18	2.94954e-19
CBT47627	4	64	4.11522	6.96279e-16	4.32512e-15	9.7554e-16
CBT45998	3	48	4.11522	2.75205e-12	1.42482e-11	3.21372e-12
CBT44967	2	32	4.11522	1.14865e-08	4.69904e-08	1.05963e-08
CBT47846	2	32	4.11522	1.14865e-08	4.69904e-08	1.05963e-08
CBT48448	2	32	4.11522	1.14865e-08	4.69904e-08	1.05963e-08
CBT49714	2	32	4.11522	1.14865e-08	4.69904e-08	1.05963e-08
CBT51430	2	32	4.11522	1.14865e-08	4.69904e-08	1.05963e-08
CBT52896	2	32	4.11522	1.14865e-08	4.69904e-08	1.05963e-08
CBT54631	2	32	4.11522	1.14865e-08	4.69904e-08	1.05963e-08
CBT45488	1	16	4.11522	5.44667e-05	0.000153089	3.45219e-05
CBT46170	1	16	4.11522	5.44667e-05	0.000153089	3.45219e-05
CBT46544	1	16	4.11522	5.44667e-05	0.000153089	3.45219e-05
CBT48723	1	16	4.11522	5.44667e-05	0.000153089	3.45219e-05
CBT49025	1	16	4.11522	5.44667e-05	0.000153089	3.45219e-05
CBT49334	1	16	4.11522	5.44667e-05	0.000153089	3.45219e-05
CBT51368	1	16	4.11522	5.44667e-05	0.000153089	3.45219e-05
CBT52308	1	16	4.11522	5.44667e-05	0.000153089	3.45219e-05
CBT52702	1	16	4.11522	5.44667e-05	0.000153089	3.45219e-05
CBT49913	8	127	4.1039	6.56331e-30	6.38697e-29	1.4406e-29
CBT20817	16	252	4.0925	1.49661e-57	2.45216e-56	5.53091e-57
CBT48268	8	126	4.0925	1.21522e-29	1.17494e-28	2.6501e-29
CBT13249	90	1415	4.08995	0	0	0
CBT1217	123	1930	4.08709	0	0	0
CBT46586	3	47	4.08484	5.13389e-12	2.60773e-11	5.88151e-12
CBT47070	3	47	4.08484	5.13389e-12	2.60773e-11	5.88151e-12
CBT343	107	1670	4.07938	0	0	0
CBT42631	4	62	4.06941	2.40903e-15	1.45906e-14	3.29094e-15
CBT42720	2	31	4.06941	2.15545e-08	8.634e-08	1.94742e-08
CBT45560	7	108	4.06275	1.53445e-25	1.33254e-24	3.00557e-25
CBT47691	8	123	4.05773	7.7157e-29	7.31139e-28	1.6491e-28
CBT49615	3	46	4.05382	9.58015e-12	4.79988e-11	1.08262e-11
CBT15255	11	168	4.0481	1.01859e-38	1.21734e-37	2.74573e-38
CBT8754	67	1023	4.04772	2.88357e-226	1.64438e-224	3.70893e-225
CBT20124	48	732	4.04595	1.88216e-162	7.7546e-161	1.74907e-161
CBT13408	4	61	4.04595	4.48213e-15	2.67865e-14	6.04177e-15
CBT45376	9	137	4.04332	7.23264e-32	7.34866e-31	1.65751e-31
CBT28186	47	711	4.03433	1.39718e-157	5.5456e-156	1.25082e-156
CBT19901	109	1648	4.03353	0	0	0
CBT48296	9	136	4.03276	1.3387e-31	1.35155e-30	3.04845e-31
CBT48185	4	60	4.02211	8.3405e-15	4.91986e-14	1.10969e-14
CBT46494	3	45	4.02211	1.78822e-11	8.82269e-11	1.98988e-11
CBT54152	3	45	4.02211	1.78822e-11	8.82269e-11	1.98988e-11
CBT42307	2	30	4.02211	4.04738e-08	1.58814e-07	3.58154e-08
CBT45207	2	30	4.02211	4.04738e-08	1.58814e-07	3.58154e-08
CBT46400	2	30	4.02211	4.04738e-08	1.58814e-07	3.58154e-08
CBT47314	2	30	4.02211	4.04738e-08	1.58814e-07	3.58154e-08
CBT49647	2	30	4.02211	4.04738e-08	1.58814e-07	3.58154e-08
CBT42147	1	15	4.02211	0.000103965	0.000280843	6.33094e-05
CBT42928	1	15	4.02211	0.000103965	0.000280843	6.33094e-05
CBT45173	1	15	4.02211	0.000103965	0.000280843	6.33094e-05
CBT45355	1	15	4.02211	0.000103965	0.000280843	6.33094e-05
CBT46214	1	15	4.02211	0.000103965	0.000280843	6.33094e-05
CBT46338	1	15	4.02211	0.000103965	0.000280843	6.33094e-05
CBT46385	1	15	4.02211	0.000103965	0.000280843	6.33094e-05
CBT46614	1	15	4.02211	0.000103965	0.000280843	6.33094e-05
CBT48526	1	15	4.02211	0.000103965	0.000280843	6.33094e-05
CBT48802	1	15	4.02211	0.000103965	0.000280843	6.33094e-05
CBT48954	1	15	4.02211	0.000103965	0.000280843	6.33094e-05
CBT49093	1	15	4.02211	0.000103965	0.000280843	6.33094e-05
CBT49167	1	15	4.02211	0.000103965	0.000280843	6.33094e-05
CBT49215	1	15	4.02211	0.000103965	0.000280843	6.33094e-05
CBT49818	1	15	4.02211	0.000103965	0.000280843	6.33094e-05
CBT50348	1	15	4.02211	0.000103965	0.000280843	6.33094e-05
CBT51131	1	15	4.02211	0.000103965	0.000280843	6.33094e-05
CBT51249	1	15	4.02211	0.000103965	0.000280843	6.33094e-05
CBT51359	1	15	4.02211	0.000103965	0.000280843	6.33094e-05
CBT52351	1	15	4.02211	0.000103965	0.000280843	6.33094e-05
CBT53735	1	15	4.02211	0.000103965	0.000280843	6.33094e-05
CBT53926	1	15	4.02211	0.000103965	0.000280843	6.33094e-05
CBT2171	87	1300	4.01657	1.24277e-285	8.81434e-284	1.98809e-284
CBT26107	223	3324	4.01302	0	0	0
CBT25876	20	296	4.00274	2.02812e-66	3.75837e-65	8.4771e-66
CBT54366	5	74	4.00274	7.44803e-18	5.0363e-17	1.13595e-17
CBT12848	3180	46958	3.99949	0	0	0
CBT49839	8	118	3.99786	1.6808e-27	1.54027e-26	3.47413e-27
CBT20758	123	1811	3.99527	0	0	0
CBT53283	10	147	3.99296	7.98314e-34	8.52093e-33	1.92192e-33
CBT42356	6	88	3.98969	6.76393e-21	5.112e-20	1.15302e-20
CBT32434	16	234	3.98558	9.39827e-53	1.43594e-51	3.23879e-52
CBT12309	61	892	3.98538	1.00398e-195	4.93502e-194	1.11311e-194
CBT3594	64	935	3.98404	5.12139e-205	2.65312e-203	5.98418e-204
CBT42887	15	218	3.97651	3.34935e-49	4.82495e-48	1.08828e-48
CBT12092	49	711	3.97421	3.70302e-156	1.45841e-154	3.28948e-155
CBT7284	24	348	3.9732	2.05413e-77	4.2783e-76	9.6498e-77
CBT46840	2	29	3.9732	7.60457e-08	2.91564e-07	6.5753e-08
CBT49503	2	29	3.9732	7.60457e-08	2.91564e-07	6.5753e-08
CBT49768	2	29	3.9732	7.60457e-08	2.91564e-07	6.5753e-08
CBT49916	2	29	3.9732	7.60457e-08	2.91564e-07	6.5753e-08
CBT54191	2	29	3.9732	7.60457e-08	2.91564e-07	6.5753e-08
CBT52387	33	478	3.97169	1.35642e-105	3.63934e-104	8.20861e-105
CBT13809	57	825	3.97058	9.13997e-181	4.15946e-179	9.38176e-180
CBT47012	9	130	3.96766	5.38381e-30	5.24517e-29	1.18306e-29
CBT107	43	621	3.9674	1.67472e-136	5.7663e-135	1.3006e-135
CBT5035	123	1774	3.96549	0	0	0
CBT54748	8	115	3.96071	1.06772e-26	9.57096e-26	2.15875e-26
CBT17347	1854	26592	3.9575	0	0	0
CBT45707	6	86	3.95652	2.3279e-20	1.72959e-19	3.90113e-20
CBT46358	3	43	3.95652	6.235e-11	2.97379e-10	6.70745e-11
CBT26631	28	400	3.95172	2.10104e-88	4.86334e-87	1.09694e-87
CBT45400	11	157	3.95041	8.82025e-36	9.83496e-35	2.2183e-35
CBT8598	21	298	3.94207	3.06733e-66	5.66766e-65	1.27835e-65
CBT47568	193	2722	3.93321	0	0	0
CBT52696	38	535	3.93069	3.39522e-117	1.00757e-115	2.27259e-116
CBT47610	96	1348	3.92686	5.48059e-292	3.95878e-290	8.92912e-291
CBT47966	6	84	3.92257	8.01196e-20	5.84445e-19	1.31823e-19
CBT2147	5	70	3.92257	8.87003e-17	5.72566e-16	1.29144e-16
CBT42300	4	56	3.92257	1.00116e-13	5.60561e-13	1.26422e-13
CBT52388	4	56	3.92257	1.00116e-13	5.60561e-13	1.26422e-13
CBT54316	4	56	3.92257	1.00116e-13	5.60561e-13	1.26422e-13
CBT47019	3	42	3.92257	1.16459e-10	5.47176e-10	1.23411e-10
CBT48029	3	42	3.92257	1.16459e-10	5.47176e-10	1.23411e-10
CBT46535	2	28	3.92257	1.4296e-07	5.35045e-07	1.20667e-07
CBT48561	2	28	3.92257	1.4296e-07	5.35045e-07	1.20667e-07
CBT52811	2	28	3.92257	1.4296e-07	5.35045e-07	1.20667e-07
CBT54105	2	28	3.92257	1.4296e-07	5.35045e-07	1.20667e-07
CBT42560	1	14	3.92257	0.000198928	0.000512274	0.00011544
CBT42958	1	14	3.92257	0.000198928	0.000512274	0.00011544
CBT43272	1	14	3.92257	0.000198928	0.000512274	0.00011544
CBT44153	1	14	3.92257	0.000198928	0.000512274	0.00011544
CBT44220	1	14	3.92257	0.000198928	0.000512274	0.00011544
CBT44288	1	14	3.92257	0.000198928	0.000512274	0.00011544
CBT44572	1	14	3.92257	0.000198928	0.000512274	0.00011544
CBT44641	1	14	3.92257	0.000198928	0.000512274	0.00011544
CBT44866	1	14	3.92257	0.000198928	0.000512274	0.00011544
CBT44988	1	14	3.92257	0.000198928	0.000512274	0.00011544
CBT45042	1	14	3.92257	0.000198928	0.000512274	0.00011544
CBT45046	1	14	3.92257	0.000198928	0.000512274	0.00011544
CBT45052	1	14	3.92257	0.000198928	0.000512274	0.00011544
CBT45197	1	14	3.92257	0.000198928	0.000512274	0.00011544
CBT46489	1	14	3.92257	0.000198928	0.000512274	0.00011544
CBT47269	1	14	3.92257	0.000198928	0.000512274	0.00011544
CBT48477	1	14	3.92257	0.000198928	0.000512274	0.00011544
CBT48676	1	14	3.92257	0.000198928	0.000512274	0.00011544
CBT48746	1	14	3.92257	0.000198928	0.000512274	0.00011544
CBT48752	1	14	3.92257	0.000198928	0.000512274	0.00011544
CBT49341	1	14	3.92257	0.000198928	0.000512274	0.00011544
CBT49486	1	14	3.92257	0.000198928	0.000512274	0.00011544
CBT51093	1	14	3.92257	0.000198928	0.000512274	0.00011544
CBT51124	1	14	3.92257	0.000198928	0.000512274	0.00011544
CBT51254	1	14	3.92257	0.000198928	0.000512274	0.00011544
CBT51281	1	14	3.92257	0.000198928	0.000512274	0.00011544
CBT51945	1	14	3.92257	0.000198928	0.000512274	0.00011544
CBT52256	1	14	3.92257	0.000198928	0.000512274	0.00011544
CBT52557	1	14	3.92257	0.000198928	0.000512274	0.00011544
CBT53401	1	14	3.92257	0.000198928	0.000512274	0.00011544
CBT53533	1	14	3.92257	0.000198928	0.000512274	0.00011544
CBT53686	1	14	3.92257	0.000198928	0.000512274	0.00011544
CBT53699	1	14	3.92257	0.000198928	0.000512274	0.00011544
CBT53790	1	14	3.92257	0.000198928	0.000512274	0.00011544
CBT53795	1	14	3.92257	0.000198928	0.000512274	0.00011544
CBT53967	1	14	3.92257	0.000198928	0.000512274	0.00011544
CBT54278	1	14	3.92257	0.000198928	0.000512274	0.00011544
CBT52197	17	237	3.9165	7.68763e-53	1.17704e-51	2.65485e-52
CBT18705	238	3298	3.90778	0	0	0
CBT21094	12	166	3.90529	1.80254e-37	2.10147e-36	4.73992e-37
CBT15019	27	373	3.90336	6.21465e-82	1.35535e-80	3.05703e-81
CBT47174	5	69	3.90181	1.64784e-16	1.05328e-15	2.37569e-16
CBT48930	3	41	3.88781	2.17559e-10	1.00398e-09	2.26451e-10
CBT26590	16	218	3.8834	1.72377e-48	2.45749e-47	5.54292e-48
CBT41556	5	68	3.88075	3.06123e-16	1.934e-15	4.36191e-16
CBT54736	5	68	3.88075	3.06123e-16	1.934e-15	4.36191e-16
CBT13435	254	3451	3.87933	0	0	0
CBT17676	29	394	3.87929	4.24014e-86	9.62233e-85	2.17034e-85
CBT9333	57	774	3.87852	3.2098e-167	1.342e-165	3.02692e-166
CBT20549	31	420	3.87527	1.35768e-91	3.23834e-90	7.30416e-91
CBT2553	58	783	3.87011	6.67058e-169	2.82137e-167	6.36366e-168
CBT38770	4	54	3.87011	3.46985e-13	1.88529e-12	4.25164e-13
CBT40432	4	54	3.87011	3.46985e-13	1.88529e-12	4.25164e-13
CBT47131	4	54	3.87011	3.46985e-13	1.88529e-12	4.25164e-13
CBT54261	4	54	3.87011	3.46985e-13	1.88529e-12	4.25164e-13
CBT45150	2	27	3.87011	2.68884e-07	9.81342e-07	2.21312e-07
CBT45420	2	27	3.87011	2.68884e-07	9.81342e-07	2.21312e-07
CBT47074	2	27	3.87011	2.68884e-07	9.81342e-07	2.21312e-07
CBT47280	2	27	3.87011	2.68884e-07	9.81342e-07	2.21312e-07
CBT53180	2	27	3.87011	2.68884e-07	9.81342e-07	2.21312e-07
CBT24866	41	553	3.8688	7.47361e-120	2.24933e-118	5.07341e-119
CBT42105	7	94	3.86245	8.65028e-22	6.74693e-21	1.52179e-21
CBT52982	5	67	3.85938	5.68672e-16	3.55151e-15	8.01053e-16
CBT53010	8	107	3.85668	1.47632e-24	1.24884e-23	2.81679e-24
CBT14217	6	80	3.85218	9.48728e-19	6.65469e-18	1.50098e-18
CBT46453	3	40	3.85218	4.06467e-10	1.84335e-09	4.15771e-10
CBT11260	67	893	3.85164	9.70363e-192	4.67058e-190	1.05346e-190
CBT24621	227	3017	3.84757	0	0	0
CBT7688	7	93	3.84702	1.60279e-21	1.24006e-20	2.79697e-21
CBT8966	11	146	3.84561	7.61537e-33	7.91762e-32	1.78584e-32
CBT47359	4	53	3.84314	6.45973e-13	3.46305e-12	7.811e-13
CBT22998	68	900	3.84154	6.83778e-193	3.30681e-191	7.45859e-192
CBT47853	5	66	3.83768	1.05634e-15	6.50894e-15	1.46802e-15
CBT54661	5	66	3.83768	1.05634e-15	6.50894e-15	1.46802e-15
CBT9951	3762	49620	3.83657	0	0	0
CBT3333	13	171	3.83263	4.28746e-38	5.05346e-37	1.13969e-37
CBT42935	13	171	3.83263	4.28746e-38	5.05346e-37	1.13969e-37
CBT42389	14	184	3.83142	7.51618e-41	9.34001e-40	2.10666e-40
CBT46492	7	92	3.83142	2.96953e-21	2.27707e-20	5.13599e-21
CBT42230	15	196	3.82304	2.43835e-43	3.18958e-42	7.19418e-43
CBT36985	11	143	3.81566	4.80778e-32	4.90841e-31	1.1071e-31
CBT49595	5	65	3.81566	1.96207e-15	1.19374e-14	2.69252e-15
CBT46167	3	39	3.81566	7.59456e-10	3.3802e-09	7.62311e-10
CBT49706	3	39	3.81566	7.59456e-10	3.3802e-09	7.62311e-10
CBT51012	3	39	3.81566	7.59456e-10	3.3802e-09	7.62311e-10
CBT54801	3	39	3.81566	7.59456e-10	3.3802e-09	7.62311e-10
CBT10760	2	26	3.81566	5.05935e-07	1.80106e-06	4.06093e-07
CBT4041	2	26	3.81566	5.05935e-07	1.80106e-06	4.06093e-07
CBT45064	2	26	3.81566	5.05935e-07	1.80106e-06	4.06093e-07
CBT45101	2	26	3.81566	5.05935e-07	1.80106e-06	4.06093e-07
CBT45227	2	26	3.81566	5.05935e-07	1.80106e-06	4.06093e-07
CBT45784	2	26	3.81566	5.05935e-07	1.80106e-06	4.06093e-07
CBT46016	2	26	3.81566	5.05935e-07	1.80106e-06	4.06093e-07
CBT46796	2	26	3.81566	5.05935e-07	1.80106e-06	4.06093e-07
CBT48901	2	26	3.81566	5.05935e-07	1.80106e-06	4.06093e-07
CBT52392	2	26	3.81566	5.05935e-07	1.80106e-06	4.06093e-07
CBT54628	2	26	3.81566	5.05935e-07	1.80106e-06	4.06093e-07
CBT42950	1	13	3.81566	0.000381533	0.000936234	0.000210992
CBT43085	1	13	3.81566	0.000381533	0.000936234	0.000210992
CBT43175	1	13	3.81566	0.000381533	0.000936234	0.000210992
CBT43348	1	13	3.81566	0.000381533	0.000936234	0.000210992
CBT43817	1	13	3.81566	0.000381533	0.000936234	0.000210992
CBT43969	1	13	3.81566	0.000381533	0.000936234	0.000210992
CBT44008	1	13	3.81566	0.000381533	0.000936234	0.000210992
CBT44015	1	13	3.81566	0.000381533	0.000936234	0.000210992
CBT44258	1	13	3.81566	0.000381533	0.000936234	0.000210992
CBT44368	1	13	3.81566	0.000381533	0.000936234	0.000210992
CBT44518	1	13	3.81566	0.000381533	0.000936234	0.000210992
CBT44523	1	13	3.81566	0.000381533	0.000936234	0.000210992
CBT45111	1	13	3.81566	0.000381533	0.000936234	0.000210992
CBT46125	1	13	3.81566	0.000381533	0.000936234	0.000210992
CBT46506	1	13	3.81566	0.000381533	0.000936234	0.000210992
CBT46700	1	13	3.81566	0.000381533	0.000936234	0.000210992
CBT46739	1	13	3.81566	0.000381533	0.000936234	0.000210992
CBT47370	1	13	3.81566	0.000381533	0.000936234	0.000210992
CBT48595	1	13	3.81566	0.000381533	0.000936234	0.000210992
CBT48839	1	13	3.81566	0.000381533	0.000936234	0.000210992
CBT48867	1	13	3.81566	0.000381533	0.000936234	0.000210992
CBT48992	1	13	3.81566	0.000381533	0.000936234	0.000210992
CBT49176	1	13	3.81566	0.000381533	0.000936234	0.000210992
CBT49228	1	13	3.81566	0.000381533	0.000936234	0.000210992
CBT49308	1	13	3.81566	0.000381533	0.000936234	0.000210992
CBT49394	1	13	3.81566	0.000381533	0.000936234	0.000210992
CBT49400	1	13	3.81566	0.000381533	0.000936234	0.000210992
CBT49521	1	13	3.81566	0.000381533	0.000936234	0.000210992
CBT49540	1	13	3.81566	0.000381533	0.000936234	0.000210992
CBT49754	1	13	3.81566	0.000381533	0.000936234	0.000210992
CBT51167	1	13	3.81566	0.000381533	0.000936234	0.000210992
CBT51318	1	13	3.81566	0.000381533	0.000936234	0.000210992
CBT53402	1	13	3.81566	0.000381533	0.000936234	0.000210992
CBT53610	1	13	3.81566	0.000381533	0.000936234	0.000210992
CBT54242	1	13	3.81566	0.000381533	0.000936234	0.000210992
CBT54791	1	13	3.81566	0.000381533	0.000936234	0.000210992
CBT54258	16	207	3.8087	1.46223e-45	1.98885e-44	4.48591e-45
CBT47119	10	129	3.80452	5.12536e-29	4.87857e-28	1.10037e-28
CBT13872	37	477	3.80361	1.69157e-102	4.43115e-101	9.99457e-102
CBT2084	15	193	3.80078	1.5334e-42	1.97289e-41	4.4499e-42
CBT47136	6	77	3.79704	6.05178e-18	4.10688e-17	9.26318e-18
CBT4911	36	461	3.79392	5.89876e-99	1.50044e-97	3.38428e-98
CBT20805	5	64	3.79329	3.64403e-15	2.1896e-14	4.93812e-15
CBT25791	5	64	3.79329	3.64403e-15	2.1896e-14	4.93812e-15
CBT46936	5	64	3.79329	3.64403e-15	2.1896e-14	4.93812e-15
CBT42469	4	51	3.78764	2.2385e-12	1.16427e-11	2.62603e-12
CBT10509	111	1410	3.78228	7.39918e-298	5.42152e-296	1.22284e-296
CBT11589	141	1790	3.78141	0	0	0
CBT51571	6	76	3.77818	1.12211e-17	7.53211e-17	1.69877e-17
CBT8692	6	76	3.77818	1.12211e-17	7.53211e-17	1.69877e-17
CBT42439	3	38	3.77818	1.41901e-09	6.19076e-09	1.39616e-09
CBT47099	3	38	3.77818	1.41901e-09	6.19076e-09	1.39616e-09
CBT47112	3	38	3.77818	1.41901e-09	6.19076e-09	1.39616e-09
CBT48382	3	38	3.77818	1.41901e-09	6.19076e-09	1.39616e-09
CBT30345	36	455	3.77502	2.30254e-97	5.78748e-96	1.30538e-96
CBT9908	323	4076	3.77277	0	0	0
CBT20670	13	164	3.77233	3.13837e-36	3.53267e-35	7.96803e-36
CBT47904	193	2434	3.77187	0	0	0
CBT45801	5	63	3.77057	6.76704e-15	4.0096e-14	9.04322e-15
CBT51626	5	63	3.77057	6.76704e-15	4.0096e-14	9.04322e-15
CBT8314	156	1965	3.77013	0	0	0
CBT28612	24	302	3.76866	3.4921e-65	6.3534e-64	1.43302e-64
CBT7438	40	503	3.7677	2.73599e-107	7.42288e-106	1.67425e-106
CBT12523	51	640	3.76472	6.71453e-136	2.29792e-134	5.18302e-135
CBT2452	24	301	3.76387	6.43466e-65	1.16695e-63	2.63208e-64
CBT24438	168	2106	3.76319	0	0	0
CBT51439	8	100	3.75907	1.09826e-22	8.82838e-22	1.99126e-22
CBT47352	6	75	3.75907	2.08031e-17	1.38165e-16	3.11614e-17
CBT54318	6	75	3.75907	2.08031e-17	1.38165e-16	3.11614e-17
CBT52944	4	50	3.75907	4.16646e-12	2.13068e-11	4.8058e-12
CBT45211	2	25	3.75907	9.52282e-07	3.29757e-06	7.43521e-07
CBT45989	2	25	3.75907	9.52282e-07	3.29757e-06	7.43521e-07
CBT46764	2	25	3.75907	9.52282e-07	3.29757e-06	7.43521e-07
CBT48620	2	25	3.75907	9.52282e-07	3.29757e-06	7.43521e-07
CBT48877	2	25	3.75907	9.52282e-07	3.29757e-06	7.43521e-07
CBT48931	2	25	3.75907	9.52282e-07	3.29757e-06	7.43521e-07
CBT48955	2	25	3.75907	9.52282e-07	3.29757e-06	7.43521e-07
CBT49268	2	25	3.75907	9.52282e-07	3.29757e-06	7.43521e-07
CBT50963	2	25	3.75907	9.52282e-07	3.29757e-06	7.43521e-07
CBT51239	2	25	3.75907	9.52282e-07	3.29757e-06	7.43521e-07
CBT53381	2	25	3.75907	9.52282e-07	3.29757e-06	7.43521e-07
CBT47518	76	947	3.75451	9.80667e-200	4.88167e-198	1.10107e-198
CBT41358	42	521	3.74804	1.16207e-110	3.25328e-109	7.33786e-110
CBT54671	5	62	3.74749	1.25647e-14	7.35371e-14	1.65865e-14
CBT2812	67	830	3.7461	4.83593e-175	2.13957e-173	4.82586e-174
CBT45358	3	37	3.73971	2.65125e-09	1.13432e-08	2.55837e-09
CBT45977	3	37	3.73971	2.65125e-09	1.13432e-08	2.55837e-09
CBT26	152	1865	3.73225	0	0	0
CBT42764	8	98	3.72993	3.75792e-22	2.96374e-21	6.68478e-22
CBT21446	220	2690	3.72725	0	0	0
CBT28972	42	512	3.7229	2.81189e-108	7.70267e-107	1.73736e-107
CBT53204	7	85	3.71725	2.21802e-19	1.59063e-18	3.58771e-19
CBT13599	23	278	3.7106	1.62784e-59	2.74217e-58	6.18504e-59
CBT16299	1813	21855	3.70673	0	0	0
CBT47650	74	892	3.70666	1.41844e-186	6.71308e-185	1.51415e-185
CBT6682	58	699	3.70639	1.21926e-146	4.52878e-145	1.02148e-145
CBT42241	24	289	3.70518	9.80719e-62	1.70451e-60	3.84456e-61
CBT28804	371	4460	3.70277	0	0	0
CBT33721	14	168	3.70018	1.3585e-36	1.54524e-35	3.48532e-36
CBT7952	10	120	3.70018	1.28609e-26	1.15101e-25	2.59614e-26
CBT47229	5	60	3.70018	4.32945e-14	2.47042e-13	5.57179e-14
CBT54659	5	60	3.70018	4.32945e-14	2.47042e-13	5.57179e-14
CBT44931	4	48	3.70018	1.44275e-11	7.15217e-11	1.61295e-11
CBT49846	4	48	3.70018	1.44275e-11	7.15217e-11	1.61295e-11
CBT49985	4	48	3.70018	1.44275e-11	7.15217e-11	1.61295e-11
CBT52690	4	48	3.70018	1.44275e-11	7.15217e-11	1.61295e-11
CBT44946	3	36	3.70018	4.95306e-09	2.0799e-08	4.69049e-09
CBT45646	3	36	3.70018	4.95306e-09	2.0799e-08	4.69049e-09
CBT46156	3	36	3.70018	4.95306e-09	2.0799e-08	4.69049e-09
CBT49625	3	36	3.70018	4.95306e-09	2.0799e-08	4.69049e-09
CBT50919	3	36	3.70018	4.95306e-09	2.0799e-08	4.69049e-09
CBT46203	2	24	3.70018	1.79282e-06	6.04618e-06	1.36337e-06
CBT48212	2	24	3.70018	1.79282e-06	6.04618e-06	1.36337e-06
CBT49552	2	24	3.70018	1.79282e-06	6.04618e-06	1.36337e-06
CBT49685	2	24	3.70018	1.79282e-06	6.04618e-06	1.36337e-06
CBT49739	2	24	3.70018	1.79282e-06	6.04618e-06	1.36337e-06
CBT51366	2	24	3.70018	1.79282e-06	6.04618e-06	1.36337e-06
CBT51379	2	24	3.70018	1.79282e-06	6.04618e-06	1.36337e-06
CBT51718	2	24	3.70018	1.79282e-06	6.04618e-06	1.36337e-06
CBT51897	2	24	3.70018	1.79282e-06	6.04618e-06	1.36337e-06
CBT17191	110	1315	3.69471	2.01905e-273	1.38756e-271	3.12968e-272
CBT9628	984	11727	3.69025	0	0	0
CBT52031	6	71	3.68	2.45331e-16	1.55601e-15	3.50962e-16
CBT13534	407	4811	3.67845	0	0	0
CBT11167	42	496	3.6771	4.81823e-104	1.27462e-102	2.87492e-103
CBT25640	18	212	3.67321	1.7214e-45	2.33948e-44	5.27676e-45
CBT11725	75	883	3.67267	1.67162e-183	7.75987e-182	1.75026e-182
CBT42378	16	188	3.66981	1.63642e-40	2.02264e-39	4.56212e-40
CBT42295	8	94	3.66981	4.39087e-21	3.34631e-20	7.54768e-21
CBT52922	24	279	3.65438	4.36879e-59	7.32071e-58	1.6512e-58
CBT49666	8	93	3.65438	8.11402e-21	6.11964e-20	1.3803e-20
CBT26278	5	58	3.65127	1.49048e-13	8.26404e-13	1.86387e-13
CBT53027	5	58	3.65127	1.49048e-13	8.26404e-13	1.86387e-13
CBT51554	7	81	3.64771	2.59889e-18	1.79063e-17	4.03882e-18
CBT47945	114	1318	3.64646	1.88319e-271	1.27019e-269	2.86494e-270
CBT52824	6	69	3.63878	8.41378e-16	5.20738e-15	1.17454e-15
CBT45078	2	23	3.63878	3.37564e-06	1.10473e-05	2.49086e-06
CBT45301	2	23	3.63878	3.37564e-06	1.10473e-05	2.49086e-06
CBT46849	2	23	3.63878	3.37564e-06	1.10473e-05	2.49086e-06
CBT46912	2	23	3.63878	3.37564e-06	1.10473e-05	2.49086e-06
CBT48663	2	23	3.63878	3.37564e-06	1.10473e-05	2.49086e-06
CBT48790	2	23	3.63878	3.37564e-06	1.10473e-05	2.49086e-06
CBT49029	2	23	3.63878	3.37564e-06	1.10473e-05	2.49086e-06
CBT49415	2	23	3.63878	3.37564e-06	1.10473e-05	2.49086e-06
CBT51452	2	23	3.63878	3.37564e-06	1.10473e-05	2.49086e-06
CBT52507	2	23	3.63878	3.37564e-06	1.10473e-05	2.49086e-06
CBT52740	2	23	3.63878	3.37564e-06	1.10473e-05	2.49086e-06
CBT53184	2	23	3.63878	3.37564e-06	1.10473e-05	2.49086e-06
CBT46108	7	80	3.62979	4.80553e-18	3.27337e-17	7.38316e-18
CBT45551	12	137	3.62829	9.51372e-30	9.22285e-29	2.08024e-29
CBT52886	5	57	3.62618	2.76436e-13	1.51141e-12	3.40901e-13
CBT6751	16	182	3.62301	6.37698e-39	7.64277e-38	1.72385e-38
CBT8605	79	898	3.62201	1.04115e-184	4.8597e-183	1.09612e-183
CBT47242	3	34	3.61772	1.72773e-08	6.97198e-08	1.57249e-08
CBT51882	3	34	3.61772	1.72773e-08	6.97198e-08	1.57249e-08
CBT16947	22	249	3.61579	1.58312e-52	2.40869e-51	5.43285e-52
CBT3867	159	1795	3.6121	0	0	0
CBT33855	18	203	3.61063	4.17019e-43	5.43267e-42	1.22535e-42
CBT27198	20	225	3.60707	1.4902e-47	2.09864e-46	4.73354e-47
CBT42938	4	45	3.60707	9.28041e-11	4.384e-10	9.88822e-11
CBT20493	41	461	3.60629	1.73828e-95	4.2971e-94	9.69221e-95
CBT47603	16	179	3.59903	3.97307e-38	4.68886e-37	1.05758e-37
CBT54468	6	67	3.59634	2.88234e-15	1.73931e-14	3.92305e-15
CBT51750	8	89	3.59095	9.43943e-20	6.86117e-19	1.54755e-19
CBT26361	9	100	3.58915	5.46721e-22	4.29649e-21	9.69083e-22
CBT24619	27	299	3.58433	2.59952e-62	4.55612e-61	1.02747e-61
CBT25625	27	299	3.58433	2.59952e-62	4.55612e-61	1.02747e-61
CBT4995	77	852	3.58314	5.92671e-174	2.59735e-172	5.85838e-173
CBT6344	150	1650	3.57465	0	0	0
CBT48150	17	187	3.57465	1.47055e-39	1.783e-38	4.0216e-39
CBT48178	8	88	3.57465	1.74214e-19	1.25554e-18	2.83191e-19
CBT47056	6	66	3.57465	5.33229e-15	3.17667e-14	7.16504e-15
CBT46022	4	44	3.57465	1.72482e-10	8.01228e-10	1.80678e-10
CBT46755	4	44	3.57465	1.72482e-10	8.01228e-10	1.80678e-10
CBT48239	4	44	3.57465	1.72482e-10	8.01228e-10	1.80678e-10
CBT51794	4	44	3.57465	1.72482e-10	8.01228e-10	1.80678e-10
CBT52552	4	44	3.57465	1.72482e-10	8.01228e-10	1.80678e-10
CBT54612	4	44	3.57465	1.72482e-10	8.01228e-10	1.80678e-10
CBT46113	3	33	3.57465	3.22546e-08	1.27422e-07	2.87392e-08
CBT53024	3	33	3.57465	3.22546e-08	1.27422e-07	2.87392e-08
CBT42571	2	22	3.57465	6.35581e-06	2.0154e-05	4.54423e-06
CBT44996	2	22	3.57465	6.35581e-06	2.0154e-05	4.54423e-06
CBT46364	2	22	3.57465	6.35581e-06	2.0154e-05	4.54423e-06
CBT46635	2	22	3.57465	6.35581e-06	2.0154e-05	4.54423e-06
CBT46653	2	22	3.57465	6.35581e-06	2.0154e-05	4.54423e-06
CBT46710	2	22	3.57465	6.35581e-06	2.0154e-05	4.54423e-06
CBT49227	2	22	3.57465	6.35581e-06	2.0154e-05	4.54423e-06
CBT49611	2	22	3.57465	6.35581e-06	2.0154e-05	4.54423e-06
CBT49919	2	22	3.57465	6.35581e-06	2.0154e-05	4.54423e-06
CBT53028	2	22	3.57465	6.35581e-06	2.0154e-05	4.54423e-06
CBT53732	2	22	3.57465	6.35581e-06	2.0154e-05	4.54423e-06
CBT54115	2	22	3.57465	6.35581e-06	2.0154e-05	4.54423e-06
CBT20924	24	263	3.56917	7.40703e-55	1.16996e-53	2.63888e-54
CBT47761	166	1819	3.56911	0	0	0
CBT23344	99	1082	3.56535	1.58702e-219	8.73702e-218	1.97066e-218
CBT52161	9	98	3.56	1.85877e-21	1.43462e-20	3.23581e-21
CBT39526	8	87	3.55816	3.21433e-19	2.29157e-18	5.16869e-19
CBT8431	15	163	3.55706	1.40749e-34	1.53087e-33	3.45291e-34
CBT18419	413	4487	3.55676	0	0	0
CBT16283	22	239	3.55665	6.94152e-50	1.01171e-48	2.28193e-49
CBT23312	78	847	3.55603	5.87138e-172	2.55114e-170	5.75416e-171
CBT9033	13	141	3.55433	4.02366e-30	3.92832e-29	8.86041e-30
CBT46317	6	65	3.55262	9.86115e-15	5.79604e-14	1.30731e-14
CBT26915	9	97	3.54521	3.42587e-21	2.62128e-20	5.9119e-21
CBT52991	9	97	3.54521	3.42587e-21	2.62128e-20	5.9119e-21
CBT46130	4	43	3.54148	3.20435e-10	1.46381e-09	3.30151e-10
CBT51939	4	43	3.54148	3.20435e-10	1.46381e-09	3.30151e-10
CBT23564	172	1843	3.53679	0	0	0
CBT11063	131	1402	3.53507	5.61324e-282	3.95912e-280	8.92989e-281
CBT2981	10	107	3.53476	3.66828e-23	2.9879e-22	6.73928e-23
CBT7897	39	417	3.53372	2.97525e-85	6.69516e-84	1.51011e-84
CBT26254	54	576	3.53026	6.19056e-117	1.82858e-115	4.12442e-116
CBT54738	6	64	3.53026	1.82295e-14	1.05876e-13	2.38805e-14
CBT46464	3	32	3.53026	6.01916e-08	2.33121e-07	5.25751e-08
CBT46632	3	32	3.53026	6.01916e-08	2.33121e-07	5.25751e-08
CBT46694	3	32	3.53026	6.01916e-08	2.33121e-07	5.25751e-08
CBT48232	3	32	3.53026	6.01916e-08	2.33121e-07	5.25751e-08
CBT3172	29	309	3.5287	1.37415e-63	2.44676e-62	5.51873e-63
CBT7027	20	213	3.528	2.202e-44	2.93393e-43	6.61754e-44
CBT2815	8	85	3.52461	1.09317e-18	7.65259e-18	1.72594e-18
CBT40467	8	85	3.52461	1.09317e-18	7.65259e-18	1.72594e-18
CBT52939	5	53	3.52121	3.25945e-12	1.67847e-11	3.78584e-12
CBT26017	7	74	3.51732	1.90869e-16	1.21634e-15	2.74349e-16
CBT2734	24	253	3.51325	3.20763e-52	4.85858e-51	1.09586e-51
CBT7416	62	652	3.50975	1.63805e-131	5.39909e-130	1.21778e-130
CBT42564	2	21	3.50754	1.19651e-05	3.67707e-05	8.28996e-06
CBT42690	2	21	3.50754	1.19651e-05	3.67707e-05	8.28996e-06
CBT44978	2	21	3.50754	1.19651e-05	3.67707e-05	8.28996e-06
CBT46878	2	21	3.50754	1.19651e-05	3.67707e-05	8.28996e-06
CBT47215	2	21	3.50754	1.19651e-05	3.67707e-05	8.28996e-06
CBT48964	2	21	3.50754	1.19651e-05	3.67707e-05	8.28996e-06
CBT48993	2	21	3.50754	1.19651e-05	3.67707e-05	8.28996e-06
CBT49363	2	21	3.50754	1.19651e-05	3.67707e-05	8.28996e-06
CBT49430	2	21	3.50754	1.19651e-05	3.67707e-05	8.28996e-06
CBT49488	2	21	3.50754	1.19651e-05	3.67707e-05	8.28996e-06
CBT50893	2	21	3.50754	1.19651e-05	3.67707e-05	8.28996e-06
CBT51035	2	21	3.50754	1.19651e-05	3.67707e-05	8.28996e-06
CBT51798	2	21	3.50754	1.19651e-05	3.67707e-05	8.28996e-06
CBT52215	2	21	3.50754	1.19651e-05	3.67707e-05	8.28996e-06
CBT54228	2	21	3.50754	1.19651e-05	3.67707e-05	8.28996e-06
CBT54276	2	21	3.50754	1.19651e-05	3.67707e-05	8.28996e-06
CBT47541	836	8748	3.5026	0	0	0
CBT46218	7	73	3.49769	3.52123e-16	2.21883e-15	5.00432e-16
CBT54197	7	73	3.49769	3.52123e-16	2.21883e-15	5.00432e-16
CBT45830	10	104	3.49373	2.28657e-22	1.81854e-21	4.10177e-22
CBT46165	5	52	3.49373	6.03348e-12	3.05416e-11	6.88874e-12
CBT54603	6	62	3.48445	6.22182e-14	3.51771e-13	7.93427e-14
CBT45055	3	31	3.48445	1.12271e-07	4.24131e-07	9.56566e-08
CBT47343	3	31	3.48445	1.12271e-07	4.24131e-07	9.56566e-08
CBT48495	3	31	3.48445	1.12271e-07	4.24131e-07	9.56566e-08
CBT20961	11	113	3.47596	4.5079e-24	3.76483e-23	8.49097e-24
CBT8600	11	113	3.47596	4.5079e-24	3.76483e-23	8.49097e-24
CBT12679	243	2494	3.47465	0	0	0
CBT51707	12	123	3.47277	4.84992e-26	4.28111e-25	9.65614e-26
CBT48315	9	92	3.46885	7.25113e-20	5.29932e-19	1.19527e-19
CBT2690	5	51	3.46571	1.11627e-11	5.57194e-11	1.25664e-11
CBT46813	5	51	3.46571	1.11627e-11	5.57194e-11	1.25664e-11
CBT54421	5	51	3.46571	1.11627e-11	5.57194e-11	1.25664e-11
CBT46977	11	112	3.46314	8.28285e-24	6.86964e-23	1.54946e-23
CBT47550	19	193	3.45975	8.66018e-40	1.05707e-38	2.38425e-39
CBT25635	8	81	3.45507	1.25891e-17	8.43206e-17	1.90187e-17
CBT15322	10	101	3.4515	1.42114e-21	1.10077e-20	2.48263e-21
CBT51498	10	101	3.4515	1.42114e-21	1.10077e-20	2.48263e-21
CBT42932	12	121	3.44912	1.63508e-25	1.41872e-24	3.19996e-25
CBT2394	13	131	3.4482	1.76304e-27	1.61419e-26	3.64084e-27
CBT42752	16	161	3.44613	2.24454e-33	2.37041e-32	5.34652e-33
CBT15258	18	180	3.43715	4.87769e-37	5.61273e-36	1.26582e-36
CBT48328	18	180	3.43715	4.87769e-37	5.61273e-36	1.26582e-36
CBT54742	8	80	3.43715	2.31676e-17	1.53498e-16	3.46218e-17
CBT21159	7	70	3.43715	2.20519e-15	1.33735e-14	3.01642e-15
CBT14474	4	40	3.43715	2.04831e-09	8.84566e-09	1.99499e-09
CBT29635	4	40	3.43715	2.04831e-09	8.84566e-09	1.99499e-09
CBT45130	4	40	3.43715	2.04831e-09	8.84566e-09	1.99499e-09
CBT47574	3	30	3.43715	2.09286e-07	7.70594e-07	1.7379e-07
CBT49805	3	30	3.43715	2.09286e-07	7.70594e-07	1.7379e-07
CBT51101	3	30	3.43715	2.09286e-07	7.70594e-07	1.7379e-07
CBT53465	3	30	3.43715	2.09286e-07	7.70594e-07	1.7379e-07
CBT42293	2	20	3.43715	2.25171e-05	6.67771e-05	1.50525e-05
CBT42480	2	20	3.43715	2.25171e-05	6.67771e-05	1.50525e-05
CBT45053	2	20	3.43715	2.25171e-05	6.67771e-05	1.50525e-05
CBT45083	2	20	3.43715	2.25171e-05	6.67771e-05	1.50525e-05
CBT45153	2	20	3.43715	2.25171e-05	6.67771e-05	1.50525e-05
CBT45195	2	20	3.43715	2.25171e-05	6.67771e-05	1.50525e-05
CBT45471	2	20	3.43715	2.25171e-05	6.67771e-05	1.50525e-05
CBT46770	2	20	3.43715	2.25171e-05	6.67771e-05	1.50525e-05
CBT48402	2	20	3.43715	2.25171e-05	6.67771e-05	1.50525e-05
CBT48442	2	20	3.43715	2.25171e-05	6.67771e-05	1.50525e-05
CBT48517	2	20	3.43715	2.25171e-05	6.67771e-05	1.50525e-05
CBT48727	2	20	3.43715	2.25171e-05	6.67771e-05	1.50525e-05
CBT48969	2	20	3.43715	2.25171e-05	6.67771e-05	1.50525e-05
CBT49272	2	20	3.43715	2.25171e-05	6.67771e-05	1.50525e-05
CBT49849	2	20	3.43715	2.25171e-05	6.67771e-05	1.50525e-05
CBT51235	2	20	3.43715	2.25171e-05	6.67771e-05	1.50525e-05
CBT51865	2	20	3.43715	2.25171e-05	6.67771e-05	1.50525e-05
CBT52071	2	20	3.43715	2.25171e-05	6.67771e-05	1.50525e-05
CBT52118	2	20	3.43715	2.25171e-05	6.67771e-05	1.50525e-05
CBT52546	2	20	3.43715	2.25171e-05	6.67771e-05	1.50525e-05
CBT52767	2	20	3.43715	2.25171e-05	6.67771e-05	1.50525e-05
CBT54624	2	20	3.43715	2.25171e-05	6.67771e-05	1.50525e-05
CBT4734	868	8667	3.43498	0	0	0
CBT28175	65	648	3.4327	1.84599e-128	5.90855e-127	1.33269e-127
CBT19097	57	568	3.43207	7.90621e-113	2.25681e-111	5.0903e-112
CBT19479	25	249	3.43136	1.68774e-50	2.48543e-49	5.60596e-50
CBT17286	218	2170	3.43051	0	0	0
CBT19090	74	734	3.4254	5.37719e-145	1.97282e-143	4.44975e-144
CBT47709	221	2177	3.41544	0	0	0
CBT51553	12	118	3.4129	1.00973e-24	8.57133e-24	1.93328e-24
CBT47524	6	59	3.4129	3.90876e-13	2.118e-12	4.7772e-13
CBT24329	3499	34306	3.40866	0	0	0
CBT54165	5	49	3.408	3.81436e-11	1.84431e-10	4.15988e-11
CBT4111	915	8930	3.40203	0	0	0
CBT7081	58	566	3.40189	1.20638e-111	3.396e-110	7.65975e-111
CBT48944	4	39	3.40062	3.79669e-09	1.60817e-08	3.62712e-09
CBT51459	4	39	3.40062	3.79669e-09	1.60817e-08	3.62712e-09
CBT2576	27	263	3.39925	7.62208e-53	1.16736e-51	2.63301e-52
CBT45601	171	1664	3.3978	0	0	0
CBT20607	25	243	3.39617	6.30771e-49	9.04573e-48	2.04029e-48
CBT29977	55	534	3.39455	2.9296e-105	7.8437e-104	1.76917e-104
CBT23873	305	2954	3.39101	0	0	0
CBT14437	22	213	3.3905	4.77932e-43	6.21666e-42	1.40218e-42
CBT46279	3	29	3.38824	3.89859e-07	1.40206e-06	3.16171e-07
CBT46722	3	29	3.38824	3.89859e-07	1.40206e-06	3.16171e-07
CBT48705	3	29	3.38824	3.89859e-07	1.40206e-06	3.16171e-07
CBT49603	3	29	3.38824	3.89859e-07	1.40206e-06	3.16171e-07
CBT51367	3	29	3.38824	3.89859e-07	1.40206e-06	3.16171e-07
CBT53039	3	29	3.38824	3.89859e-07	1.40206e-06	3.16171e-07
CBT53747	3	29	3.38824	3.89859e-07	1.40206e-06	3.16171e-07
CBT29409	38	366	3.38299	1.52283e-72	3.01628e-71	6.80328e-72
CBT53072	8	77	3.382	1.43987e-16	9.2156e-16	2.07847e-16
CBT9118	8	77	3.382	1.43987e-16	9.2156e-16	2.07847e-16
CBT41513	13	125	3.38056	6.68771e-26	5.88094e-25	1.32646e-25
CBT48011	23	221	3.37956	1.74886e-44	2.33505e-43	5.26677e-44
CBT14489	7	67	3.37395	1.37487e-14	8.03236e-14	1.81161e-14
CBT8723	7	67	3.37395	1.37487e-14	8.03236e-14	1.81161e-14
CBT54399	9	86	3.37156	2.79037e-18	1.92023e-17	4.33097e-18
CBT24867	121	1153	3.36753	1.8285e-223	1.02211e-221	2.3054e-222
CBT29077	847	8069	3.36717	0	0	0
CBT5053	101	961	3.3654	1.67237e-186	7.9075e-185	1.78356e-185
CBT46115	8	76	3.36315	2.64464e-16	1.67486e-15	3.7777e-16
CBT20834	6	57	3.36315	1.32702e-12	6.98434e-12	1.57525e-12
CBT47521	6	57	3.36315	1.32702e-12	6.98434e-12	1.57525e-12
CBT53174	4	38	3.36315	7.03217e-09	2.91879e-08	6.5834e-09
CBT44327	2	19	3.36315	4.23524e-05	0.000120793	2.72329e-05
CBT45128	2	19	3.36315	4.23524e-05	0.000120793	2.72329e-05
CBT45779	2	19	3.36315	4.23524e-05	0.000120793	2.72329e-05
CBT48065	2	19	3.36315	4.23524e-05	0.000120793	2.72329e-05
CBT48645	2	19	3.36315	4.23524e-05	0.000120793	2.72329e-05
CBT49256	2	19	3.36315	4.23524e-05	0.000120793	2.72329e-05
CBT49386	2	19	3.36315	4.23524e-05	0.000120793	2.72329e-05
CBT49619	2	19	3.36315	4.23524e-05	0.000120793	2.72329e-05
CBT49785	2	19	3.36315	4.23524e-05	0.000120793	2.72329e-05
CBT51079	2	19	3.36315	4.23524e-05	0.000120793	2.72329e-05
CBT51206	2	19	3.36315	4.23524e-05	0.000120793	2.72329e-05
CBT52551	2	19	3.36315	4.23524e-05	0.000120793	2.72329e-05
CBT53263	2	19	3.36315	4.23524e-05	0.000120793	2.72329e-05
CBT53629	2	19	3.36315	4.23524e-05	0.000120793	2.72329e-05
CBT53698	2	19	3.36315	4.23524e-05	0.000120793	2.72329e-05
CBT53871	2	19	3.36315	4.23524e-05	0.000120793	2.72329e-05
CBT54597	2	19	3.36315	4.23524e-05	0.000120793	2.72329e-05
CBT17346	774	7324	3.35744	0	0	0
CBT15766	24	227	3.3568	2.13304e-45	2.89352e-44	6.52641e-45
CBT15724	118	1116	3.3567	8.7332e-216	4.73116e-214	1.06713e-214
CBT12335	57	539	3.35647	2.9622e-105	7.92679e-104	1.78791e-104
CBT54845	7	66	3.35226	2.52762e-14	1.45838e-13	3.28941e-14
CBT5146	54	509	3.35185	2.15958e-99	5.5125e-98	1.24336e-98
CBT22255	1861	17532	3.35106	0	0	0
CBT5598	1901	17816	3.34356	0	0	0
CBT13188	46	430	3.33985	5.1438e-84	1.14236e-82	2.57662e-83
CBT54494	9	84	3.33761	9.38595e-18	6.32068e-17	1.42565e-17
CBT15041	6	56	3.33761	2.44269e-12	1.26795e-11	2.85974e-12
CBT47196	6	56	3.33761	2.44269e-12	1.26795e-11	2.85974e-12
CBT47316	3	28	3.33761	7.25625e-07	2.54025e-06	5.729e-07
CBT48668	3	28	3.33761	7.25625e-07	2.54025e-06	5.729e-07
CBT49000	3	28	3.33761	7.25625e-07	2.54025e-06	5.729e-07
CBT54331	3	28	3.33761	7.25625e-07	2.54025e-06	5.729e-07
CBT23019	791	7382	3.33748	0	0	0
CBT12570	22	205	3.33527	5.91221e-41	7.3648e-40	1.66115e-40
CBT16877	33	307	3.33292	2.0626e-60	3.51526e-59	7.92874e-60
CBT13173	77	716	3.33225	2.44928e-138	8.54295e-137	1.92688e-137
CBT46088	7	65	3.33023	4.64402e-14	2.64621e-13	5.96793e-14
CBT52508	7	65	3.33023	4.64402e-14	2.64621e-13	5.96793e-14
CBT54419	7	65	3.33023	4.64402e-14	2.64621e-13	5.96793e-14
CBT42663	11	102	3.32821	3.56071e-21	2.72301e-20	6.14182e-21
CBT42576	12	111	3.32467	6.97553e-23	5.63934e-22	1.27197e-22
CBT46064	4	37	3.32467	1.3014e-08	5.29947e-08	1.19526e-08
CBT46991	4	37	3.32467	1.3014e-08	5.29947e-08	1.19526e-08
CBT25993	17	157	3.32238	1.14622e-31	1.15952e-30	2.61532e-31
CBT6881	23	212	3.31958	3.92995e-42	5.0145e-41	1.13103e-41
CBT22496	163	1502	3.31916	5.70341e-287	4.06211e-285	9.16218e-286
CBT15682	24	221	3.31816	7.85833e-44	1.03807e-42	2.3414e-43
CBT10969	44	405	3.31756	8.37549e-79	1.76464e-77	3.98019e-78
CBT45775	10	92	3.31685	3.33993e-19	2.37978e-18	5.36764e-19
CBT42207	5	46	3.31685	2.39709e-10	1.10261e-09	2.48696e-10
CBT45968	6	55	3.31161	4.49317e-12	2.29166e-11	5.16811e-12
CBT47395	6	55	3.31161	4.49317e-12	2.29166e-11	5.16811e-12
CBT49807	6	55	3.31161	4.49317e-12	2.29166e-11	5.16811e-12
CBT49857	6	55	3.31161	4.49317e-12	2.29166e-11	5.16811e-12
CBT51963	38	348	3.31023	7.50863e-68	1.41409e-66	3.18951e-67
CBT18162	339	3099	3.30766	0	0	0
CBT7149	74	676	3.30664	7.02137e-130	2.27453e-128	5.13026e-129
CBT5045	84	767	3.30598	4.54265e-147	1.69225e-145	3.8169e-146
CBT25767	37	337	3.30237	1.23487e-65	2.26284e-64	5.10389e-65
CBT23258	10	91	3.30108	6.11203e-19	4.31451e-18	9.73149e-19
CBT11893	438	3980	3.29898	0	0	0
CBT47915	118	1072	3.29866	2.37121e-204	1.22342e-202	2.75945e-203
CBT51465	13	118	3.29742	4.57537e-24	3.82023e-23	8.61663e-24
CBT2585	14	127	3.29655	9.00643e-26	7.87912e-25	1.77715e-25
CBT24576	30	271	3.29048	5.60066e-53	8.60097e-52	1.93997e-52
CBT4097	121	1091	3.28779	2.35996e-207	1.23768e-205	2.79162e-206
CBT20394	92	828	3.28514	9.31286e-158	3.70217e-156	8.35034e-157
CBT45799	29	261	3.28514	5.07927e-51	7.55643e-50	1.70437e-50
CBT21417	24	216	3.28514	1.57692e-42	2.02785e-41	4.57388e-42
CBT45890	15	135	3.28514	3.24226e-27	2.95206e-26	6.65844e-27
CBT22835	9	81	3.28514	5.76708e-17	3.75313e-16	8.46528e-17
CBT42559	8	72	3.28514	2.99271e-15	1.80505e-14	4.07134e-15
CBT42569	7	63	3.28514	1.56457e-13	8.66633e-13	1.95461e-13
CBT49817	7	63	3.28514	1.56457e-13	8.66633e-13	1.95461e-13
CBT42514	6	54	3.28514	8.25862e-12	4.15022e-11	9.36045e-12
CBT51943	6	54	3.28514	8.25862e-12	4.15022e-11	9.36045e-12
CBT47310	5	45	3.28514	4.41651e-10	1.99757e-09	4.50556e-10
CBT38613	4	36	3.28514	2.4062e-08	9.60518e-08	2.1663e-08
CBT45954	4	36	3.28514	2.4062e-08	9.60518e-08	2.1663e-08
CBT54446	4	36	3.28514	2.4062e-08	9.60518e-08	2.1663e-08
CBT45269	3	27	3.28514	1.34925e-06	4.59687e-06	1.03676e-06
CBT48932	3	27	3.28514	1.34925e-06	4.59687e-06	1.03676e-06
CBT54600	3	27	3.28514	1.34925e-06	4.59687e-06	1.03676e-06
CBT44828	2	18	3.28514	7.95992e-05	0.000218825	4.93218e-05
CBT44998	2	18	3.28514	7.95992e-05	0.000218825	4.93218e-05
CBT45006	2	18	3.28514	7.95992e-05	0.000218825	4.93218e-05
CBT45077	2	18	3.28514	7.95992e-05	0.000218825	4.93218e-05
CBT45361	2	18	3.28514	7.95992e-05	0.000218825	4.93218e-05
CBT45394	2	18	3.28514	7.95992e-05	0.000218825	4.93218e-05
CBT45892	2	18	3.28514	7.95992e-05	0.000218825	4.93218e-05
CBT46068	2	18	3.28514	7.95992e-05	0.000218825	4.93218e-05
CBT46104	2	18	3.28514	7.95992e-05	0.000218825	4.93218e-05
CBT46163	2	18	3.28514	7.95992e-05	0.000218825	4.93218e-05
CBT46273	2	18	3.28514	7.95992e-05	0.000218825	4.93218e-05
CBT46310	2	18	3.28514	7.95992e-05	0.000218825	4.93218e-05
CBT46555	2	18	3.28514	7.95992e-05	0.000218825	4.93218e-05
CBT46679	2	18	3.28514	7.95992e-05	0.000218825	4.93218e-05
CBT46726	2	18	3.28514	7.95992e-05	0.000218825	4.93218e-05
CBT47272	2	18	3.28514	7.95992e-05	0.000218825	4.93218e-05
CBT48741	2	18	3.28514	7.95992e-05	0.000218825	4.93218e-05
CBT48742	2	18	3.28514	7.95992e-05	0.000218825	4.93218e-05
CBT48779	2	18	3.28514	7.95992e-05	0.000218825	4.93218e-05
CBT49070	2	18	3.28514	7.95992e-05	0.000218825	4.93218e-05
CBT49462	2	18	3.28514	7.95992e-05	0.000218825	4.93218e-05
CBT49504	2	18	3.28514	7.95992e-05	0.000218825	4.93218e-05
CBT50912	2	18	3.28514	7.95992e-05	0.000218825	4.93218e-05
CBT50937	2	18	3.28514	7.95992e-05	0.000218825	4.93218e-05
CBT50990	2	18	3.28514	7.95992e-05	0.000218825	4.93218e-05
CBT51970	2	18	3.28514	7.95992e-05	0.000218825	4.93218e-05
CBT53652	2	18	3.28514	7.95992e-05	0.000218825	4.93218e-05
CBT18387	80	717	3.27912	1.14928e-136	3.96786e-135	8.94961e-136
CBT16733	35	313	3.27595	1.10447e-60	1.89119e-59	4.26562e-60
CBT9528	87	778	3.2759	5.35074e-148	2.00354e-146	4.51903e-147
CBT4840	51	456	3.27568	1.5012e-87	3.44666e-86	7.77404e-87
CBT51912	13	116	3.27276	1.5246e-23	1.2571e-22	2.83543e-23
CBT47307	11	98	3.2705	3.9777e-20	2.93184e-19	6.61283e-20
CBT489	635	5653	3.26941	0	0	0
CBT8873	18	160	3.26722	8.35888e-32	8.4845e-31	1.9137e-31
CBT47926	9	80	3.26722	1.05506e-16	6.78895e-16	1.53126e-16
CBT49990	8	71	3.26496	5.48035e-15	3.26239e-14	7.35797e-15
CBT54091	8	71	3.26496	5.48035e-15	3.26239e-14	7.35797e-15
CBT54858	7	62	3.26206	2.86866e-13	1.56658e-12	3.53347e-13
CBT46192	6	53	3.25818	1.51674e-11	7.50508e-11	1.69259e-11
CBT46394	6	53	3.25818	1.51674e-11	7.50508e-11	1.69259e-11
CBT46076	5	44	3.25272	8.12978e-10	3.60801e-09	8.13759e-10
CBT52990	5	44	3.25272	8.12978e-10	3.60801e-09	8.13759e-10
CBT22581	198	1741	3.25156	0	0	0
CBT18744	406	3566	3.24997	0	0	0
CBT54163	9	79	3.24907	1.92898e-16	1.22866e-15	2.77127e-16
CBT25078	136	1193	3.24813	3.4156e-224	1.91982e-222	4.33021e-223
CBT18688	180	1575	3.2445	5.2198e-295	3.81367e-293	8.60183e-294
CBT54493	8	70	3.2445	1.00289e-14	5.8933e-14	1.32925e-14
CBT45995	4	35	3.2445	4.44434e-08	1.73794e-07	3.91952e-08
CBT47068	4	35	3.2445	4.44434e-08	1.73794e-07	3.91952e-08
CBT48521	4	35	3.2445	4.44434e-08	1.73794e-07	3.91952e-08
CBT49749	4	35	3.2445	4.44434e-08	1.73794e-07	3.91952e-08
CBT20706	38	332	3.24233	1.06847e-63	1.90514e-62	4.2971e-63
CBT47047	7	61	3.2386	5.25574e-13	2.83041e-12	6.38405e-13
CBT13163	16	139	3.23416	1.28602e-27	1.18265e-26	2.66725e-27
CBT46956	16	139	3.23416	1.28602e-27	1.18265e-26	2.66725e-27
CBT5071	22	191	3.23321	2.6088e-37	3.02483e-36	6.82257e-37
CBT47424	9	78	3.23069	3.52449e-16	2.22034e-15	5.00771e-16
CBT52029	9	78	3.23069	3.52449e-16	2.22034e-15	5.00771e-16
CBT46304	6	52	3.23069	2.78318e-11	1.35569e-10	3.05765e-11
CBT52205	6	52	3.23069	2.78318e-11	1.35569e-10	3.05765e-11
CBT42286	3	26	3.23069	2.50602e-06	8.29189e-06	1.87007e-06
CBT42886	3	26	3.23069	2.50602e-06	8.29189e-06	1.87007e-06
CBT45140	3	26	3.23069	2.50602e-06	8.29189e-06	1.87007e-06
CBT49044	3	26	3.23069	2.50602e-06	8.29189e-06	1.87007e-06
CBT18556	68	589	3.22988	3.58969e-111	1.00828e-109	2.2742e-110
CBT22555	127	1100	3.22982	7.24443e-206	3.7606e-204	8.48213e-205
CBT2530	28	242	3.22673	9.97664e-47	1.38396e-45	3.12155e-46
CBT42509	14	121	3.22673	3.30707e-24	2.77468e-23	6.25783e-24
CBT47784	14	121	3.22673	3.30707e-24	2.77468e-23	6.25783e-24
CBT45649	22	190	3.22564	4.74068e-37	5.45693e-36	1.23082e-36
CBT47759	8	69	3.22374	1.83396e-14	1.06491e-13	2.40192e-14
CBT40078	86	741	3.22228	4.59278e-139	1.61521e-137	3.64315e-138
CBT28763	10	86	3.21955	1.24396e-17	8.33518e-17	1.88002e-17
CBT45692	5	43	3.21955	1.49504e-09	6.51464e-09	1.46933e-09
CBT46880	5	43	3.21955	1.49504e-09	6.51464e-09	1.46933e-09
CBT6788	164	1408	3.2171	5.21168e-262	3.38952e-260	7.64514e-261
CBT48390	26	223	3.21568	4.51796e-43	5.8812e-42	1.32652e-42
CBT47340	7	60	3.21475	9.62141e-13	5.10296e-12	1.15092e-12
CBT52550	7	60	3.21475	9.62141e-13	5.10296e-12	1.15092e-12
CBT5236	98	839	3.21303	8.54126e-157	3.37698e-155	7.61686e-156
CBT11338	941	8054	3.21266	0	0	0
CBT2458	86	736	3.21251	8.95637e-138	3.11115e-136	7.01727e-137
CBT19432	126	1078	3.21208	8.03978e-201	4.03765e-199	9.10702e-200
CBT23021	40	342	3.21114	5.08485e-65	9.2314e-64	2.08216e-64
CBT6438	252	2151	3.20873	0	0	0
CBT2381	36	306	3.20268	3.09314e-58	5.13413e-57	1.15802e-57
CBT46584	8	68	3.20268	3.35117e-14	1.92287e-13	4.33709e-14
CBT46876	6	51	3.20268	5.10239e-11	2.44584e-10	5.5164e-11
CBT52214	6	51	3.20268	5.10239e-11	2.44584e-10	5.5164e-11
CBT46463	4	34	3.20268	8.19956e-08	3.13444e-07	7.06954e-08
CBT53128	4	34	3.20268	8.19956e-08	3.13444e-07	7.06954e-08
CBT42531	2	17	3.20268	0.000149446	0.000393974	8.87929e-05
CBT42718	2	17	3.20268	0.000149446	0.000393974	8.87929e-05
CBT42782	2	17	3.20268	0.000149446	0.000393974	8.87929e-05
CBT44182	2	17	3.20268	0.000149446	0.000393974	8.87929e-05
CBT44532	2	17	3.20268	0.000149446	0.000393974	8.87929e-05
CBT45096	2	17	3.20268	0.000149446	0.000393974	8.87929e-05
CBT45955	2	17	3.20268	0.000149446	0.000393974	8.87929e-05
CBT46541	2	17	3.20268	0.000149446	0.000393974	8.87929e-05
CBT46616	2	17	3.20268	0.000149446	0.000393974	8.87929e-05
CBT46622	2	17	3.20268	0.000149446	0.000393974	8.87929e-05
CBT46716	2	17	3.20268	0.000149446	0.000393974	8.87929e-05
CBT47088	2	17	3.20268	0.000149446	0.000393974	8.87929e-05
CBT48002	2	17	3.20268	0.000149446	0.000393974	8.87929e-05
CBT48205	2	17	3.20268	0.000149446	0.000393974	8.87929e-05
CBT48712	2	17	3.20268	0.000149446	0.000393974	8.87929e-05
CBT48756	2	17	3.20268	0.000149446	0.000393974	8.87929e-05
CBT48900	2	17	3.20268	0.000149446	0.000393974	8.87929e-05
CBT48908	2	17	3.20268	0.000149446	0.000393974	8.87929e-05
CBT49525	2	17	3.20268	0.000149446	0.000393974	8.87929e-05
CBT49555	2	17	3.20268	0.000149446	0.000393974	8.87929e-05
CBT50954	2	17	3.20268	0.000149446	0.000393974	8.87929e-05
CBT51243	2	17	3.20268	0.000149446	0.000393974	8.87929e-05
CBT51977	2	17	3.20268	0.000149446	0.000393974	8.87929e-05
CBT52063	2	17	3.20268	0.000149446	0.000393974	8.87929e-05
CBT52796	2	17	3.20268	0.000149446	0.000393974	8.87929e-05
CBT53328	2	17	3.20268	0.000149446	0.000393974	8.87929e-05
CBT53602	2	17	3.20268	0.000149446	0.000393974	8.87929e-05
CBT53951	2	17	3.20268	0.000149446	0.000393974	8.87929e-05
CBT54225	2	17	3.20268	0.000149446	0.000393974	8.87929e-05
CBT54482	2	17	3.20268	0.000149446	0.000393974	8.87929e-05
CBT54622	2	17	3.20268	0.000149446	0.000393974	8.87929e-05
CBT12526	76	645	3.20045	1.37415e-120	4.1653e-119	9.39494e-120
CBT7397	497	4207	3.19669	0	0	0
CBT51733	26	220	3.19614	2.69861e-42	3.45373e-41	7.78998e-42
CBT7202	51	431	3.19434	4.38393e-81	9.48776e-80	2.13999e-80
CBT6814	20	169	3.19417	7.16245e-33	7.46043e-32	1.68272e-32
CBT2600	7	59	3.19051	1.75985e-12	9.20343e-12	2.07575e-12
CBT49907	7	59	3.19051	1.75985e-12	9.20343e-12	2.07575e-12
CBT52493	10	84	3.18561	4.13422e-17	2.70745e-16	6.10671e-17
CBT54198	5	42	3.18561	2.74641e-09	1.17272e-08	2.64509e-09
CBT3608	5913	49554	3.18226	0	0	0
CBT54629	8	67	3.18131	6.11876e-14	3.46232e-13	7.80892e-14
CBT8157	8	67	3.18131	6.11876e-14	3.46232e-13	7.80892e-14
CBT9439	17	142	3.1775	9.16936e-28	8.4652e-27	1.90935e-27
CBT14676	57	476	3.17715	6.2525e-89	1.45323e-87	3.27779e-88
CBT47144	6	50	3.17411	9.34509e-11	4.41313e-10	9.95345e-11
CBT54237	6	50	3.17411	9.34509e-11	4.41313e-10	9.95345e-11
CBT46730	3	25	3.17411	4.64844e-06	1.49443e-05	3.37029e-06
CBT48118	3	25	3.17411	4.64844e-06	1.49443e-05	3.37029e-06
CBT51007	3	25	3.17411	4.64844e-06	1.49443e-05	3.37029e-06
CBT51995	3	25	3.17411	4.64844e-06	1.49443e-05	3.37029e-06
CBT52746	3	25	3.17411	4.64844e-06	1.49443e-05	3.37029e-06
CBT17553	84	699	3.17205	1.69958e-129	5.48823e-128	1.23788e-128
CBT20598	35	290	3.16584	9.82815e-55	1.54998e-53	3.49602e-54
CBT26168	7	58	3.16584	3.21605e-12	1.65696e-11	3.73694e-12
CBT46200	7	58	3.16584	3.21605e-12	1.65696e-11	3.73694e-12
CBT9736	7	58	3.16584	3.21605e-12	1.65696e-11	3.73694e-12
CBT52812	22	182	3.16358	5.57163e-35	6.10433e-34	1.37685e-34
[truncated: 4,179 more rows]

## Sheet: down
GeneNames	control_reads	stress_reads	log2(Fold_change) normalized	p-value	q-value(Benjamini et al. 1995)	q-value(Storey et al. 2003)
CBT30717	483	0	-9.80066	4.96271e-80	1.06275e-78	2.39705e-79
CBT39843	340	0	-9.29417	7.67997e-61	1.31815e-59	2.97312e-60
CBT33427	289	0	-9.05971	1.5976e-53	2.47133e-52	5.57413e-53
CBT33348	192	0	-8.46974	1.23382e-38	1.47145e-37	3.31889e-38
CBT39934	129	0	-7.89601	5.21738e-28	4.84747e-27	1.09336e-27
CBT41335	96	0	-7.46974	5.39233e-22	4.23895e-21	9.56105e-22
CBT32065	93	0	-7.42394	1.98822e-21	1.53267e-20	3.45697e-21
CBT41403	87	0	-7.32773	2.77513e-20	2.05887e-19	4.64382e-20
CBT41548	70	0	-7.01407	6.00711e-17	3.90535e-16	8.80861e-17
CBT41842	63	0	-6.86206	1.57324e-15	9.6154e-15	2.16878e-15
CBT37350	62	0	-6.83898	2.52214e-15	1.52629e-14	3.44259e-15
CBT33036	59	0	-6.76743	1.04828e-14	6.15217e-14	1.38764e-14
CBT8500	58	0	-6.74276	1.69046e-14	9.83153e-14	2.21752e-14
CBT41898	57	0	-6.71767	2.73022e-14	1.57207e-13	3.54583e-14
CBT34697	56	0	-6.69214	4.41637e-14	2.51931e-13	5.68237e-14
CBT33146	46	0	-6.40834	5.9369e-12	3.00587e-11	6.77981e-12
CBT39691	91	1	-6.39258	3.63169e-22	2.86729e-21	6.46724e-22
CBT30311	45	0	-6.37664	9.78791e-12	4.90059e-11	1.10534e-11
CBT32432	42	0	-6.2771	4.43799e-11	2.13419e-10	4.81349e-11
CBT33944	42	0	-6.2771	4.43799e-11	2.13419e-10	4.81349e-11
CBT32669	40	0	-6.20671	1.22824e-10	5.76259e-10	1.29976e-10
CBT34179	39	0	-6.17018	2.04985e-10	9.48108e-10	2.13848e-10
CBT30442	38	0	-6.13271	3.42858e-10	1.56344e-09	3.52621e-10
CBT33624	38	0	-6.13271	3.42858e-10	1.56344e-09	3.52621e-10
CBT31996	37	0	-6.09424	5.74752e-10	2.58112e-09	5.82153e-10
CBT33049	37	0	-6.09424	5.74752e-10	2.58112e-09	5.82153e-10
CBT33980	36	0	-6.05471	9.65706e-10	4.2663e-09	9.62274e-10
CBT23063	35	0	-6.01407	1.62642e-09	7.0723e-09	1.59504e-09
CBT37119	35	0	-6.01407	1.62642e-09	7.0723e-09	1.59504e-09
CBT41767	35	0	-6.01407	1.62642e-09	7.0723e-09	1.59504e-09
CBT37392	34	0	-5.97225	2.74578e-09	1.17274e-08	2.64493e-09
CBT38502	34	0	-5.97225	2.74578e-09	1.17274e-08	2.64493e-09
CBT42786	34	0	-5.97225	2.74578e-09	1.17274e-08	2.64493e-09
CBT31402	33	0	-5.92918	4.64701e-09	1.95558e-08	4.41049e-09
CBT33167	33	0	-5.92918	4.64701e-09	1.95558e-08	4.41049e-09
CBT34539	33	0	-5.92918	4.64701e-09	1.95558e-08	4.41049e-09
CBT32408	32	0	-5.88478	7.88466e-09	3.26199e-08	7.3563e-09
CBT33091	32	0	-5.88478	7.88466e-09	3.26199e-08	7.3563e-09
CBT33750	32	0	-5.88478	7.88466e-09	3.26199e-08	7.3563e-09
CBT35633	32	0	-5.88478	7.88466e-09	3.26199e-08	7.3563e-09
CBT36954	32	0	-5.88478	7.88466e-09	3.26199e-08	7.3563e-09
CBT32076	31	0	-5.83898	1.34129e-08	5.45557e-08	1.23012e-08
CBT32838	31	0	-5.83898	1.34129e-08	5.45557e-08	1.23012e-08
CBT36931	31	0	-5.83898	1.34129e-08	5.45557e-08	1.23012e-08
CBT37323	31	0	-5.83898	1.34129e-08	5.45557e-08	1.23012e-08
CBT38058	31	0	-5.83898	1.34129e-08	5.45557e-08	1.23012e-08
CBT38473	31	0	-5.83898	1.34129e-08	5.45557e-08	1.23012e-08
CBT41390	31	0	-5.83898	1.34129e-08	5.45557e-08	1.23012e-08
CBT41525	31	0	-5.83898	1.34129e-08	5.45557e-08	1.23012e-08
CBT41694	31	0	-5.83898	1.34129e-08	5.45557e-08	1.23012e-08
CBT33088	30	0	-5.79167	2.28782e-08	9.14518e-08	2.06264e-08
CBT33336	30	0	-5.79167	2.28782e-08	9.14518e-08	2.06264e-08
CBT29843	59	1	-5.76743	4.59536e-15	2.74504e-14	6.19149e-15
CBT32740	29	0	-5.74276	3.91305e-08	1.53756e-07	3.46774e-08
CBT32809	29	0	-5.74276	3.91305e-08	1.53756e-07	3.46774e-08
CBT6663	29	0	-5.74276	3.91305e-08	1.53756e-07	3.46774e-08
CBT39909	57	1	-5.71767	1.32693e-14	7.75804e-14	1.74984e-14
CBT22598	28	0	-5.69214	6.71174e-08	2.58882e-07	5.83715e-08
CBT33911	28	0	-5.69214	6.71174e-08	2.58882e-07	5.83715e-08
CBT37212	28	0	-5.69214	6.71174e-08	2.58882e-07	5.83715e-08
CBT37222	28	0	-5.69214	6.71174e-08	2.58882e-07	5.83715e-08
CBT37369	28	0	-5.69214	6.71174e-08	2.58882e-07	5.83715e-08
CBT39538	28	0	-5.69214	6.71174e-08	2.58882e-07	5.83715e-08
CBT41755	28	0	-5.69214	6.71174e-08	2.58882e-07	5.83715e-08
CBT41756	28	0	-5.69214	6.71174e-08	2.58882e-07	5.83715e-08
CBT41844	28	0	-5.69214	6.71174e-08	2.58882e-07	5.83715e-08
CBT6122	28	0	-5.69214	6.71174e-08	2.58882e-07	5.83715e-08
CBT32097	27	0	-5.63967	1.15456e-07	4.35695e-07	9.82612e-08
CBT32233	27	0	-5.63967	1.15456e-07	4.35695e-07	9.82612e-08
CBT38469	27	0	-5.63967	1.15456e-07	4.35695e-07	9.82612e-08
CBT41582	27	0	-5.63967	1.15456e-07	4.35695e-07	9.82612e-08
CBT30752	26	0	-5.58522	1.99205e-07	7.34882e-07	1.65706e-07
CBT30923	26	0	-5.58522	1.99205e-07	7.34882e-07	1.65706e-07
CBT31431	26	0	-5.58522	1.99205e-07	7.34882e-07	1.65706e-07
CBT31880	26	0	-5.58522	1.99205e-07	7.34882e-07	1.65706e-07
CBT32117	26	0	-5.58522	1.99205e-07	7.34882e-07	1.65706e-07
CBT32166	26	0	-5.58522	1.99205e-07	7.34882e-07	1.65706e-07
CBT32346	26	0	-5.58522	1.99205e-07	7.34882e-07	1.65706e-07
CBT32836	26	0	-5.58522	1.99205e-07	7.34882e-07	1.65706e-07
CBT41325	26	0	-5.58522	1.99205e-07	7.34882e-07	1.65706e-07
CBT37296	51	1	-5.55721	3.2964e-13	1.79459e-12	4.04774e-13
CBT31164	25	0	-5.52864	3.44765e-07	1.24826e-06	2.81489e-07
CBT32412	25	0	-5.52864	3.44765e-07	1.24826e-06	2.81489e-07
CBT32771	25	0	-5.52864	3.44765e-07	1.24826e-06	2.81489e-07
CBT35113	25	0	-5.52864	3.44765e-07	1.24826e-06	2.81489e-07
CBT36202	25	0	-5.52864	3.44765e-07	1.24826e-06	2.81489e-07
CBT36953	25	0	-5.52864	3.44765e-07	1.24826e-06	2.81489e-07
CBT4883	25	0	-5.52864	3.44765e-07	1.24826e-06	2.81489e-07
CBT42052	96	2	-5.46974	1.80286e-23	1.48246e-22	3.34373e-23
CBT8979	48	1	-5.46974	1.67356e-12	8.76706e-12	1.97743e-12
CBT30715	24	0	-5.46974	5.98592e-07	2.11582e-06	4.77097e-07
CBT30868	24	0	-5.46974	5.98592e-07	2.11582e-06	4.77097e-07
CBT32246	24	0	-5.46974	5.98592e-07	2.11582e-06	4.77097e-07
CBT32538	24	0	-5.46974	5.98592e-07	2.11582e-06	4.77097e-07
CBT32902	24	0	-5.46974	5.98592e-07	2.11582e-06	4.77097e-07
CBT33708	24	0	-5.46974	5.98592e-07	2.11582e-06	4.77097e-07
CBT38889	24	0	-5.46974	5.98592e-07	2.11582e-06	4.77097e-07
CBT39527	24	0	-5.46974	5.98592e-07	2.11582e-06	4.77097e-07
CBT42086	24	0	-5.46974	5.98592e-07	2.11582e-06	4.77097e-07
CBT30829	23	0	-5.40834	1.04272e-06	3.59459e-06	8.10549e-07
CBT32530	23	0	-5.40834	1.04272e-06	3.59459e-06	8.10549e-07
CBT33153	23	0	-5.40834	1.04272e-06	3.59459e-06	8.10549e-07
CBT33594	23	0	-5.40834	1.04272e-06	3.59459e-06	8.10549e-07
CBT34558	23	0	-5.40834	1.04272e-06	3.59459e-06	8.10549e-07
CBT34565	23	0	-5.40834	1.04272e-06	3.59459e-06	8.10549e-07
CBT39114	23	0	-5.40834	1.04272e-06	3.59459e-06	8.10549e-07
CBT39735	23	0	-5.40834	1.04272e-06	3.59459e-06	8.10549e-07
CBT39968	23	0	-5.40834	1.04272e-06	3.59459e-06	8.10549e-07
CBT37307	45	1	-5.37664	8.60707e-12	4.31893e-11	9.74097e-12
CBT39922	45	1	-5.37664	8.60707e-12	4.31893e-11	9.74097e-12
CBT18010	22	0	-5.34421	1.82255e-06	6.13528e-06	1.38342e-06
CBT31148	22	0	-5.34421	1.82255e-06	6.13528e-06	1.38342e-06
CBT32168	22	0	-5.34421	1.82255e-06	6.13528e-06	1.38342e-06
CBT32919	22	0	-5.34421	1.82255e-06	6.13528e-06	1.38342e-06
CBT33231	22	0	-5.34421	1.82255e-06	6.13528e-06	1.38342e-06
CBT38474	22	0	-5.34421	1.82255e-06	6.13528e-06	1.38342e-06
CBT38491	22	0	-5.34421	1.82255e-06	6.13528e-06	1.38342e-06
CBT42418	22	0	-5.34421	1.82255e-06	6.13528e-06	1.38342e-06
CBT801	22	0	-5.34421	1.82255e-06	6.13528e-06	1.38342e-06
CBT8729	22	0	-5.34421	1.82255e-06	6.13528e-06	1.38342e-06
CBT31234	21	0	-5.2771	3.19684e-06	1.04965e-05	2.36652e-06
CBT31309	21	0	-5.2771	3.19684e-06	1.04965e-05	2.36652e-06
CBT32019	21	0	-5.2771	3.19684e-06	1.04965e-05	2.36652e-06
CBT32216	21	0	-5.2771	3.19684e-06	1.04965e-05	2.36652e-06
CBT32234	21	0	-5.2771	3.19684e-06	1.04965e-05	2.36652e-06
CBT32837	21	0	-5.2771	3.19684e-06	1.04965e-05	2.36652e-06
CBT32863	21	0	-5.2771	3.19684e-06	1.04965e-05	2.36652e-06
CBT33193	21	0	-5.2771	3.19684e-06	1.04965e-05	2.36652e-06
CBT33357	21	0	-5.2771	3.19684e-06	1.04965e-05	2.36652e-06
CBT34645	21	0	-5.2771	3.19684e-06	1.04965e-05	2.36652e-06
CBT34896	21	0	-5.2771	3.19684e-06	1.04965e-05	2.36652e-06
CBT34916	21	0	-5.2771	3.19684e-06	1.04965e-05	2.36652e-06
CBT35377	21	0	-5.2771	3.19684e-06	1.04965e-05	2.36652e-06
CBT38063	21	0	-5.2771	3.19684e-06	1.04965e-05	2.36652e-06
CBT33689	41	1	-5.24233	7.80271e-11	3.69796e-10	8.34083e-11
CBT41436	40	1	-5.20671	1.35918e-10	6.35989e-10	1.43449e-10
CBT16162	20	0	-5.20671	5.62789e-06	1.79762e-05	4.05229e-06
CBT1656	20	0	-5.20671	5.62789e-06	1.79762e-05	4.05229e-06
CBT18637	20	0	-5.20671	5.62789e-06	1.79762e-05	4.05229e-06
CBT22352	20	0	-5.20671	5.62789e-06	1.79762e-05	4.05229e-06
CBT30089	20	0	-5.20671	5.62789e-06	1.79762e-05	4.05229e-06
CBT30245	20	0	-5.20671	5.62789e-06	1.79762e-05	4.05229e-06
CBT31152	20	0	-5.20671	5.62789e-06	1.79762e-05	4.05229e-06
CBT32515	20	0	-5.20671	5.62789e-06	1.79762e-05	4.05229e-06
CBT32666	20	0	-5.20671	5.62789e-06	1.79762e-05	4.05229e-06
CBT32921	20	0	-5.20671	5.62789e-06	1.79762e-05	4.05229e-06
CBT32979	20	0	-5.20671	5.62789e-06	1.79762e-05	4.05229e-06
CBT33002	20	0	-5.20671	5.62789e-06	1.79762e-05	4.05229e-06
CBT33168	20	0	-5.20671	5.62789e-06	1.79762e-05	4.05229e-06
CBT33796	20	0	-5.20671	5.62789e-06	1.79762e-05	4.05229e-06
CBT35239	20	0	-5.20671	5.62789e-06	1.79762e-05	4.05229e-06
CBT39534	20	0	-5.20671	5.62789e-06	1.79762e-05	4.05229e-06
CBT39710	20	0	-5.20671	5.62789e-06	1.79762e-05	4.05229e-06
CBT40007	20	0	-5.20671	5.62789e-06	1.79762e-05	4.05229e-06
CBT40720	20	0	-5.20671	5.62789e-06	1.79762e-05	4.05229e-06
CBT32054	38	1	-5.13271	4.14397e-10	1.87772e-09	4.23505e-10
CBT39377	38	1	-5.13271	4.14397e-10	1.87772e-09	4.23505e-10
CBT30744	19	0	-5.13271	9.94523e-06	3.08257e-05	6.94921e-06
CBT31049	19	0	-5.13271	9.94523e-06	3.08257e-05	6.94921e-06
CBT31209	19	0	-5.13271	9.94523e-06	3.08257e-05	6.94921e-06
CBT31225	19	0	-5.13271	9.94523e-06	3.08257e-05	6.94921e-06
CBT32482	19	0	-5.13271	9.94523e-06	3.08257e-05	6.94921e-06
CBT32528	19	0	-5.13271	9.94523e-06	3.08257e-05	6.94921e-06
CBT32755	19	0	-5.13271	9.94523e-06	3.08257e-05	6.94921e-06
CBT33010	19	0	-5.13271	9.94523e-06	3.08257e-05	6.94921e-06
CBT33398	19	0	-5.13271	9.94523e-06	3.08257e-05	6.94921e-06
CBT34276	19	0	-5.13271	9.94523e-06	3.08257e-05	6.94921e-06
CBT34526	19	0	-5.13271	9.94523e-06	3.08257e-05	6.94921e-06
CBT34913	19	0	-5.13271	9.94523e-06	3.08257e-05	6.94921e-06
CBT35686	19	0	-5.13271	9.94523e-06	3.08257e-05	6.94921e-06
CBT37965	19	0	-5.13271	9.94523e-06	3.08257e-05	6.94921e-06
CBT38322	19	0	-5.13271	9.94523e-06	3.08257e-05	6.94921e-06
CBT38326	19	0	-5.13271	9.94523e-06	3.08257e-05	6.94921e-06
CBT794	19	0	-5.13271	9.94523e-06	3.08257e-05	6.94921e-06
CBT8941	19	0	-5.13271	9.94523e-06	3.08257e-05	6.94921e-06
CBT32027	37	1	-5.09424	7.25345e-10	3.23417e-09	7.29411e-10
CBT32420	37	1	-5.09424	7.25345e-10	3.23417e-09	7.29411e-10
CBT39224	37	1	-5.09424	7.25345e-10	3.23417e-09	7.29411e-10
CBT32266	36	1	-5.05471	1.27172e-09	5.56747e-09	1.25576e-09
CBT22036	18	0	-5.05471	1.76437e-05	5.30067e-05	1.19498e-05
CBT28355	18	0	-5.05471	1.76437e-05	5.30067e-05	1.19498e-05
CBT31003	18	0	-5.05471	1.76437e-05	5.30067e-05	1.19498e-05
CBT31288	18	0	-5.05471	1.76437e-05	5.30067e-05	1.19498e-05
CBT31654	18	0	-5.05471	1.76437e-05	5.30067e-05	1.19498e-05
CBT32161	18	0	-5.05471	1.76437e-05	5.30067e-05	1.19498e-05
CBT32460	18	0	-5.05471	1.76437e-05	5.30067e-05	1.19498e-05
CBT32981	18	0	-5.05471	1.76437e-05	5.30067e-05	1.19498e-05
CBT33025	18	0	-5.05471	1.76437e-05	5.30067e-05	1.19498e-05
CBT33240	18	0	-5.05471	1.76437e-05	5.30067e-05	1.19498e-05
CBT33611	18	0	-5.05471	1.76437e-05	5.30067e-05	1.19498e-05
CBT33931	18	0	-5.05471	1.76437e-05	5.30067e-05	1.19498e-05
CBT34955	18	0	-5.05471	1.76437e-05	5.30067e-05	1.19498e-05
CBT35015	18	0	-5.05471	1.76437e-05	5.30067e-05	1.19498e-05
CBT35155	18	0	-5.05471	1.76437e-05	5.30067e-05	1.19498e-05
CBT35460	18	0	-5.05471	1.76437e-05	5.30067e-05	1.19498e-05
CBT35689	18	0	-5.05471	1.76437e-05	5.30067e-05	1.19498e-05
CBT38439	18	0	-5.05471	1.76437e-05	5.30067e-05	1.19498e-05
CBT14674	71	2	-5.03453	1.57538e-17	1.05158e-16	2.37186e-17
CBT14533	141	4	-5.02433	3.32255e-33	3.49221e-32	7.87676e-33
CBT31638	70	2	-5.01407	2.74834e-17	1.81549e-16	4.09489e-17
CBT32245	35	1	-5.01407	2.23337e-09	9.61065e-09	2.16734e-09
CBT33693	35	1	-5.01407	2.23337e-09	9.61065e-09	2.16734e-09
CBT34839	35	1	-5.01407	2.23337e-09	9.61065e-09	2.16734e-09
CBT37099	35	1	-5.01407	2.23337e-09	9.61065e-09	2.16734e-09
CBT39138	35	1	-5.01407	2.23337e-09	9.61065e-09	2.16734e-09
CBT41855	69	2	-4.99331	4.79815e-17	3.13419e-16	7.06923e-17
CBT33082	34	1	-4.97225	3.92888e-09	1.66257e-08	3.74966e-09
CBT33250	34	1	-4.97225	3.92888e-09	1.66257e-08	3.74966e-09
CBT37047	34	1	-4.97225	3.92888e-09	1.66257e-08	3.74966e-09
CBT30867	17	0	-4.97225	3.14299e-05	9.13053e-05	2.0583e-05
CBT30981	17	0	-4.97225	3.14299e-05	9.13053e-05	2.0583e-05
CBT31151	17	0	-4.97225	3.14299e-05	9.13053e-05	2.0583e-05
CBT31353	17	0	-4.97225	3.14299e-05	9.13053e-05	2.0583e-05
CBT31386	17	0	-4.97225	3.14299e-05	9.13053e-05	2.0583e-05
CBT31451	17	0	-4.97225	3.14299e-05	9.13053e-05	2.0583e-05
CBT31959	17	0	-4.97225	3.14299e-05	9.13053e-05	2.0583e-05
CBT31970	17	0	-4.97225	3.14299e-05	9.13053e-05	2.0583e-05
CBT32796	17	0	-4.97225	3.14299e-05	9.13053e-05	2.0583e-05
CBT33012	17	0	-4.97225	3.14299e-05	9.13053e-05	2.0583e-05
CBT34530	17	0	-4.97225	3.14299e-05	9.13053e-05	2.0583e-05
CBT34850	17	0	-4.97225	3.14299e-05	9.13053e-05	2.0583e-05
CBT34890	17	0	-4.97225	3.14299e-05	9.13053e-05	2.0583e-05
CBT35085	17	0	-4.97225	3.14299e-05	9.13053e-05	2.0583e-05
CBT35559	17	0	-4.97225	3.14299e-05	9.13053e-05	2.0583e-05
CBT36637	17	0	-4.97225	3.14299e-05	9.13053e-05	2.0583e-05
CBT37252	17	0	-4.97225	3.14299e-05	9.13053e-05	2.0583e-05
CBT38451	17	0	-4.97225	3.14299e-05	9.13053e-05	2.0583e-05
CBT41583	17	0	-4.97225	3.14299e-05	9.13053e-05	2.0583e-05
CBT41974	17	0	-4.97225	3.14299e-05	9.13053e-05	2.0583e-05
CBT31777	33	1	-4.92918	6.9234e-09	2.87552e-08	6.4858e-09
CBT30960	32	1	-4.88478	1.22215e-08	4.99111e-08	1.12571e-08
CBT39150	32	1	-4.88478	1.22215e-08	4.99111e-08	1.12571e-08
CBT12070	16	0	-4.88478	5.62271e-05	0.000157532	3.55025e-05
CBT16661	16	0	-4.88478	5.62271e-05	0.000157532	3.55025e-05
CBT23828	16	0	-4.88478	5.62271e-05	0.000157532	3.55025e-05
CBT30791	16	0	-4.88478	5.62271e-05	0.000157532	3.55025e-05
CBT30860	16	0	-4.88478	5.62271e-05	0.000157532	3.55025e-05
CBT31047	16	0	-4.88478	5.62271e-05	0.000157532	3.55025e-05
CBT31252	16	0	-4.88478	5.62271e-05	0.000157532	3.55025e-05
CBT31303	16	0	-4.88478	5.62271e-05	0.000157532	3.55025e-05
CBT31406	16	0	-4.88478	5.62271e-05	0.000157532	3.55025e-05
CBT32075	16	0	-4.88478	5.62271e-05	0.000157532	3.55025e-05
CBT32270	16	0	-4.88478	5.62271e-05	0.000157532	3.55025e-05
CBT32484	16	0	-4.88478	5.62271e-05	0.000157532	3.55025e-05
CBT32556	16	0	-4.88478	5.62271e-05	0.000157532	3.55025e-05
CBT32904	16	0	-4.88478	5.62271e-05	0.000157532	3.55025e-05
CBT32918	16	0	-4.88478	5.62271e-05	0.000157532	3.55025e-05
CBT32947	16	0	-4.88478	5.62271e-05	0.000157532	3.55025e-05
CBT33428	16	0	-4.88478	5.62271e-05	0.000157532	3.55025e-05
CBT34867	16	0	-4.88478	5.62271e-05	0.000157532	3.55025e-05
CBT34956	16	0	-4.88478	5.62271e-05	0.000157532	3.55025e-05
CBT35087	16	0	-4.88478	5.62271e-05	0.000157532	3.55025e-05
CBT35176	16	0	-4.88478	5.62271e-05	0.000157532	3.55025e-05
CBT35227	16	0	-4.88478	5.62271e-05	0.000157532	3.55025e-05
CBT36057	16	0	-4.88478	5.62271e-05	0.000157532	3.55025e-05
CBT36961	16	0	-4.88478	5.62271e-05	0.000157532	3.55025e-05
CBT38241	16	0	-4.88478	5.62271e-05	0.000157532	3.55025e-05
CBT39398	16	0	-4.88478	5.62271e-05	0.000157532	3.55025e-05
CBT39414	16	0	-4.88478	5.62271e-05	0.000157532	3.55025e-05
CBT39817	16	0	-4.88478	5.62271e-05	0.000157532	3.55025e-05
CBT52728	16	0	-4.88478	5.62271e-05	0.000157532	3.55025e-05
CBT8270	16	0	-4.88478	5.62271e-05	0.000157532	3.55025e-05
CBT92	16	0	-4.88478	5.62271e-05	0.000157532	3.55025e-05
CBT34670	31	1	-4.83898	2.16117e-08	8.65489e-08	1.95198e-08
CBT36928	31	1	-4.83898	2.16117e-08	8.65489e-08	1.95198e-08
CBT37326	31	1	-4.83898	2.16117e-08	8.65489e-08	1.95198e-08
CBT33272	61	2	-4.81552	4.25304e-15	2.54622e-14	5.74307e-15
CBT33126	30	1	-4.79167	3.82848e-08	1.50561e-07	3.39567e-08
CBT39713	30	1	-4.79167	3.82848e-08	1.50561e-07	3.39567e-08
CBT41900	30	1	-4.79167	3.82848e-08	1.50561e-07	3.39567e-08
CBT30807	15	0	-4.79167	0.000101037	0.000273674	6.16771e-05
CBT30811	15	0	-4.79167	0.000101037	0.000273674	6.16771e-05
CBT30910	15	0	-4.79167	0.000101037	0.000273674	6.16771e-05
CBT30917	15	0	-4.79167	0.000101037	0.000273674	6.16771e-05
CBT30992	15	0	-4.79167	0.000101037	0.000273674	6.16771e-05
CBT31057	15	0	-4.79167	0.000101037	0.000273674	6.16771e-05
CBT31420	15	0	-4.79167	0.000101037	0.000273674	6.16771e-05
CBT31495	15	0	-4.79167	0.000101037	0.000273674	6.16771e-05
CBT31548	15	0	-4.79167	0.000101037	0.000273674	6.16771e-05
CBT32128	15	0	-4.79167	0.000101037	0.000273674	6.16771e-05
CBT32217	15	0	-4.79167	0.000101037	0.000273674	6.16771e-05
CBT33202	15	0	-4.79167	0.000101037	0.000273674	6.16771e-05
CBT33551	15	0	-4.79167	0.000101037	0.000273674	6.16771e-05
CBT34854	15	0	-4.79167	0.000101037	0.000273674	6.16771e-05
CBT35050	15	0	-4.79167	0.000101037	0.000273674	6.16771e-05
CBT35107	15	0	-4.79167	0.000101037	0.000273674	6.16771e-05
CBT35159	15	0	-4.79167	0.000101037	0.000273674	6.16771e-05
CBT35319	15	0	-4.79167	0.000101037	0.000273674	6.16771e-05
CBT35573	15	0	-4.79167	0.000101037	0.000273674	6.16771e-05
CBT35711	15	0	-4.79167	0.000101037	0.000273674	6.16771e-05
CBT35714	15	0	-4.79167	0.000101037	0.000273674	6.16771e-05
CBT35729	15	0	-4.79167	0.000101037	0.000273674	6.16771e-05
CBT36109	15	0	-4.79167	0.000101037	0.000273674	6.16771e-05
CBT37440	15	0	-4.79167	0.000101037	0.000273674	6.16771e-05
CBT37481	15	0	-4.79167	0.000101037	0.000273674	6.16771e-05
CBT37713	15	0	-4.79167	0.000101037	0.000273674	6.16771e-05
CBT37743	15	0	-4.79167	0.000101037	0.000273674	6.16771e-05
CBT37895	15	0	-4.79167	0.000101037	0.000273674	6.16771e-05
CBT39252	15	0	-4.79167	0.000101037	0.000273674	6.16771e-05
CBT41485	15	0	-4.79167	0.000101037	0.000273674	6.16771e-05
CBT41827	15	0	-4.79167	0.000101037	0.000273674	6.16771e-05
CBT8214	15	0	-4.79167	0.000101037	0.000273674	6.16771e-05
CBT34067	59	2	-4.76743	1.31474e-14	7.68764e-14	1.73397e-14
CBT34053	116	4	-4.74276	3.71211e-27	3.37383e-26	7.60975e-27
CBT26777	29	1	-4.74276	6.79423e-08	2.61776e-07	5.90308e-08
CBT31328	29	1	-4.74276	6.79423e-08	2.61776e-07	5.90308e-08
CBT32218	29	1	-4.74276	6.79423e-08	2.61776e-07	5.90308e-08
CBT32900	29	1	-4.74276	6.79423e-08	2.61776e-07	5.90308e-08
CBT33094	29	1	-4.74276	6.79423e-08	2.61776e-07	5.90308e-08
CBT34533	29	1	-4.74276	6.79423e-08	2.61776e-07	5.90308e-08
CBT35624	29	1	-4.74276	6.79423e-08	2.61776e-07	5.90308e-08
CBT30551	28	1	-4.69214	1.20793e-07	4.55042e-07	1.02628e-07
CBT32256	28	1	-4.69214	1.20793e-07	4.55042e-07	1.02628e-07
CBT42463	28	1	-4.69214	1.20793e-07	4.55042e-07	1.02628e-07
CBT11991	14	0	-4.69214	0.000182405	0.000473025	0.000106556
CBT17736	14	0	-4.69214	0.000182405	0.000473025	0.000106556
CBT23965	14	0	-4.69214	0.000182405	0.000473025	0.000106556
CBT25567	14	0	-4.69214	0.000182405	0.000473025	0.000106556
CBT30537	14	0	-4.69214	0.000182405	0.000473025	0.000106556
CBT30848	14	0	-4.69214	0.000182405	0.000473025	0.000106556
CBT31017	14	0	-4.69214	0.000182405	0.000473025	0.000106556
CBT31030	14	0	-4.69214	0.000182405	0.000473025	0.000106556
CBT31176	14	0	-4.69214	0.000182405	0.000473025	0.000106556
CBT31316	14	0	-4.69214	0.000182405	0.000473025	0.000106556
CBT31333	14	0	-4.69214	0.000182405	0.000473025	0.000106556
CBT31348	14	0	-4.69214	0.000182405	0.000473025	0.000106556
CBT31412	14	0	-4.69214	0.000182405	0.000473025	0.000106556
CBT31799	14	0	-4.69214	0.000182405	0.000473025	0.000106556
CBT32012	14	0	-4.69214	0.000182405	0.000473025	0.000106556
CBT32465	14	0	-4.69214	0.000182405	0.000473025	0.000106556
CBT32813	14	0	-4.69214	0.000182405	0.000473025	0.000106556
CBT32887	14	0	-4.69214	0.000182405	0.000473025	0.000106556
CBT33069	14	0	-4.69214	0.000182405	0.000473025	0.000106556
CBT33102	14	0	-4.69214	0.000182405	0.000473025	0.000106556
CBT33104	14	0	-4.69214	0.000182405	0.000473025	0.000106556
CBT33156	14	0	-4.69214	0.000182405	0.000473025	0.000106556
CBT33189	14	0	-4.69214	0.000182405	0.000473025	0.000106556
CBT33439	14	0	-4.69214	0.000182405	0.000473025	0.000106556
CBT33449	14	0	-4.69214	0.000182405	0.000473025	0.000106556
CBT33976	14	0	-4.69214	0.000182405	0.000473025	0.000106556
CBT34894	14	0	-4.69214	0.000182405	0.000473025	0.000106556
CBT34959	14	0	-4.69214	0.000182405	0.000473025	0.000106556
CBT35142	14	0	-4.69214	0.000182405	0.000473025	0.000106556
CBT35154	14	0	-4.69214	0.000182405	0.000473025	0.000106556
CBT35162	14	0	-4.69214	0.000182405	0.000473025	0.000106556
CBT35185	14	0	-4.69214	0.000182405	0.000473025	0.000106556
CBT35268	14	0	-4.69214	0.000182405	0.000473025	0.000106556
CBT35380	14	0	-4.69214	0.000182405	0.000473025	0.000106556
CBT35487	14	0	-4.69214	0.000182405	0.000473025	0.000106556
CBT35591	14	0	-4.69214	0.000182405	0.000473025	0.000106556
CBT35598	14	0	-4.69214	0.000182405	0.000473025	0.000106556
CBT35603	14	0	-4.69214	0.000182405	0.000473025	0.000106556
CBT35647	14	0	-4.69214	0.000182405	0.000473025	0.000106556
CBT37273	14	0	-4.69214	0.000182405	0.000473025	0.000106556
CBT37428	14	0	-4.69214	0.000182405	0.000473025	0.000106556
CBT37447	14	0	-4.69214	0.000182405	0.000473025	0.000106556
CBT38699	14	0	-4.69214	0.000182405	0.000473025	0.000106556
CBT39030	14	0	-4.69214	0.000182405	0.000473025	0.000106556
CBT39743	14	0	-4.69214	0.000182405	0.000473025	0.000106556
CBT39811	14	0	-4.69214	0.000182405	0.000473025	0.000106556
CBT39881	14	0	-4.69214	0.000182405	0.000473025	0.000106556
CBT40041	14	0	-4.69214	0.000182405	0.000473025	0.000106556
CBT41415	14	0	-4.69214	0.000182405	0.000473025	0.000106556
CBT41909	14	0	-4.69214	0.000182405	0.000473025	0.000106556
CBT7515	14	0	-4.69214	0.000182405	0.000473025	0.000106556
CBT41887	54	2	-4.63967	2.23785e-13	1.22948e-12	2.77312e-13
CBT31723	27	1	-4.63967	2.15147e-07	7.91086e-07	1.78412e-07
CBT34159	27	1	-4.63967	2.15147e-07	7.91086e-07	1.78412e-07
CBT37081	27	1	-4.63967	2.15147e-07	7.91086e-07	1.78412e-07
CBT41489	27	1	-4.63967	2.15147e-07	7.91086e-07	1.78412e-07
CBT15321	53	2	-4.6127	3.95357e-13	2.1416e-12	4.83043e-13
CBT30773	26	1	-4.58522	3.8391e-07	1.38272e-06	3.11809e-07
CBT30896	26	1	-4.58522	3.8391e-07	1.38272e-06	3.11809e-07
CBT31141	26	1	-4.58522	3.8391e-07	1.38272e-06	3.11809e-07
CBT32488	26	1	-4.58522	3.8391e-07	1.38272e-06	3.11809e-07
CBT33581	26	1	-4.58522	3.8391e-07	1.38272e-06	3.11809e-07
CBT37160	26	1	-4.58522	3.8391e-07	1.38272e-06	3.11809e-07
CBT37395	26	1	-4.58522	3.8391e-07	1.38272e-06	3.11809e-07
CBT204	13	0	-4.58522	0.000330911	0.000821073	0.000184902
CBT26264	13	0	-4.58522	0.000330911	0.000821073	0.000184902
CBT29136	13	0	-4.58522	0.000330911	0.000821073	0.000184902
CBT30343	13	0	-4.58522	0.000330911	0.000821073	0.000184902
CBT30366	13	0	-4.58522	0.000330911	0.000821073	0.000184902
CBT30737	13	0	-4.58522	0.000330911	0.000821073	0.000184902
CBT30756	13	0	-4.58522	0.000330911	0.000821073	0.000184902
CBT30922	13	0	-4.58522	0.000330911	0.000821073	0.000184902
CBT30956	13	0	-4.58522	0.000330911	0.000821073	0.000184902
CBT31021	13	0	-4.58522	0.000330911	0.000821073	0.000184902
CBT31249	13	0	-4.58522	0.000330911	0.000821073	0.000184902
CBT31312	13	0	-4.58522	0.000330911	0.000821073	0.000184902
CBT31345	13	0	-4.58522	0.000330911	0.000821073	0.000184902
CBT31447	13	0	-4.58522	0.000330911	0.000821073	0.000184902
CBT32295	13	0	-4.58522	0.000330911	0.000821073	0.000184902
CBT32885	13	0	-4.58522	0.000330911	0.000821073	0.000184902
CBT32886	13	0	-4.58522	0.000330911	0.000821073	0.000184902
CBT33484	13	0	-4.58522	0.000330911	0.000821073	0.000184902
CBT33590	13	0	-4.58522	0.000330911	0.000821073	0.000184902
CBT33715	13	0	-4.58522	0.000330911	0.000821073	0.000184902
CBT33743	13	0	-4.58522	0.000330911	0.000821073	0.000184902
CBT33820	13	0	-4.58522	0.000330911	0.000821073	0.000184902
CBT34731	13	0	-4.58522	0.000330911	0.000821073	0.000184902
CBT34856	13	0	-4.58522	0.000330911	0.000821073	0.000184902
CBT34875	13	0	-4.58522	0.000330911	0.000821073	0.000184902
CBT34892	13	0	-4.58522	0.000330911	0.000821073	0.000184902
CBT34953	13	0	-4.58522	0.000330911	0.000821073	0.000184902
CBT34967	13	0	-4.58522	0.000330911	0.000821073	0.000184902
CBT34987	13	0	-4.58522	0.000330911	0.000821073	0.000184902
CBT35028	13	0	-4.58522	0.000330911	0.000821073	0.000184902
CBT35174	13	0	-4.58522	0.000330911	0.000821073	0.000184902
CBT35189	13	0	-4.58522	0.000330911	0.000821073	0.000184902
CBT35234	13	0	-4.58522	0.000330911	0.000821073	0.000184902
CBT35263	13	0	-4.58522	0.000330911	0.000821073	0.000184902
CBT35296	13	0	-4.58522	0.000330911	0.000821073	0.000184902
CBT35326	13	0	-4.58522	0.000330911	0.000821073	0.000184902
CBT35333	13	0	-4.58522	0.000330911	0.000821073	0.000184902
CBT35404	13	0	-4.58522	0.000330911	0.000821073	0.000184902
CBT35451	13	0	-4.58522	0.000330911	0.000821073	0.000184902
CBT35505	13	0	-4.58522	0.000330911	0.000821073	0.000184902
CBT35506	13	0	-4.58522	0.000330911	0.000821073	0.000184902
CBT35533	13	0	-4.58522	0.000330911	0.000821073	0.000184902
CBT35554	13	0	-4.58522	0.000330911	0.000821073	0.000184902
CBT35556	13	0	-4.58522	0.000330911	0.000821073	0.000184902
CBT35569	13	0	-4.58522	0.000330911	0.000821073	0.000184902
CBT35720	13	0	-4.58522	0.000330911	0.000821073	0.000184902
CBT36387	13	0	-4.58522	0.000330911	0.000821073	0.000184902
CBT36431	13	0	-4.58522	0.000330911	0.000821073	0.000184902
CBT36585	13	0	-4.58522	0.000330911	0.000821073	0.000184902
CBT37459	13	0	-4.58522	0.000330911	0.000821073	0.000184902
CBT37512	13	0	-4.58522	0.000330911	0.000821073	0.000184902
CBT37535	13	0	-4.58522	0.000330911	0.000821073	0.000184902
CBT37572	13	0	-4.58522	0.000330911	0.000821073	0.000184902
CBT37576	13	0	-4.58522	0.000330911	0.000821073	0.000184902
CBT37643	13	0	-4.58522	0.000330911	0.000821073	0.000184902
CBT37753	13	0	-4.58522	0.000330911	0.000821073	0.000184902
CBT37759	13	0	-4.58522	0.000330911	0.000821073	0.000184902
CBT37764	13	0	-4.58522	0.000330911	0.000821073	0.000184902
CBT37809	13	0	-4.58522	0.000330911	0.000821073	0.000184902
CBT37851	13	0	-4.58522	0.000330911	0.000821073	0.000184902
CBT37890	13	0	-4.58522	0.000330911	0.000821073	0.000184902
CBT38024	13	0	-4.58522	0.000330911	0.000821073	0.000184902
CBT38138	13	0	-4.58522	0.000330911	0.000821073	0.000184902
CBT38306	13	0	-4.58522	0.000330911	0.000821073	0.000184902
CBT38396	13	0	-4.58522	0.000330911	0.000821073	0.000184902
CBT714	13	0	-4.58522	0.000330911	0.000821073	0.000184902
CBT12131	25	1	-4.52864	6.86323e-07	2.4092e-06	5.43274e-07
CBT26137	25	1	-4.52864	6.86323e-07	2.4092e-06	5.43274e-07
CBT30733	25	1	-4.52864	6.86323e-07	2.4092e-06	5.43274e-07
CBT32212	25	1	-4.52864	6.86323e-07	2.4092e-06	5.43274e-07
CBT32674	25	1	-4.52864	6.86323e-07	2.4092e-06	5.43274e-07
CBT35219	25	1	-4.52864	6.86323e-07	2.4092e-06	5.43274e-07
CBT35628	25	1	-4.52864	6.86323e-07	2.4092e-06	5.43274e-07
CBT33598	48	2	-4.46974	6.87841e-12	3.47289e-11	7.83319e-12
CBT31711	24	1	-4.46974	1.22925e-06	4.20545e-06	9.48295e-07
CBT32616	24	1	-4.46974	1.22925e-06	4.20545e-06	9.48295e-07
CBT32710	24	1	-4.46974	1.22925e-06	4.20545e-06	9.48295e-07
CBT32797	24	1	-4.46974	1.22925e-06	4.20545e-06	9.48295e-07
CBT33155	24	1	-4.46974	1.22925e-06	4.20545e-06	9.48295e-07
CBT33315	24	1	-4.46974	1.22925e-06	4.20545e-06	9.48295e-07
CBT38885	24	1	-4.46974	1.22925e-06	4.20545e-06	9.48295e-07
CBT39369	24	1	-4.46974	1.22925e-06	4.20545e-06	9.48295e-07
CBT41814	24	1	-4.46974	1.22925e-06	4.20545e-06	9.48295e-07
CBT39883	93	4	-4.42394	1.62833e-21	1.25963e-20	2.84112e-21
CBT30979	23	1	-4.40834	2.20578e-06	7.35078e-06	1.65766e-06
CBT31001	23	1	-4.40834	2.20578e-06	7.35078e-06	1.65766e-06
CBT32202	23	1	-4.40834	2.20578e-06	7.35078e-06	1.65766e-06
CBT32929	23	1	-4.40834	2.20578e-06	7.35078e-06	1.65766e-06
CBT33164	23	1	-4.40834	2.20578e-06	7.35078e-06	1.65766e-06
CBT37262	23	1	-4.40834	2.20578e-06	7.35078e-06	1.65766e-06
CBT39686	23	1	-4.40834	2.20578e-06	7.35078e-06	1.65766e-06
CBT32131	45	2	-4.37664	3.84986e-11	1.86121e-10	4.1978e-11
CBT33669	45	2	-4.37664	3.84986e-11	1.86121e-10	4.1978e-11
CBT22800	44	2	-4.34421	6.84461e-11	3.25539e-10	7.34262e-11
CBT31183	22	1	-4.34421	3.96553e-06	1.28498e-05	2.89784e-06
CBT31954	22	1	-4.34421	3.96553e-06	1.28498e-05	2.89784e-06
CBT33058	22	1	-4.34421	3.96553e-06	1.28498e-05	2.89784e-06
CBT37217	22	1	-4.34421	3.96553e-06	1.28498e-05	2.89784e-06
CBT37762	22	1	-4.34421	3.96553e-06	1.28498e-05	2.89784e-06
CBT8212	22	1	-4.34421	3.96553e-06	1.28498e-05	2.89784e-06
CBT3351	128	6	-4.29982	1.27201e-28	1.19822e-27	2.70261e-28
CBT41724	63	3	-4.2771	7.49359e-15	4.43107e-14	9.99439e-15
CBT30776	21	1	-4.2771	7.14259e-06	2.25303e-05	5.0805e-06
CBT30944	21	1	-4.2771	7.14259e-06	2.25303e-05	5.0805e-06
CBT31381	21	1	-4.2771	7.14259e-06	2.25303e-05	5.0805e-06
CBT31394	21	1	-4.2771	7.14259e-06	2.25303e-05	5.0805e-06
CBT31589	21	1	-4.2771	7.14259e-06	2.25303e-05	5.0805e-06
CBT32980	21	1	-4.2771	7.14259e-06	2.25303e-05	5.0805e-06
CBT33028	21	1	-4.2771	7.14259e-06	2.25303e-05	5.0805e-06
CBT33116	21	1	-4.2771	7.14259e-06	2.25303e-05	5.0805e-06
CBT37288	21	1	-4.2771	7.14259e-06	2.25303e-05	5.0805e-06
CBT34379	207	10	-4.25634	5.25271e-45	7.07455e-44	1.59568e-44
CBT30172	41	2	-4.24233	3.86131e-10	1.75503e-09	3.9585e-10
CBT2565	20	1	-4.20671	1.2889e-05	3.94093e-05	8.88246e-06
CBT30153	20	1	-4.20671	1.2889e-05	3.94093e-05	8.88246e-06
CBT31006	20	1	-4.20671	1.2889e-05	3.94093e-05	8.88246e-06
CBT31020	20	1	-4.20671	1.2889e-05	3.94093e-05	8.88246e-06
CBT32039	20	1	-4.20671	1.2889e-05	3.94093e-05	8.88246e-06
CBT32192	20	1	-4.20671	1.2889e-05	3.94093e-05	8.88246e-06
CBT32316	20	1	-4.20671	1.2889e-05	3.94093e-05	8.88246e-06
CBT32375	20	1	-4.20671	1.2889e-05	3.94093e-05	8.88246e-06
CBT32541	20	1	-4.20671	1.2889e-05	3.94093e-05	8.88246e-06
CBT32690	20	1	-4.20671	1.2889e-05	3.94093e-05	8.88246e-06
CBT32720	20	1	-4.20671	1.2889e-05	3.94093e-05	8.88246e-06
CBT32855	20	1	-4.20671	1.2889e-05	3.94093e-05	8.88246e-06
CBT33075	20	1	-4.20671	1.2889e-05	3.94093e-05	8.88246e-06
CBT33097	20	1	-4.20671	1.2889e-05	3.94093e-05	8.88246e-06
CBT33149	20	1	-4.20671	1.2889e-05	3.94093e-05	8.88246e-06
CBT34888	20	1	-4.20671	1.2889e-05	3.94093e-05	8.88246e-06
CBT36944	20	1	-4.20671	1.2889e-05	3.94093e-05	8.88246e-06
CBT37080	20	1	-4.20671	1.2889e-05	3.94093e-05	8.88246e-06
CBT37231	20	1	-4.20671	1.2889e-05	3.94093e-05	8.88246e-06
CBT37686	20	1	-4.20671	1.2889e-05	3.94093e-05	8.88246e-06
CBT38689	20	1	-4.20671	1.2889e-05	3.94093e-05	8.88246e-06
CBT39651	20	1	-4.20671	1.2889e-05	3.94093e-05	8.88246e-06
CBT41806	20	1	-4.20671	1.2889e-05	3.94093e-05	8.88246e-06
CBT46617	20	1	-4.20671	1.2889e-05	3.94093e-05	8.88246e-06
CBT7672	20	1	-4.20671	1.2889e-05	3.94093e-05	8.88246e-06
CBT39388	99	5	-4.19221	3.14544e-22	2.4884e-21	5.61265e-22
CBT39408	57	3	-4.13271	2.34139e-13	1.28525e-12	2.89891e-13
CBT32561	38	2	-4.13271	2.19011e-09	9.43282e-09	2.1275e-09
CBT34691	38	2	-4.13271	2.19011e-09	9.43282e-09	2.1275e-09
CBT14889	19	1	-4.13271	2.33019e-05	6.89118e-05	1.55346e-05
CBT20559	19	1	-4.13271	2.33019e-05	6.89118e-05	1.55346e-05
CBT28424	19	1	-4.13271	2.33019e-05	6.89118e-05	1.55346e-05
CBT30850	19	1	-4.13271	2.33019e-05	6.89118e-05	1.55346e-05
CBT30894	19	1	-4.13271	2.33019e-05	6.89118e-05	1.55346e-05
CBT31035	19	1	-4.13271	2.33019e-05	6.89118e-05	1.55346e-05
CBT31295	19	1	-4.13271	2.33019e-05	6.89118e-05	1.55346e-05
CBT31321	19	1	-4.13271	2.33019e-05	6.89118e-05	1.55346e-05
CBT31418	19	1	-4.13271	2.33019e-05	6.89118e-05	1.55346e-05
CBT31428	19	1	-4.13271	2.33019e-05	6.89118e-05	1.55346e-05
CBT32496	19	1	-4.13271	2.33019e-05	6.89118e-05	1.55346e-05
CBT32506	19	1	-4.13271	2.33019e-05	6.89118e-05	1.55346e-05
CBT32671	19	1	-4.13271	2.33019e-05	6.89118e-05	1.55346e-05
CBT32790	19	1	-4.13271	2.33019e-05	6.89118e-05	1.55346e-05
CBT32817	19	1	-4.13271	2.33019e-05	6.89118e-05	1.55346e-05
CBT35495	19	1	-4.13271	2.33019e-05	6.89118e-05	1.55346e-05
CBT37300	19	1	-4.13271	2.33019e-05	6.89118e-05	1.55346e-05
CBT37950	19	1	-4.13271	2.33019e-05	6.89118e-05	1.55346e-05
CBT38357	19	1	-4.13271	2.33019e-05	6.89118e-05	1.55346e-05
CBT41503	19	1	-4.13271	2.33019e-05	6.89118e-05	1.55346e-05
CBT24222	75	4	-4.1136	4.68548e-17	3.06216e-16	6.90677e-17
CBT39931	74	4	-4.09424	8.30391e-17	5.36295e-16	1.20963e-16
CBT20018	37	2	-4.09424	3.91007e-09	1.65496e-08	3.73264e-09
CBT32083	37	2	-4.09424	3.91007e-09	1.65496e-08	3.73264e-09
CBT34188	55	3	-4.08118	7.39094e-13	3.9469e-12	8.90233e-13
CBT39112	72	4	-4.05471	2.60923e-16	1.65285e-15	3.72803e-16
CBT33860	36	2	-4.05471	6.98427e-09	2.89997e-08	6.54068e-09
CBT40024	36	2	-4.05471	6.98427e-09	2.89997e-08	6.54068e-09
CBT30052	18	1	-4.05471	4.22043e-05	0.000120505	2.71665e-05
CBT30178	18	1	-4.05471	4.22043e-05	0.000120505	2.71665e-05
CBT30795	18	1	-4.05471	4.22043e-05	0.000120505	2.71665e-05
CBT31103	18	1	-4.05471	4.22043e-05	0.000120505	2.71665e-05
CBT31426	18	1	-4.05471	4.22043e-05	0.000120505	2.71665e-05
CBT32145	18	1	-4.05471	4.22043e-05	0.000120505	2.71665e-05
CBT32194	18	1	-4.05471	4.22043e-05	0.000120505	2.71665e-05
CBT32414	18	1	-4.05471	4.22043e-05	0.000120505	2.71665e-05
CBT32487	18	1	-4.05471	4.22043e-05	0.000120505	2.71665e-05
CBT32725	18	1	-4.05471	4.22043e-05	0.000120505	2.71665e-05
CBT32875	18	1	-4.05471	4.22043e-05	0.000120505	2.71665e-05
CBT33215	18	1	-4.05471	4.22043e-05	0.000120505	2.71665e-05
CBT33811	18	1	-4.05471	4.22043e-05	0.000120505	2.71665e-05
CBT35369	18	1	-4.05471	4.22043e-05	0.000120505	2.71665e-05
CBT37067	18	1	-4.05471	4.22043e-05	0.000120505	2.71665e-05
CBT38014	18	1	-4.05471	4.22043e-05	0.000120505	2.71665e-05
CBT39421	18	1	-4.05471	4.22043e-05	0.000120505	2.71665e-05
CBT41522	18	1	-4.05471	4.22043e-05	0.000120505	2.71665e-05
CBT41957	18	1	-4.05471	4.22043e-05	0.000120505	2.71665e-05
CBT41665	89	5	-4.03859	9.45767e-20	6.87345e-19	1.55032e-19
CBT39436	106	6	-4.02774	3.48816e-23	2.84255e-22	6.41144e-23
CBT31562	70	4	-4.01407	8.20232e-16	5.0796e-15	1.14571e-15
CBT32595	35	2	-4.01407	1.24813e-08	5.09069e-08	1.14817e-08
CBT41683	35	2	-4.01407	1.24813e-08	5.09069e-08	1.14817e-08
CBT3477	52	3	-4.00026	4.15194e-12	2.12346e-11	4.78952e-12
CBT30334	328	19	-3.99441	7.99953e-68	1.50487e-66	3.39427e-67
CBT32084	69	4	-3.99331	1.45448e-15	8.90563e-15	2.00869e-15
CBT31179	34	2	-3.97225	2.23145e-08	8.92791e-08	2.01371e-08
CBT30835	17	1	-3.97225	7.65773e-05	0.00021115	4.75983e-05
CBT31079	17	1	-3.97225	7.65773e-05	0.00021115	4.75983e-05
CBT31156	17	1	-3.97225	7.65773e-05	0.00021115	4.75983e-05
CBT31434	17	1	-3.97225	7.65773e-05	0.00021115	4.75983e-05
CBT32579	17	1	-3.97225	7.65773e-05	0.00021115	4.75983e-05
CBT33112	17	1	-3.97225	7.65773e-05	0.00021115	4.75983e-05
CBT33119	17	1	-3.97225	7.65773e-05	0.00021115	4.75983e-05
CBT33158	17	1	-3.97225	7.65773e-05	0.00021115	4.75983e-05
CBT33639	17	1	-3.97225	7.65773e-05	0.00021115	4.75983e-05
CBT35051	17	1	-3.97225	7.65773e-05	0.00021115	4.75983e-05
CBT35150	17	1	-3.97225	7.65773e-05	0.00021115	4.75983e-05
CBT35427	17	1	-3.97225	7.65773e-05	0.00021115	4.75983e-05
CBT35439	17	1	-3.97225	7.65773e-05	0.00021115	4.75983e-05
CBT35498	17	1	-3.97225	7.65773e-05	0.00021115	4.75983e-05
CBT37251	17	1	-3.97225	7.65773e-05	0.00021115	4.75983e-05
CBT37303	17	1	-3.97225	7.65773e-05	0.00021115	4.75983e-05
CBT37923	17	1	-3.97225	7.65773e-05	0.00021115	4.75983e-05
CBT38171	17	1	-3.97225	7.65773e-05	0.00021115	4.75983e-05
CBT38577	17	1	-3.97225	7.65773e-05	0.00021115	4.75983e-05
CBT39755	17	1	-3.97225	7.65773e-05	0.00021115	4.75983e-05
CBT41504	17	1	-3.97225	7.65773e-05	0.00021115	4.75983e-05
CBT41563	17	1	-3.97225	7.65773e-05	0.00021115	4.75983e-05
CBT41757	50	3	-3.94368	1.31317e-11	6.52409e-11	1.47153e-11
CBT33259	66	4	-3.92918	8.11316e-15	4.78964e-14	1.08031e-14
CBT34443	33	2	-3.92918	3.99101e-08	1.56675e-07	3.53384e-08
CBT14276	32	2	-3.88478	7.1405e-08	2.74443e-07	6.18942e-08
CBT31990	32	2	-3.88478	7.1405e-08	2.74443e-07	6.18942e-08
CBT32342	32	2	-3.88478	7.1405e-08	2.74443e-07	6.18942e-08
CBT33793	32	2	-3.88478	7.1405e-08	2.74443e-07	6.18942e-08
CBT14960	16	1	-3.88478	0.000139187	0.000368513	8.30542e-05
CBT20377	16	1	-3.88478	0.000139187	0.000368513	8.30542e-05
CBT30810	16	1	-3.88478	0.000139187	0.000368513	8.30542e-05
CBT30964	16	1	-3.88478	0.000139187	0.000368513	8.30542e-05
CBT31108	16	1	-3.88478	0.000139187	0.000368513	8.30542e-05
CBT31469	16	1	-3.88478	0.000139187	0.000368513	8.30542e-05
CBT31911	16	1	-3.88478	0.000139187	0.000368513	8.30542e-05
CBT32452	16	1	-3.88478	0.000139187	0.000368513	8.30542e-05
CBT32664	16	1	-3.88478	0.000139187	0.000368513	8.30542e-05
CBT33248	16	1	-3.88478	0.000139187	0.000368513	8.30542e-05
CBT33293	16	1	-3.88478	0.000139187	0.000368513	8.30542e-05
CBT33345	16	1	-3.88478	0.000139187	0.000368513	8.30542e-05
CBT33533	16	1	-3.88478	0.000139187	0.000368513	8.30542e-05
CBT34906	16	1	-3.88478	0.000139187	0.000368513	8.30542e-05
CBT35004	16	1	-3.88478	0.000139187	0.000368513	8.30542e-05
CBT35109	16	1	-3.88478	0.000139187	0.000368513	8.30542e-05
CBT35322	16	1	-3.88478	0.000139187	0.000368513	8.30542e-05
CBT35496	16	1	-3.88478	0.000139187	0.000368513	8.30542e-05
CBT35507	16	1	-3.88478	0.000139187	0.000368513	8.30542e-05
CBT35671	16	1	-3.88478	0.000139187	0.000368513	8.30542e-05
CBT36086	16	1	-3.88478	0.000139187	0.000368513	8.30542e-05
CBT36991	16	1	-3.88478	0.000139187	0.000368513	8.30542e-05
CBT37077	16	1	-3.88478	0.000139187	0.000368513	8.30542e-05
CBT37442	16	1	-3.88478	0.000139187	0.000368513	8.30542e-05
CBT37885	16	1	-3.88478	0.000139187	0.000368513	8.30542e-05
CBT38346	16	1	-3.88478	0.000139187	0.000368513	8.30542e-05
CBT38604	16	1	-3.88478	0.000139187	0.000368513	8.30542e-05
CBT39065	16	1	-3.88478	0.000139187	0.000368513	8.30542e-05
CBT416	16	1	-3.88478	0.000139187	0.000368513	8.30542e-05
CBT41764	16	1	-3.88478	0.000139187	0.000368513	8.30542e-05
CBT41883	16	1	-3.88478	0.000139187	0.000368513	8.30542e-05
CBT23902	63	4	-3.86206	4.52659e-14	2.58017e-13	5.81963e-14
CBT3163	31	2	-3.83898	1.27791e-07	4.80446e-07	1.08358e-07
CBT33180	31	2	-3.83898	1.27791e-07	4.80446e-07	1.08358e-07
CBT36998	31	2	-3.83898	1.27791e-07	4.80446e-07	1.08358e-07
CBT34687	61	4	-3.81552	1.42378e-13	7.90156e-13	1.78221e-13
CBT23728	30	2	-3.79167	2.28757e-07	8.39493e-07	1.89329e-07
CBT32630	30	2	-3.79167	2.28757e-07	8.39493e-07	1.89329e-07
CBT33929	30	2	-3.79167	2.28757e-07	8.39493e-07	1.89329e-07
CBT41791	30	2	-3.79167	2.28757e-07	8.39493e-07	1.89329e-07
CBT20219	15	1	-3.79167	0.000253411	0.00064284	0.000144889
CBT30477	15	1	-3.79167	0.000253411	0.00064284	0.000144889
CBT30770	15	1	-3.79167	0.000253411	0.00064284	0.000144889
CBT30788	15	1	-3.79167	0.000253411	0.00064284	0.000144889
CBT31064	15	1	-3.79167	0.000253411	0.00064284	0.000144889
CBT31168	15	1	-3.79167	0.000253411	0.00064284	0.000144889
CBT31403	15	1	-3.79167	0.000253411	0.00064284	0.000144889
CBT32113	15	1	-3.79167	0.000253411	0.00064284	0.000144889
CBT32250	15	1	-3.79167	0.000253411	0.00064284	0.000144889
CBT32542	15	1	-3.79167	0.000253411	0.00064284	0.000144889
CBT32914	15	1	-3.79167	0.000253411	0.00064284	0.000144889
CBT33128	15	1	-3.79167	0.000253411	0.00064284	0.000144889
CBT34924	15	1	-3.79167	0.000253411	0.00064284	0.000144889
CBT34997	15	1	-3.79167	0.000253411	0.00064284	0.000144889
CBT35043	15	1	-3.79167	0.000253411	0.00064284	0.000144889
CBT35305	15	1	-3.79167	0.000253411	0.00064284	0.000144889
CBT35310	15	1	-3.79167	0.000253411	0.00064284	0.000144889
CBT35497	15	1	-3.79167	0.000253411	0.00064284	0.000144889
CBT36976	15	1	-3.79167	0.000253411	0.00064284	0.000144889
CBT37368	15	1	-3.79167	0.000253411	0.00064284	0.000144889
CBT37430	15	1	-3.79167	0.000253411	0.00064284	0.000144889
CBT37968	15	1	-3.79167	0.000253411	0.00064284	0.000144889
CBT38176	15	1	-3.79167	0.000253411	0.00064284	0.000144889
CBT38256	15	1	-3.79167	0.000253411	0.00064284	0.000144889
CBT38637	15	1	-3.79167	0.000253411	0.00064284	0.000144889
CBT39105	15	1	-3.79167	0.000253411	0.00064284	0.000144889
CBT41628	15	1	-3.79167	0.000253411	0.00064284	0.000144889
CBT471	15	1	-3.79167	0.000253411	0.00064284	0.000144889
CBT49657	15	1	-3.79167	0.000253411	0.00064284	0.000144889
CBT53047	15	1	-3.79167	0.000253411	0.00064284	0.000144889
CBT13943	147	10	-3.76253	3.19737e-30	3.1264e-29	7.05168e-30
CBT26322	44	3	-3.75925	4.16221e-10	1.88573e-09	4.25332e-10
CBT2874	479	33	-3.74427	3.69212e-94	9.0133e-93	2.03297e-93
CBT15160	29	2	-3.74276	4.09564e-07	1.46878e-06	3.31263e-07
CBT35137	29	2	-3.74276	4.09564e-07	1.46878e-06	3.31263e-07
CBT7830	29	2	-3.74276	4.09564e-07	1.46878e-06	3.31263e-07
CBT21183	57	4	-3.71767	1.40714e-12	7.39955e-12	1.66899e-12
CBT38999	168	12	-3.69214	7.26623e-34	7.75897e-33	1.75005e-33
CBT30459	28	2	-3.69214	7.3335e-07	2.56561e-06	5.78641e-07
CBT33554	28	2	-3.69214	7.3335e-07	2.56561e-06	5.78641e-07
CBT37063	28	2	-3.69214	7.3335e-07	2.56561e-06	5.78641e-07
CBT41940	69	5	-3.67138	8.60621e-15	5.07366e-14	1.14438e-14
CBT33635	55	4	-3.66614	4.41964e-12	2.25539e-11	5.08709e-12
CBT19828	41	3	-3.65737	2.3418e-09	1.00509e-08	2.26681e-09
CBT33848	41	3	-3.65737	2.3418e-09	1.00509e-08	2.26681e-09
CBT4486	41	3	-3.65737	2.3418e-09	1.00509e-08	2.26681e-09
CBT12195	54	4	-3.63967	7.83013e-12	3.94208e-11	8.89146e-12
CBT30307	27	2	-3.63967	1.31313e-06	4.48038e-06	1.01049e-06
CBT32495	27	2	-3.63967	1.31313e-06	4.48038e-06	1.01049e-06
CBT39718	27	2	-3.63967	1.31313e-06	4.48038e-06	1.01049e-06
CBT5709	120	9	-3.62175	2.42963e-24	2.04642e-23	4.61575e-24
CBT30186	40	3	-3.62175	4.16355e-09	1.75925e-08	3.96802e-09
CBT42046	66	5	-3.60725	4.752e-14	2.70532e-13	6.10191e-14
CBT37112	52	4	-3.58522	2.45572e-11	1.20095e-10	2.70877e-11
CBT30401	39	3	-3.58522	7.40045e-09	3.06865e-08	6.92141e-09
CBT31446	26	2	-3.58522	2.35109e-06	7.80156e-06	1.75949e-06
CBT31994	26	2	-3.58522	2.35109e-06	7.80156e-06	1.75949e-06
CBT33152	26	2	-3.58522	2.35109e-06	7.80156e-06	1.75949e-06
CBT39153	26	2	-3.58522	2.35109e-06	7.80156e-06	1.75949e-06
CBT12889	77	6	-3.56661	5.15732e-16	3.22683e-15	7.27818e-16
CBT18350	64	5	-3.56285	1.48248e-13	8.2215e-13	1.85428e-13
CBT37051	64	5	-3.56285	1.48248e-13	8.2215e-13	1.85428e-13
CBT39362	102	8	-3.55721	1.14019e-20	8.54998e-20	1.92847e-20
CBT32160	51	4	-3.55721	4.34685e-11	2.09135e-10	4.71687e-11
CBT32278	51	4	-3.55721	4.34685e-11	2.09135e-10	4.71687e-11
CBT39578	89	7	-3.55316	3.20288e-18	2.19905e-17	4.96001e-18
CBT22971	76	6	-3.54775	9.09091e-16	5.61691e-15	1.26691e-15
CBT39010	50	4	-3.52864	7.6915e-11	3.64559e-10	8.22271e-11
CBT32361	25	2	-3.52864	4.20873e-06	1.35868e-05	3.06406e-06
CBT32927	25	2	-3.52864	4.20873e-06	1.35868e-05	3.06406e-06
CBT33945	25	2	-3.52864	4.20873e-06	1.35868e-05	3.06406e-06
CBT36971	25	2	-3.52864	4.20873e-06	1.35868e-05	3.06406e-06
CBT41330	25	2	-3.52864	4.20873e-06	1.35868e-05	3.06406e-06
CBT7724	25	2	-3.52864	4.20873e-06	1.35868e-05	3.06406e-06
CBT38868	37	3	-3.50927	2.33555e-08	9.33305e-08	2.10501e-08
CBT39545	37	3	-3.50927	2.33555e-08	9.33305e-08	2.10501e-08
CBT17857	49	4	-3.49949	1.36041e-10	6.36506e-10	1.43565e-10
CBT11064	85	7	-3.48682	3.06961e-17	2.02326e-16	4.5635e-17
CBT39581	84	7	-3.46974	5.39648e-17	3.51375e-16	7.92535e-17
CBT32179	48	4	-3.46974	2.40507e-10	1.10598e-09	2.49456e-10
CBT33395	36	3	-3.46974	4.14639e-08	1.6258e-07	3.66689e-08
CBT37355	36	3	-3.46974	4.14639e-08	1.6258e-07	3.66689e-08
CBT32382	24	2	-3.46974	7.53188e-06	2.3671e-05	5.33856e-06
CBT37023	24	2	-3.46974	7.53188e-06	2.3671e-05	5.33856e-06
CBT37109	24	2	-3.46974	7.53188e-06	2.3671e-05	5.33856e-06
CBT42037	24	2	-3.46974	7.53188e-06	2.3671e-05	5.33856e-06
CBT48038	287	24	-3.46473	4.98898e-54	7.77651e-53	1.75401e-53
CBT3212	129	11	-3.43658	4.54814e-25	3.89784e-24	8.79167e-25
CBT39167	69	6	-3.40834	4.75894e-14	2.70897e-13	6.11014e-14
CBT31491	46	4	-3.40834	7.50539e-10	3.34212e-09	7.53691e-10
CBT34066	46	4	-3.40834	7.50539e-10	3.34212e-09	7.53691e-10
CBT38543	46	4	-3.40834	7.50539e-10	3.34212e-09	7.53691e-10
CBT41789	46	4	-3.40834	7.50539e-10	3.34212e-09	7.53691e-10
CBT8017	46	4	-3.40834	7.50539e-10	3.34212e-09	7.53691e-10
CBT2707	23	2	-3.40834	1.34731e-05	4.09871e-05	9.24244e-06
CBT30692	23	2	-3.40834	1.34731e-05	4.09871e-05	9.24244e-06
CBT30820	23	2	-3.40834	1.34731e-05	4.09871e-05	9.24244e-06
CBT32271	23	2	-3.40834	1.34731e-05	4.09871e-05	9.24244e-06
CBT32421	23	2	-3.40834	1.34731e-05	4.09871e-05	9.24244e-06
CBT51839	23	2	-3.40834	1.34731e-05	4.09871e-05	9.24244e-06
CBT41939	68	6	-3.38728	8.36223e-14	4.69864e-13	1.05979e-13
CBT34339	45	4	-3.37664	1.32469e-09	5.79191e-09	1.30638e-09
CBT33764	56	5	-3.37021	1.38239e-11	6.86027e-11	1.54728e-11
CBT51461	56	5	-3.37021	1.38239e-11	6.86027e-11	1.54728e-11
CBT27623	67	6	-3.36591	1.46863e-13	8.14692e-13	1.83756e-13
CBT23620	77	7	-3.34421	2.76961e-15	1.67336e-14	3.77409e-15
CBT38621	77	7	-3.34421	2.76961e-15	1.67336e-14	3.77409e-15
CBT32798	55	5	-3.34421	2.43129e-11	1.18912e-10	2.68208e-11
CBT15315	44	4	-3.34421	2.33651e-09	1.00324e-08	2.26245e-09
CBT30739	44	4	-3.34421	2.33651e-09	1.00324e-08	2.26245e-09
CBT32435	44	4	-3.34421	2.33651e-09	1.00324e-08	2.26245e-09
CBT33407	44	4	-3.34421	2.33651e-09	1.00324e-08	2.26245e-09
CBT33913	44	4	-3.34421	2.33651e-09	1.00324e-08	2.26245e-09
CBT19804	33	3	-3.34421	2.31189e-07	8.47929e-07	1.91232e-07
CBT32641	33	3	-3.34421	2.31189e-07	8.47929e-07	1.91232e-07
CBT33691	33	3	-3.34421	2.31189e-07	8.47929e-07	1.91232e-07
CBT7992	33	3	-3.34421	2.31189e-07	8.47929e-07	1.91232e-07
CBT173	22	2	-3.34421	2.40867e-05	7.11251e-05	1.60383e-05
CBT32031	22	2	-3.34421	2.40867e-05	7.11251e-05	1.60383e-05
CBT32539	22	2	-3.34421	2.40867e-05	7.11251e-05	1.60383e-05
CBT32550	22	2	-3.34421	2.40867e-05	7.11251e-05	1.60383e-05
CBT33636	22	2	-3.34421	2.40867e-05	7.11251e-05	1.60383e-05
CBT34354	22	2	-3.34421	2.40867e-05	7.11251e-05	1.60383e-05
CBT37328	22	2	-3.34421	2.40867e-05	7.11251e-05	1.60383e-05
CBT37986	22	2	-3.34421	2.40867e-05	7.11251e-05	1.60383e-05
CBT41553	22	2	-3.34421	2.40867e-05	7.11251e-05	1.60383e-05
CBT9206	22	2	-3.34421	2.40867e-05	7.11251e-05	1.60383e-05
CBT32474	54	5	-3.31774	4.27333e-11	2.05705e-10	4.63972e-11
CBT37283	43	4	-3.31105	4.1182e-09	1.74095e-08	3.92676e-09
CBT39522	64	6	-3.29982	7.92941e-13	4.2278e-12	9.53591e-13
CBT2125	32	3	-3.29982	4.09346e-07	1.46831e-06	3.31157e-07
CBT32208	32	3	-3.29982	4.09346e-07	1.46831e-06	3.31157e-07
CBT41496	32	3	-3.29982	4.09346e-07	1.46831e-06	3.31157e-07
CBT34638	168	16	-3.2771	5.85262e-31	5.82448e-30	1.31369e-30
CBT17452	42	4	-3.2771	7.2528e-09	3.00902e-08	6.78663e-09
CBT32230	42	4	-3.2771	7.2528e-09	3.00902e-08	6.78663e-09
CBT30231	21	2	-3.2771	4.30284e-05	0.000122594	2.76428e-05
CBT30452	21	2	-3.2771	4.30284e-05	0.000122594	2.76428e-05
CBT30649	21	2	-3.2771	4.30284e-05	0.000122594	2.76428e-05
CBT31313	21	2	-3.2771	4.30284e-05	0.000122594	2.76428e-05
CBT31940	21	2	-3.2771	4.30284e-05	0.000122594	2.76428e-05
CBT32457	21	2	-3.2771	4.30284e-05	0.000122594	2.76428e-05
CBT32682	21	2	-3.2771	4.30284e-05	0.000122594	2.76428e-05
CBT33406	21	2	-3.2771	4.30284e-05	0.000122594	2.76428e-05
CBT33731	21	2	-3.2771	4.30284e-05	0.000122594	2.76428e-05
CBT37993	21	2	-3.2771	4.30284e-05	0.000122594	2.76428e-05
CBT39782	21	2	-3.2771	4.30284e-05	0.000122594	2.76428e-05
CBT39999	21	2	-3.2771	4.30284e-05	0.000122594	2.76428e-05
CBT8991	178	17	-3.27305	1.14249e-32	1.18276e-31	2.66775e-32
CBT86	52	5	-3.26329	1.3174e-10	6.1718e-10	1.39206e-10
CBT39708	124	12	-3.25402	3.78314e-23	3.07949e-22	6.94585e-23
CBT14156	31	3	-3.25402	7.24135e-07	2.53573e-06	5.71881e-07
CBT31360	31	3	-3.25402	7.24135e-07	2.53573e-06	5.71881e-07
CBT33172	31	3	-3.25402	7.24135e-07	2.53573e-06	5.71881e-07
CBT37211	31	3	-3.25402	7.24135e-07	2.53573e-06	5.71881e-07
CBT19662	144	14	-3.24735	1.41688e-26	1.26629e-25	2.85614e-26
CBT37196	82	8	-3.24233	8.57061e-16	5.30187e-15	1.19585e-15
CBT15365	41	4	-3.24233	1.27624e-08	5.20201e-08	1.17328e-08
CBT32186	41	4	-3.24233	1.27624e-08	5.20201e-08	1.17328e-08
CBT41362	102	10	-3.23528	3.10549e-19	2.21615e-18	4.99857e-19
CBT21984	51	5	-3.23528	2.31047e-10	1.06391e-09	2.39968e-10
CBT27021	122	12	-3.23056	1.14603e-22	9.20365e-22	2.0759e-22
CBT7619	71	7	-3.22717	7.94156e-14	4.46819e-13	1.00781e-13
CBT30596	100	10	-3.20671	9.41395e-19	6.60416e-18	1.48958e-18
CBT42490	80	8	-3.20671	2.60723e-15	1.57703e-14	3.55704e-15
CBT1615	50	5	-3.20671	4.04876e-10	1.83654e-09	4.14218e-10
CBT39361	50	5	-3.20671	4.04876e-10	1.83654e-09	4.14218e-10
CBT37088	30	3	-3.20671	1.27969e-06	4.36994e-06	9.85564e-07
CBT41649	30	3	-3.20671	1.27969e-06	4.36994e-06	9.85564e-07
CBT30728	20	2	-3.20671	7.6792e-05	0.000211461	4.76776e-05
CBT31201	20	2	-3.20671	7.6792e-05	0.000211461	4.76776e-05
CBT31265	20	2	-3.20671	7.6792e-05	0.000211461	4.76776e-05
CBT32102	20	2	-3.20671	7.6792e-05	0.000211461	4.76776e-05
CBT32396	20	2	-3.20671	7.6792e-05	0.000211461	4.76776e-05
CBT33123	20	2	-3.20671	7.6792e-05	0.000211461	4.76776e-05
CBT33165	20	2	-3.20671	7.6792e-05	0.000211461	4.76776e-05
CBT33604	20	2	-3.20671	7.6792e-05	0.000211461	4.76776e-05
CBT34343	20	2	-3.20671	7.6792e-05	0.000211461	4.76776e-05
CBT35147	20	2	-3.20671	7.6792e-05	0.000211461	4.76776e-05
CBT35381	20	2	-3.20671	7.6792e-05	0.000211461	4.76776e-05
CBT38866	20	2	-3.20671	7.6792e-05	0.000211461	4.76776e-05
CBT39484	20	2	-3.20671	7.6792e-05	0.000211461	4.76776e-05
CBT41684	20	2	-3.20671	7.6792e-05	0.000211461	4.76776e-05
CBT6566	20	2	-3.20671	7.6792e-05	0.000211461	4.76776e-05
CBT38557	69	7	-3.18595	2.41858e-13	1.32648e-12	2.99191e-13
CBT34114	49	5	-3.17756	7.08862e-10	3.16317e-09	7.1346e-10
CBT30425	225	23	-3.175	8.31913e-40	1.01617e-38	2.29201e-39
CBT34445	39	4	-3.17018	3.94039e-08	1.54759e-07	3.49036e-08
CBT39714	39	4	-3.17018	3.94039e-08	1.54759e-07	3.49036e-08
CBT41414	39	4	-3.17018	3.94039e-08	1.54759e-07	3.49036e-08
CBT40035	58	6	-3.1578	2.27028e-11	1.11272e-10	2.50977e-11
CBT33249	29	3	-3.1578	2.25884e-06	7.51457e-06	1.69487e-06
CBT34678	29	3	-3.1578	2.25884e-06	7.51457e-06	1.69487e-06
CBT12072	48	5	-3.14782	1.23992e-09	5.4355e-09	1.22594e-09
CBT12483	48	5	-3.14782	1.23992e-09	5.4355e-09	1.22594e-09
CBT37029	67	7	-3.14352	7.34439e-13	3.92245e-12	8.84718e-13
CBT41461	57	6	-3.13271	3.95987e-11	1.91248e-10	4.31365e-11
CBT30032	38	4	-3.13271	6.91268e-08	2.66169e-07	6.00282e-08
CBT30523	38	4	-3.13271	6.91268e-08	2.66169e-07	6.00282e-08
CBT33909	38	4	-3.13271	6.91268e-08	2.66169e-07	6.00282e-08
CBT34694	38	4	-3.13271	6.91268e-08	2.66169e-07	6.00282e-08
CBT21282	19	2	-3.13271	0.000136886	0.000363507	8.19494e-05
CBT30757	19	2	-3.13271	0.000136886	0.000363507	8.19494e-05
CBT30845	19	2	-3.13271	0.000136886	0.000363507	8.19494e-05
CBT31133	19	2	-3.13271	0.000136886	0.000363507	8.19494e-05
CBT31170	19	2	-3.13271	0.000136886	0.000363507	8.19494e-05
CBT31206	19	2	-3.13271	0.000136886	0.000363507	8.19494e-05
CBT31255	19	2	-3.13271	0.000136886	0.000363507	8.19494e-05
CBT31282	19	2	-3.13271	0.000136886	0.000363507	8.19494e-05
CBT31755	19	2	-3.13271	0.000136886	0.000363507	8.19494e-05
CBT32418	19	2	-3.13271	0.000136886	0.000363507	8.19494e-05
CBT32466	19	2	-3.13271	0.000136886	0.000363507	8.19494e-05
CBT32606	19	2	-3.13271	0.000136886	0.000363507	8.19494e-05
CBT32808	19	2	-3.13271	0.000136886	0.000363507	8.19494e-05
CBT35339	19	2	-3.13271	0.000136886	0.000363507	8.19494e-05
CBT35659	19	2	-3.13271	0.000136886	0.000363507	8.19494e-05
CBT35708	19	2	-3.13271	0.000136886	0.000363507	8.19494e-05
CBT38796	19	2	-3.13271	0.000136886	0.000363507	8.19494e-05
CBT41968	19	2	-3.13271	0.000136886	0.000363507	8.19494e-05
CBT45667	19	2	-3.13271	0.000136886	0.000363507	8.19494e-05
CBT8565	19	2	-3.13271	0.000136886	0.000363507	8.19494e-05
CBT42863	47	5	-3.11744	2.16665e-09	9.33375e-09	2.10525e-09
CBT41770	84	9	-3.10717	1.36292e-15	8.35705e-15	1.88495e-15
CBT28699	56	6	-3.10717	6.90059e-11	3.28049e-10	7.39922e-11
CBT33716	28	3	-3.10717	3.98206e-06	1.28951e-05	2.90843e-06
CBT35557	28	3	-3.10717	3.98206e-06	1.28951e-05	2.90843e-06
CBT30699	93	10	-3.10201	4.48773e-17	2.93481e-16	6.61952e-17
CBT11161	195	21	-3.0998	5.16891e-34	5.54852e-33	1.25148e-33
CBT33886	37	4	-3.09424	1.21126e-07	4.56179e-07	1.02881e-07
CBT36932	37	4	-3.09424	1.21126e-07	4.56179e-07	1.02881e-07
CBT36934	37	4	-3.09424	1.21126e-07	4.56179e-07	1.02881e-07
CBT41916	37	4	-3.09424	1.21126e-07	4.56179e-07	1.02881e-07
CBT33815	82	9	-3.07241	4.09652e-15	2.45425e-14	5.53562e-15
CBT33363	109	12	-3.068	1.47311e-19	1.06391e-18	2.39968e-19
CBT7867	72	8	-3.05471	2.17322e-13	1.19474e-12	2.69478e-13
CBT30276	54	6	-3.05471	2.08943e-10	9.65975e-10	2.17878e-10
CBT33667	45	5	-3.05471	6.59414e-09	2.74313e-08	6.18643e-09
CBT41412	45	5	-3.05471	6.59414e-09	2.74313e-08	6.18643e-09
CBT41897	45	5	-3.05471	6.59414e-09	2.74313e-08	6.18643e-09
CBT8588	45	5	-3.05471	6.59414e-09	2.74313e-08	6.18643e-09
CBT15134	36	4	-3.05471	2.11967e-07	7.80012e-07	1.75902e-07
CBT26863	36	4	-3.05471	2.11967e-07	7.80012e-07	1.75902e-07
CBT31613	36	4	-3.05471	2.11967e-07	7.80012e-07	1.75902e-07
CBT32926	36	4	-3.05471	2.11967e-07	7.80012e-07	1.75902e-07
CBT41852	36	4	-3.05471	2.11967e-07	7.80012e-07	1.75902e-07
CBT6550	36	4	-3.05471	2.11967e-07	7.80012e-07	1.75902e-07
CBT1910	27	3	-3.05471	7.0097e-06	2.21262e-05	4.99031e-06
CBT31275	27	3	-3.05471	7.0097e-06	2.21262e-05	4.99031e-06
CBT33767	27	3	-3.05471	7.0097e-06	2.21262e-05	4.99031e-06
CBT30777	18	2	-3.05471	0.000243653	0.00061963	0.000139693
CBT30833	18	2	-3.05471	0.000243653	0.00061963	0.000139693
CBT30913	18	2	-3.05471	0.000243653	0.00061963	0.000139693
CBT30978	18	2	-3.05471	0.000243653	0.00061963	0.000139693
CBT31387	18	2	-3.05471	0.000243653	0.00061963	0.000139693
CBT32997	18	2	-3.05471	0.000243653	0.00061963	0.000139693
CBT33065	18	2	-3.05471	0.000243653	0.00061963	0.000139693
CBT33084	18	2	-3.05471	0.000243653	0.00061963	0.000139693
CBT33178	18	2	-3.05471	0.000243653	0.00061963	0.000139693
CBT33535	18	2	-3.05471	0.000243653	0.00061963	0.000139693
CBT35368	18	2	-3.05471	0.000243653	0.00061963	0.000139693
CBT37107	18	2	-3.05471	0.000243653	0.00061963	0.000139693
CBT37146	18	2	-3.05471	0.000243653	0.00061963	0.000139693
CBT37671	18	2	-3.05471	0.000243653	0.00061963	0.000139693
CBT39237	18	2	-3.05471	0.000243653	0.00061963	0.000139693
CBT39392	18	2	-3.05471	0.000243653	0.00061963	0.000139693
CBT39595	18	2	-3.05471	0.000243653	0.00061963	0.000139693
CBT39882	18	2	-3.05471	0.000243653	0.00061963	0.000139693
CBT41626	18	2	-3.05471	0.000243653	0.00061963	0.000139693
CBT44503	18	2	-3.05471	0.000243653	0.00061963	0.000139693
CBT22861	98	11	-3.04006	1.32793e-17	8.88498e-17	2.00395e-17
CBT12161	44	5	-3.02229	1.14834e-08	4.69967e-08	1.05963e-08
CBT14367	44	5	-3.02229	1.14834e-08	4.69967e-08	1.05963e-08
CBT21415	44	5	-3.02229	1.14834e-08	4.69967e-08	1.05963e-08
CBT7674	176	20	-3.02229	3.54109e-30	3.46182e-29	7.80822e-30
CBT30646	70	8	-3.01407	6.51495e-13	3.49229e-12	7.87694e-13
CBT2253	35	4	-3.01407	3.70417e-07	1.33634e-06	3.01362e-07
CBT32995	35	4	-3.01407	3.70417e-07	1.33634e-06	3.01362e-07
CBT38666	35	4	-3.01407	3.70417e-07	1.33634e-06	3.01362e-07
CBT39561	35	4	-3.01407	3.70417e-07	1.33634e-06	3.01362e-07
CBT41453	35	4	-3.01407	3.70417e-07	1.33634e-06	3.01362e-07
CBT41993	35	4	-3.01407	3.70417e-07	1.33634e-06	3.01362e-07
CBT14860	131	15	-3.01131	8.31092e-23	6.69767e-22	1.51067e-22
CBT33582	61	7	-3.00816	2.01544e-11	9.91445e-11	2.23623e-11
CBT32825	26	3	-3.00026	1.23193e-05	3.77796e-05	8.52052e-06
CBT33595	26	3	-3.00026	1.23193e-05	3.77796e-05	8.52052e-06
CBT33822	43	5	-2.98912	1.9972e-08	8.01336e-08	1.80743e-08
CBT34684	60	7	-2.98432	3.48856e-11	1.69023e-10	3.81217e-11
CBT39122	60	7	-2.98432	3.48856e-11	1.69023e-10	3.81217e-11
CBT7734	248	29	-2.981	2.67424e-41	3.3584e-40	7.57495e-41
CBT3347	94	11	-2.97994	1.17563e-16	7.5505e-16	1.70303e-16
CBT33672	68	8	-2.97225	1.94592e-12	1.01562e-11	2.29076e-12
CBT11182	51	6	-2.97225	1.09198e-09	4.80518e-09	1.08377e-09
CBT15060	51	6	-2.97225	1.09198e-09	4.80518e-09	1.08377e-09
CBT21247	34	4	-2.97225	6.46333e-07	2.27408e-06	5.12835e-07
CBT2686	34	4	-2.97225	6.46333e-07	2.27408e-06	5.12835e-07
CBT33960	34	4	-2.97225	6.46333e-07	2.27408e-06	5.12835e-07
CBT34278	34	4	-2.97225	6.46333e-07	2.27408e-06	5.12835e-07
CBT34831	34	4	-2.97225	6.46333e-07	2.27408e-06	5.12835e-07
CBT39706	34	4	-2.97225	6.46333e-07	2.27408e-06	5.12835e-07
CBT33219	42	5	-2.95517	3.46879e-08	1.36743e-07	3.08403e-08
CBT36919	42	5	-2.95517	3.46879e-08	1.36743e-07	3.08403e-08
CBT39464	42	5	-2.95517	3.46879e-08	1.36743e-07	3.08403e-08
CBT34792	50	6	-2.94368	1.89046e-09	8.18202e-09	1.84548e-09
CBT30449	25	3	-2.94368	2.16117e-05	6.42809e-05	1.44962e-05
CBT32247	25	3	-2.94368	2.16117e-05	6.42809e-05	1.44962e-05
CBT32703	25	3	-2.94368	2.16117e-05	6.42809e-05	1.44962e-05
CBT33299	25	3	-2.94368	2.16117e-05	6.42809e-05	1.44962e-05
CBT33846	25	3	-2.94368	2.16117e-05	6.42809e-05	1.44962e-05
CBT41941	25	3	-2.94368	2.16117e-05	6.42809e-05	1.44962e-05
CBT9191	25	3	-2.94368	2.16117e-05	6.42809e-05	1.44962e-05
CBT31902	133	16	-2.94006	1.22889e-22	9.85668e-22	2.2232e-22
CBT18188	33	4	-2.92918	1.12592e-06	3.87134e-06	8.72983e-07
CBT30938	33	4	-2.92918	1.12592e-06	3.87134e-06	8.72983e-07
CBT32648	33	4	-2.92918	1.12592e-06	3.87134e-06	8.72983e-07
CBT33607	33	4	-2.92918	1.12592e-06	3.87134e-06	8.72983e-07
CBT33717	33	4	-2.92918	1.12592e-06	3.87134e-06	8.72983e-07
CBT34082	33	4	-2.92918	1.12592e-06	3.87134e-06	8.72983e-07
CBT38066	33	4	-2.92918	1.12592e-06	3.87134e-06	8.72983e-07
CBT39733	33	4	-2.92918	1.12592e-06	3.87134e-06	8.72983e-07
CBT12420	181	22	-2.9252	4.49532e-30	4.38544e-29	9.89146e-30
CBT12058	41	5	-2.92041	6.01585e-08	2.33055e-07	5.25622e-08
CBT34710	41	5	-2.92041	6.01585e-08	2.33055e-07	5.25622e-08
CBT8466	41	5	-2.92041	6.01585e-08	2.33055e-07	5.25622e-08
CBT40058	49	6	-2.91453	3.26852e-09	1.39064e-08	3.13657e-09
CBT17505	498	61	-2.91405	2.27809e-79	4.83776e-78	1.09117e-78
CBT41947	57	7	-2.91032	1.79712e-10	8.33787e-10	1.88063e-10
CBT13458	187	23	-2.90811	7.59979e-31	7.54409e-30	1.70159e-30
CBT24596	243	30	-2.9027	1.67256e-39	2.02601e-38	4.56972e-39
CBT15245	81	10	-2.9027	3.12818e-14	1.79786e-13	4.05488e-14
CBT8655	81	10	-2.9027	3.12818e-14	1.79786e-13	4.05488e-14
CBT27066	178	22	-2.90108	2.24719e-29	2.16019e-28	4.8719e-29
CBT8127	178	22	-2.90108	2.24719e-29	2.16019e-28	4.8719e-29
CBT2813	201	25	-2.89198	7.42271e-33	7.72362e-32	1.74208e-32
CBT39819	104	13	-2.88478	9.72849e-18	6.5453e-17	1.47631e-17
CBT2108	56	7	-2.88478	3.09632e-10	1.41592e-09	3.19336e-10
CBT37189	56	7	-2.88478	3.09632e-10	1.41592e-09	3.19336e-10
CBT41402	56	7	-2.88478	3.09632e-10	1.41592e-09	3.19336e-10
CBT15938	48	6	-2.88478	5.64333e-09	2.35994e-08	5.32267e-09
CBT3017	48	6	-2.88478	5.64333e-09	2.35994e-08	5.32267e-09
CBT14616	32	4	-2.88478	1.95789e-06	6.57349e-06	1.48223e-06
CBT17734	32	4	-2.88478	1.95789e-06	6.57349e-06	1.48223e-06
CBT29204	32	4	-2.88478	1.95789e-06	6.57349e-06	1.48223e-06
CBT30102	32	4	-2.88478	1.95789e-06	6.57349e-06	1.48223e-06
CBT31643	32	4	-2.88478	1.95789e-06	6.57349e-06	1.48223e-06
CBT32532	32	4	-2.88478	1.95789e-06	6.57349e-06	1.48223e-06
CBT32977	32	4	-2.88478	1.95789e-06	6.57349e-06	1.48223e-06
CBT33889	32	4	-2.88478	1.95789e-06	6.57349e-06	1.48223e-06
CBT41536	32	4	-2.88478	1.95789e-06	6.57349e-06	1.48223e-06
CBT46884	32	4	-2.88478	1.95789e-06	6.57349e-06	1.48223e-06
CBT32259	24	3	-2.88478	3.78365e-05	0.000108619	2.4495e-05
CBT32723	24	3	-2.88478	3.78365e-05	0.000108619	2.4495e-05
CBT32822	24	3	-2.88478	3.78365e-05	0.000108619	2.4495e-05
CBT32888	24	3	-2.88478	3.78365e-05	0.000108619	2.4495e-05
CBT33347	24	3	-2.88478	3.78365e-05	0.000108619	2.4495e-05
CBT41354	24	3	-2.88478	3.78365e-05	0.000108619	2.4495e-05
CBT42076	24	3	-2.88478	3.78365e-05	0.000108619	2.4495e-05
CBT2069	166	21	-2.8675	3.30834e-27	3.01169e-26	6.79294e-27
CBT19873	47	6	-2.85441	9.72946e-09	4.00552e-08	9.03418e-09
CBT42023	47	6	-2.85441	9.72946e-09	4.00552e-08	9.03418e-09
CBT19556	39	5	-2.84826	1.80077e-07	6.68508e-07	1.50767e-07
CBT41509	39	5	-2.84826	1.80077e-07	6.68508e-07	1.50767e-07
CBT41919	39	5	-2.84826	1.80077e-07	6.68508e-07	1.50767e-07
CBT8663	39	5	-2.84826	1.80077e-07	6.68508e-07	1.50767e-07
CBT26600	109	14	-2.84561	2.76644e-18	1.90427e-17	4.29513e-18
CBT41464	70	9	-2.84414	2.81497e-12	1.45621e-11	3.28453e-12
CBT34272	62	8	-2.83898	5.05668e-11	2.42462e-10	5.46852e-11
CBT5631	62	8	-2.83898	5.05668e-11	2.42462e-10	5.46852e-11
CBT30297	31	4	-2.83898	3.39804e-06	1.11102e-05	2.50562e-06
CBT32698	31	4	-2.83898	3.39804e-06	1.11102e-05	2.50562e-06
CBT33802	31	4	-2.83898	3.39804e-06	1.11102e-05	2.50562e-06
CBT34457	31	4	-2.83898	3.39804e-06	1.11102e-05	2.50562e-06
CBT39981	31	4	-2.83898	3.39804e-06	1.11102e-05	2.50562e-06
CBT7789	108	14	-2.83231	4.72138e-18	3.2182e-17	7.25872e-18
CBT3009	54	7	-2.83231	9.15542e-10	4.04925e-09	9.13318e-10
CBT7793	123	16	-2.8273	2.62177e-20	1.94679e-19	4.39104e-20
CBT38584	230	30	-2.82338	1.69553e-36	1.92387e-35	4.33893e-36
CBT3173	23	3	-2.82338	6.60922e-05	0.000183641	4.14116e-05
CBT33959	23	3	-2.82338	6.60922e-05	0.000183641	4.14116e-05
CBT34717	23	3	-2.82338	6.60922e-05	0.000183641	4.14116e-05
CBT37327	23	3	-2.82338	6.60922e-05	0.000183641	4.14116e-05
CBT38084	23	3	-2.82338	6.60922e-05	0.000183641	4.14116e-05
CBT41434	23	3	-2.82338	6.60922e-05	0.000183641	4.14116e-05
CBT20671	61	8	-2.81552	8.66699e-11	4.09879e-10	9.24492e-11
CBT5244	190	25	-2.81078	2.59228e-30	2.54403e-29	5.73811e-30
CBT28822	38	5	-2.81078	3.10748e-07	1.12936e-06	2.54711e-07
CBT34277	38	5	-2.81078	3.10748e-07	1.12936e-06	2.54711e-07
CBT34480	38	5	-2.81078	3.10748e-07	1.12936e-06	2.54711e-07
CBT17881	68	9	-2.80232	8.24487e-12	4.14392e-11	9.34671e-12
CBT26673	181	24	-2.79967	7.61237e-29	7.21616e-28	1.62762e-28
CBT10892	30	4	-2.79167	5.8852e-06	1.87305e-05	4.22326e-06
CBT14483	30	4	-2.79167	5.8852e-06	1.87305e-05	4.22326e-06
CBT32020	30	4	-2.79167	5.8852e-06	1.87305e-05	4.22326e-06
CBT32341	30	4	-2.79167	5.8852e-06	1.87305e-05	4.22326e-06
CBT32973	30	4	-2.79167	5.8852e-06	1.87305e-05	4.22326e-06
CBT33026	30	4	-2.79167	5.8852e-06	1.87305e-05	4.22326e-06
CBT33998	30	4	-2.79167	5.8852e-06	1.87305e-05	4.22326e-06
CBT34564	30	4	-2.79167	5.8852e-06	1.87305e-05	4.22326e-06
CBT34575	30	4	-2.79167	5.8852e-06	1.87305e-05	4.22326e-06
CBT36970	30	4	-2.79167	5.8852e-06	1.87305e-05	4.22326e-06
CBT37378	30	4	-2.79167	5.8852e-06	1.87305e-05	4.22326e-06
CBT42007	30	4	-2.79167	5.8852e-06	1.87305e-05	4.22326e-06
CBT42320	164	22	-2.7829	3.87328e-26	3.42793e-25	7.73177e-26
CBT27159	104	14	-2.77787	3.97364e-17	2.60496e-16	5.87556e-17
CBT7667	52	7	-2.77787	2.69187e-09	1.15059e-08	2.59517e-09
CBT2189	37	5	-2.77231	5.35226e-07	1.89917e-06	4.28287e-07
CBT27038	37	5	-2.77231	5.35226e-07	1.89917e-06	4.28287e-07
CBT30175	37	5	-2.77231	5.35226e-07	1.89917e-06	4.28287e-07
CBT32007	37	5	-2.77231	5.35226e-07	1.89917e-06	4.28287e-07
CBT32548	37	5	-2.77231	5.35226e-07	1.89917e-06	4.28287e-07
CBT37110	37	5	-2.77231	5.35226e-07	1.89917e-06	4.28287e-07
CBT14893	110	15	-2.75925	6.5361e-18	4.4273e-17	9.98587e-18
CBT31652	66	9	-2.75925	2.40321e-11	1.17595e-10	2.65238e-11
CBT14383	44	6	-2.75925	4.93858e-08	1.92383e-07	4.33907e-08
CBT30073	44	6	-2.75925	4.93858e-08	1.92383e-07	4.33907e-08
CBT1897	22	3	-2.75925	0.000115158	0.000308785	6.96417e-05
CBT2968	22	3	-2.75925	0.000115158	0.000308785	6.96417e-05
CBT30236	22	3	-2.75925	0.000115158	0.000308785	6.96417e-05
CBT42088	22	3	-2.75925	0.000115158	0.000308785	6.96417e-05
CBT11291	146	20	-2.75268	3.35065e-23	2.73268e-22	6.16363e-23
CBT15242	306	42	-2.74985	9.75577e-47	1.35406e-45	3.0541e-46
CBT14796	102	14	-2.74985	1.14696e-16	7.37009e-16	1.66234e-16
CBT41967	51	7	-2.74985	4.60519e-09	1.94006e-08	4.37438e-09
CBT14399	58	8	-2.74276	4.32894e-10	1.95883e-09	4.41819e-10
CBT32467	29	4	-2.74276	1.01697e-05	3.14745e-05	7.09828e-06
CBT34511	29	4	-2.74276	1.01697e-05	3.14745e-05	7.09828e-06
CBT40048	29	4	-2.74276	1.01697e-05	3.14745e-05	7.09828e-06
CBT41775	29	4	-2.74276	1.01697e-05	3.14745e-05	7.09828e-06
CBT52418	29	4	-2.74276	1.01697e-05	3.14745e-05	7.09828e-06
CBT11236	65	9	-2.73723	4.09505e-11	1.97627e-10	4.45753e-11
CBT32831	36	5	-2.73278	9.20004e-07	3.19383e-06	7.20327e-07
CBT3349	36	5	-2.73278	9.20004e-07	3.19383e-06	7.20327e-07
CBT37095	36	5	-2.73278	9.20004e-07	3.19383e-06	7.20327e-07
CBT13738	387	54	-2.72608	4.05666e-58	6.70936e-57	1.51331e-57
CBT26326	43	6	-2.72608	8.45788e-08	3.22834e-07	7.28133e-08
CBT26423	43	6	-2.72608	8.45788e-08	3.22834e-07	7.28133e-08
CBT22760	57	8	-2.71767	7.37859e-10	3.28738e-09	7.41475e-10
CBT23625	113	16	-2.70496	5.21464e-18	3.54824e-17	8.00313e-18
CBT38583	148	21	-2.70192	4.51711e-23	3.66873e-22	8.2749e-23
CBT31492	203	29	-2.69214	6.37606e-31	6.33674e-30	1.42927e-30
CBT13221	182	26	-2.69214	6.77851e-28	6.28073e-27	1.41663e-27
CBT12950	161	23	-2.69214	7.25324e-25	6.18596e-24	1.39526e-24
CBT12557	133	19	-2.69214	8.04451e-21	6.06992e-20	1.36908e-20
CBT38499	126	18	-2.69214	8.28046e-20	6.03685e-19	1.36163e-19
CBT30445	56	8	-2.69214	1.25574e-09	5.49894e-09	1.24019e-09
CBT33136	56	8	-2.69214	1.25574e-09	5.49894e-09	1.24019e-09
CBT34833	56	8	-2.69214	1.25574e-09	5.49894e-09	1.24019e-09
CBT14012	42	6	-2.69214	1.44576e-07	5.40318e-07	1.21861e-07
CBT33867	42	6	-2.69214	1.44576e-07	5.40318e-07	1.21861e-07
CBT38967	42	6	-2.69214	1.44576e-07	5.40318e-07	1.21861e-07
CBT32016	35	5	-2.69214	1.578e-06	5.34686e-06	1.20584e-06
CBT41579	35	5	-2.69214	1.578e-06	5.34686e-06	1.20584e-06
CBT42318	35	5	-2.69214	1.578e-06	5.34686e-06	1.20584e-06
CBT5169	35	5	-2.69214	1.578e-06	5.34686e-06	1.20584e-06
CBT7786	35	5	-2.69214	1.578e-06	5.34686e-06	1.20584e-06
CBT30372	28	4	-2.69214	1.753e-05	5.2718e-05	1.18875e-05
CBT3091	28	4	-2.69214	1.753e-05	5.2718e-05	1.18875e-05
CBT31379	28	4	-2.69214	1.753e-05	5.2718e-05	1.18875e-05
CBT31748	28	4	-2.69214	1.753e-05	5.2718e-05	1.18875e-05
CBT34422	28	4	-2.69214	1.753e-05	5.2718e-05	1.18875e-05
CBT34665	28	4	-2.69214	1.753e-05	5.2718e-05	1.18875e-05
CBT37302	28	4	-2.69214	1.753e-05	5.2718e-05	1.18875e-05
CBT37324	28	4	-2.69214	1.753e-05	5.2718e-05	1.18875e-05
CBT38650	28	4	-2.69214	1.753e-05	5.2718e-05	1.18875e-05
CBT42015	28	4	-2.69214	1.753e-05	5.2718e-05	1.18875e-05
CBT20151	21	3	-2.69214	0.000200082	0.00051383	0.00011584
CBT20928	21	3	-2.69214	0.000200082	0.00051383	0.00011584
CBT30264	21	3	-2.69214	0.000200082	0.00051383	0.00011584
CBT30955	21	3	-2.69214	0.000200082	0.00051383	0.00011584
CBT31577	21	3	-2.69214	0.000200082	0.00051383	0.00011584
CBT31992	21	3	-2.69214	0.000200082	0.00051383	0.00011584
CBT32139	21	3	-2.69214	0.000200082	0.00051383	0.00011584
CBT32280	21	3	-2.69214	0.000200082	0.00051383	0.00011584
CBT32380	21	3	-2.69214	0.000200082	0.00051383	0.00011584
CBT32582	21	3	-2.69214	0.000200082	0.00051383	0.00011584
CBT32760	21	3	-2.69214	0.000200082	0.00051383	0.00011584
CBT33268	21	3	-2.69214	0.000200082	0.00051383	0.00011584
CBT34049	21	3	-2.69214	0.000200082	0.00051383	0.00011584
CBT35271	21	3	-2.69214	0.000200082	0.00051383	0.00011584
CBT35530	21	3	-2.69214	0.000200082	0.00051383	0.00011584
CBT37336	21	3	-2.69214	0.000200082	0.00051383	0.00011584
CBT37383	21	3	-2.69214	0.000200082	0.00051383	0.00011584
CBT38416	21	3	-2.69214	0.000200082	0.00051383	0.00011584
CBT38645	21	3	-2.69214	0.000200082	0.00051383	0.00011584
CBT6219	21	3	-2.69214	0.000200082	0.00051383	0.00011584
CBT29663	153	22	-2.68274	1.25284e-23	1.03571e-22	2.33607e-23
CBT6741	118	17	-2.67996	1.44096e-18	1.00327e-17	2.2629e-18
CBT34632	90	13	-2.6762	1.66109e-14	9.6668e-14	2.18025e-14
CBT8176	90	13	-2.6762	1.66109e-14	9.6668e-14	2.18025e-14
CBT30636	62	9	-2.66905	2.00938e-10	9.29896e-10	2.0974e-10
CBT20716	55	8	-2.66614	2.13368e-09	9.19914e-09	2.07463e-09
CBT34352	55	8	-2.66614	2.13368e-09	9.19914e-09	2.07463e-09
CBT39251	55	8	-2.66614	2.13368e-09	9.19914e-09	2.07463e-09
CBT7382	55	8	-2.66614	2.13368e-09	9.19914e-09	2.07463e-09
CBT26681	398	58	-2.66343	2.66449e-58	4.42842e-57	9.9884e-58
CBT19513	41	6	-2.65737	2.46635e-07	9.02826e-07	2.03613e-07
CBT31927	41	6	-2.65737	2.46635e-07	9.02826e-07	2.03613e-07
CBT45666	41	6	-2.65737	2.46635e-07	9.02826e-07	2.03613e-07
CBT47437	41	6	-2.65737	2.46635e-07	9.02826e-07	2.03613e-07
CBT23205	170	25	-2.65032	9.3516e-26	8.17406e-25	1.84368e-25
CBT22942	34	5	-2.65032	2.70037e-06	8.91644e-06	2.01093e-06
CBT31378	34	5	-2.65032	2.70037e-06	8.91644e-06	2.01093e-06
CBT32428	34	5	-2.65032	2.70037e-06	8.91644e-06	2.01093e-06
CBT34602	34	5	-2.65032	2.70037e-06	8.91644e-06	2.01093e-06
CBT8813	61	9	-2.64559	3.40452e-10	1.55281e-09	3.50241e-10
CBT4916	115	17	-2.64281	6.8965e-18	4.66584e-17	1.05239e-17
CBT33511	54	8	-2.63967	3.61941e-09	1.53429e-08	3.46064e-09
CBT19111	27	4	-2.63967	3.01367e-05	8.77687e-05	1.97891e-05
CBT32134	27	4	-2.63967	3.01367e-05	8.77687e-05	1.97891e-05
CBT32154	27	4	-2.63967	3.01367e-05	8.77687e-05	1.97891e-05
CBT32752	27	4	-2.63967	3.01367e-05	8.77687e-05	1.97891e-05
CBT32753	27	4	-2.63967	3.01367e-05	8.77687e-05	1.97891e-05
CBT33087	27	4	-2.63967	3.01367e-05	8.77687e-05	1.97891e-05
CBT34793	27	4	-2.63967	3.01367e-05	8.77687e-05	1.97891e-05
CBT35011	27	4	-2.63967	3.01367e-05	8.77687e-05	1.97891e-05
CBT37054	27	4	-2.63967	3.01367e-05	8.77687e-05	1.97891e-05
CBT37071	27	4	-2.63967	3.01367e-05	8.77687e-05	1.97891e-05
CBT37228	27	4	-2.63967	3.01367e-05	8.77687e-05	1.97891e-05
CBT37269	27	4	-2.63967	3.01367e-05	8.77687e-05	1.97891e-05
CBT37365	27	4	-2.63967	3.01367e-05	8.77687e-05	1.97891e-05
CBT47941	27	4	-2.63967	3.01367e-05	8.77687e-05	1.97891e-05
CBT30415	121	18	-2.63372	1.12412e-18	7.86542e-18	1.77407e-18
CBT2774	47	7	-2.63202	3.8782e-08	1.52422e-07	3.43792e-08
CBT40023	67	10	-2.62894	5.44664e-11	2.6073e-10	5.88046e-11
CBT3096	60	9	-2.62175	5.75932e-10	2.58574e-09	5.83195e-10
CBT39489	60	9	-2.62175	5.75932e-10	2.58574e-09	5.83195e-10
CBT33078	40	6	-2.62175	4.19849e-07	1.50291e-06	3.38961e-07
CBT36975	40	6	-2.62175	4.19849e-07	1.50291e-06	3.38961e-07
CBT37385	40	6	-2.62175	4.19849e-07	1.50291e-06	3.38961e-07
CBT31260	20	3	-2.62175	0.000346539	0.000855122	0.000192856
CBT32476	20	3	-2.62175	0.000346539	0.000855122	0.000192856
CBT32867	20	3	-2.62175	0.000346539	0.000855122	0.000192856
CBT3475	20	3	-2.62175	0.000346539	0.000855122	0.000192856
CBT7885	20	3	-2.62175	0.000346539	0.000855122	0.000192856
CBT30184	93	14	-2.61659	1.29056e-14	7.54841e-14	1.70246e-14
CBT3289	93	14	-2.61659	1.29056e-14	7.54841e-14	1.70246e-14
CBT30641	53	8	-2.6127	6.12901e-09	2.55716e-08	5.76749e-09
CBT34154	53	8	-2.6127	6.12901e-09	2.55716e-08	5.76749e-09
CBT8744	66	10	-2.60725	9.19302e-11	4.34312e-10	9.79602e-11
CBT2684	33	5	-2.60725	4.60969e-06	1.48305e-05	3.34452e-06
CBT27163	33	5	-2.60725	4.60969e-06	1.48305e-05	3.34452e-06
CBT31993	33	5	-2.60725	4.60969e-06	1.48305e-05	3.34452e-06
CBT32367	33	5	-2.60725	4.60969e-06	1.48305e-05	3.34452e-06
CBT37136	33	5	-2.60725	4.60969e-06	1.48305e-05	3.34452e-06
CBT8022	33	5	-2.60725	4.60969e-06	1.48305e-05	3.34452e-06
CBT6055	158	24	-2.6036	1.27211e-23	1.0513e-22	2.37123e-23
CBT3290	46	7	-2.60099	6.57574e-08	2.53896e-07	5.72624e-08
CBT33417	46	7	-2.60099	6.57574e-08	2.53896e-07	5.72624e-08
CBT34041	46	7	-2.60099	6.57574e-08	2.53896e-07	5.72624e-08
CBT635	223	34	-2.59822	1.36762e-32	1.41411e-31	3.18955e-32
CBT19621	72	11	-2.59528	1.47137e-11	7.2866e-11	1.64351e-11
CBT39400	386	59	-2.5946	4.66381e-55	7.38724e-54	1.66621e-54
CBT26919	85	13	-2.59373	2.25964e-13	1.24118e-12	2.79952e-13
CBT23404	1275	196	-2.58635	7.42967e-177	3.31594e-175	7.47917e-176
CBT25445	78	12	-2.58522	2.36057e-12	1.22638e-11	2.76613e-12
CBT19955	65	10	-2.58522	1.54928e-10	7.22354e-10	1.62929e-10
CBT4208	52	8	-2.58522	1.03599e-08	4.25802e-08	9.60407e-09
CBT13762	39	6	-2.58522	7.13106e-07	2.49909e-06	5.63636e-07
CBT26651	39	6	-2.58522	7.13106e-07	2.49909e-06	5.63636e-07
CBT54506	39	6	-2.58522	7.13106e-07	2.49909e-06	5.63636e-07
CBT11949	26	4	-2.58522	5.16586e-05	0.000145699	3.28527e-05
CBT15702	26	4	-2.58522	5.16586e-05	0.000145699	3.28527e-05
CBT31150	26	4	-2.58522	5.16586e-05	0.000145699	3.28527e-05
CBT31585	26	4	-2.58522	5.16586e-05	0.000145699	3.28527e-05
CBT31847	26	4	-2.58522	5.16586e-05	0.000145699	3.28527e-05
CBT32214	26	4	-2.58522	5.16586e-05	0.000145699	3.28527e-05
CBT32700	26	4	-2.58522	5.16586e-05	0.000145699	3.28527e-05
CBT34227	26	4	-2.58522	5.16586e-05	0.000145699	3.28527e-05
CBT35712	26	4	-2.58522	5.16586e-05	0.000145699	3.28527e-05
CBT41520	26	4	-2.58522	5.16586e-05	0.000145699	3.28527e-05
CBT52987	26	4	-2.58522	5.16586e-05	0.000145699	3.28527e-05
CBT5980	26	4	-2.58522	5.16586e-05	0.000145699	3.28527e-05
CBT25125	97	15	-2.5778	5.88546e-15	3.49762e-14	7.88897e-15
CBT19786	71	11	-2.5751	2.47517e-11	1.21023e-10	2.72955e-11
CBT2435	116	18	-2.57284	1.49359e-17	9.97761e-17	2.25047e-17
CBT14662	135	21	-2.56928	3.83804e-20	2.83095e-19	6.38526e-20
CBT9801	45	7	-2.56928	1.11267e-07	4.20525e-07	9.48504e-08
CBT22629	244	38	-2.56759	4.64112e-35	5.09803e-34	1.14987e-34
CBT13714	122	19	-2.56759	2.42555e-18	1.67313e-17	3.77353e-18
CBT5216	122	19	-2.56759	2.42555e-18	1.67313e-17	3.77353e-18
CBT37396	77	12	-2.56661	3.96488e-12	2.03167e-11	4.58248e-12
CBT41668	64	10	-2.56285	2.60688e-10	1.19651e-09	2.69876e-10
CBT20053	32	5	-2.56285	7.84834e-06	2.46306e-05	5.55464e-06
CBT32060	32	5	-2.56285	7.84834e-06	2.46306e-05	5.55464e-06
CBT32061	32	5	-2.56285	7.84834e-06	2.46306e-05	5.55464e-06
CBT32941	32	5	-2.56285	7.84834e-06	2.46306e-05	5.55464e-06
CBT33555	32	5	-2.56285	7.84834e-06	2.46306e-05	5.55464e-06
CBT41812	32	5	-2.56285	7.84834e-06	2.46306e-05	5.55464e-06
CBT16736	102	16	-2.55721	1.59345e-15	9.73601e-15	2.19585e-15
CBT19642	102	16	-2.55721	1.59345e-15	9.73601e-15	2.19585e-15
CBT39800	51	8	-2.55721	1.74784e-08	7.04782e-08	1.58965e-08
CBT13670	299	47	-2.5542	2.45257e-42	3.142e-41	7.08687e-42
CBT28894	1320	208	-2.55066	2.95744e-180	1.34109e-178	3.02487e-179
CBT22768	114	18	-2.54775	4.17617e-17	2.73457e-16	6.16789e-17
CBT17735	76	12	-2.54775	6.65036e-12	3.36242e-11	7.58368e-12
CBT39091	57	9	-2.54775	2.76051e-09	1.17854e-08	2.65822e-09
CBT13643	38	6	-2.54775	1.20832e-06	4.13901e-06	9.33533e-07
CBT30087	38	6	-2.54775	1.20832e-06	4.13901e-06	9.33533e-07
CBT20056	2834	448	-2.54605	0	0	0
CBT10847	82	13	-2.54189	1.06642e-12	5.64457e-12	1.27315e-12
CBT30162	252	40	-2.54013	9.62778e-36	1.07307e-34	2.42033e-35
CBT13742	63	10	-2.54013	4.37934e-10	1.98129e-09	4.46884e-10
CBT23169	302	48	-2.53822	1.85666e-42	2.38218e-41	5.37306e-42
CBT39308	44	7	-2.53686	1.87866e-07	6.95775e-07	1.56934e-07
CBT8284	270	43	-2.53533	4.26799e-38	5.03225e-37	1.13504e-37
CBT24712	75	12	-2.52864	1.1139e-11	5.56119e-11	1.25434e-11
CBT17752	50	8	-2.52864	2.94299e-08	1.16562e-07	2.62877e-08
CBT30317	50	8	-2.52864	2.94299e-08	1.16562e-07	2.62877e-08
CBT30355	50	8	-2.52864	2.94299e-08	1.16562e-07	2.62877e-08
CBT34059	50	8	-2.52864	2.94299e-08	1.16562e-07	2.62877e-08
CBT30898	25	4	-2.52864	8.82697e-05	0.000240531	5.42437e-05
CBT32152	25	4	-2.52864	8.82697e-05	0.000240531	5.42437e-05
CBT32604	25	4	-2.52864	8.82697e-05	0.000240531	5.42437e-05
CBT33487	25	4	-2.52864	8.82697e-05	0.000240531	5.42437e-05
CBT33844	25	4	-2.52864	8.82697e-05	0.000240531	5.42437e-05
CBT37177	25	4	-2.52864	8.82697e-05	0.000240531	5.42437e-05
CBT37304	25	4	-2.52864	8.82697e-05	0.000240531	5.42437e-05
CBT25619	156	25	-2.52633	1.25484e-22	1.00616e-21	2.26942e-22
CBT3167	56	9	-2.52221	4.63794e-09	1.95216e-08	4.40297e-09
CBT33640	56	9	-2.52221	4.63794e-09	1.95216e-08	4.40297e-09
CBT23059	1001	161	-2.52109	1.98488e-135	6.75654e-134	1.52395e-134
CBT33540	31	5	-2.51705	1.33248e-05	4.05625e-05	9.14706e-06
CBT33703	31	5	-2.51705	1.33248e-05	4.05625e-05	9.14706e-06
CBT38850	31	5	-2.51705	1.33248e-05	4.05625e-05	9.14706e-06
CBT39048	31	5	-2.51705	1.33248e-05	4.05625e-05	9.14706e-06
CBT39180	31	5	-2.51705	1.33248e-05	4.05625e-05	9.14706e-06
CBT8264	31	5	-2.51705	1.33248e-05	4.05625e-05	9.14706e-06
CBT8735	31	5	-2.51705	1.33248e-05	4.05625e-05	9.14706e-06
CBT9290	31	5	-2.51705	1.33248e-05	4.05625e-05	9.14706e-06
CBT7877	142	23	-2.51097	1.30979e-20	9.80013e-20	2.21044e-20
CBT18800	37	6	-2.50927	2.04229e-06	6.842e-06	1.54308e-06
CBT2210	37	6	-2.50927	2.04229e-06	6.842e-06	1.54308e-06
CBT35419	37	6	-2.50927	2.04229e-06	6.842e-06	1.54308e-06
CBT41880	37	6	-2.50927	2.04229e-06	6.842e-06	1.54308e-06
CBT33316	86	14	-2.50369	4.78098e-13	2.57937e-12	5.81783e-13
CBT14518	43	7	-2.50369	3.16481e-07	1.14908e-06	2.59169e-07
CBT20445	43	7	-2.50369	3.16481e-07	1.14908e-06	2.59169e-07
CBT27034	49	8	-2.49949	4.94519e-08	1.92603e-07	4.34388e-08
CBT41355	49	8	-2.49949	4.94519e-08	1.92603e-07	4.34388e-08
CBT5736	49	8	-2.49949	4.94519e-08	1.92603e-07	4.34388e-08
CBT38493	104	17	-2.49776	1.99677e-15	1.2145e-14	2.73916e-15
CBT8063	104	17	-2.49776	1.99677e-15	1.2145e-14	2.73916e-15
CBT23137	165	27	-2.49622	1.53165e-23	1.26271e-22	2.84807e-23
CBT25218	116	19	-2.49484	5.21969e-17	3.40212e-16	7.67356e-17
CBT26551	139	23	-2.48016	6.00269e-20	4.39829e-19	9.92045e-20
CBT18911	288	48	-2.46974	2.18987e-39	2.64761e-38	5.97174e-39
CBT22923	126	21	-2.46974	3.7783e-18	2.58611e-17	5.83302e-18
CBT30226	84	14	-2.46974	1.32672e-12	6.98457e-12	1.57525e-12
CBT37373	78	13	-2.46974	8.28476e-12	4.16273e-11	9.38914e-12
CBT20419	60	10	-2.46974	2.05492e-09	8.87233e-09	2.00109e-09
CBT42027	60	10	-2.46974	2.05492e-09	8.87233e-09	2.00109e-09
CBT20065	48	8	-2.46974	8.29165e-08	3.16703e-07	7.14251e-08
CBT37038	48	8	-2.46974	8.29165e-08	3.16703e-07	7.14251e-08
CBT39375	48	8	-2.46974	8.29165e-08	3.16703e-07	7.14251e-08
CBT41785	48	8	-2.46974	8.29165e-08	3.16703e-07	7.14251e-08
CBT33981	42	7	-2.46974	5.31876e-07	1.88813e-06	4.25873e-07
CBT42068	36	6	-2.46974	3.44267e-06	1.12482e-05	2.53706e-06
CBT11100	30	5	-2.46974	2.25543e-05	6.68329e-05	1.50721e-05
CBT14531	30	5	-2.46974	2.25543e-05	6.68329e-05	1.50721e-05
CBT21073	30	5	-2.46974	2.25543e-05	6.68329e-05	1.50721e-05
CBT23957	30	5	-2.46974	2.25543e-05	6.68329e-05	1.50721e-05
CBT26301	30	5	-2.46974	2.25543e-05	6.68329e-05	1.50721e-05
CBT32701	30	5	-2.46974	2.25543e-05	6.68329e-05	1.50721e-05
CBT18076	24	4	-2.46974	0.000150307	0.000395722	8.92306e-05
CBT24246	24	4	-2.46974	0.000150307	0.000395722	8.92306e-05
CBT26737	24	4	-2.46974	0.000150307	0.000395722	8.92306e-05
CBT30145	24	4	-2.46974	0.000150307	0.000395722	8.92306e-05
CBT32596	24	4	-2.46974	0.000150307	0.000395722	8.92306e-05
CBT32944	24	4	-2.46974	0.000150307	0.000395722	8.92306e-05
CBT33763	24	4	-2.46974	0.000150307	0.000395722	8.92306e-05
CBT37186	24	4	-2.46974	0.000150307	0.000395722	8.92306e-05
CBT38732	24	4	-2.46974	0.000150307	0.000395722	8.92306e-05
CBT39466	24	4	-2.46974	0.000150307	0.000395722	8.92306e-05
CBT6121	24	4	-2.46974	0.000150307	0.000395722	8.92306e-05
CBT6272	24	4	-2.46974	0.000150307	0.000395722	8.92306e-05
CBT30134	173	29	-2.46143	3.07156e-24	2.57899e-23	5.81698e-24
CBT25701	161	27	-2.46081	1.15545e-22	9.27785e-22	2.09264e-22
CBT24818	155	26	-2.46047	7.09374e-22	5.55243e-21	1.25236e-21
CBT3994	101	17	-2.45553	9.16322e-15	5.3961e-14	1.21703e-14
CBT41976	101	17	-2.45553	9.16322e-15	5.3961e-14	1.21703e-14
CBT15070	77	13	-2.45113	1.37816e-11	6.84132e-11	1.543e-11
CBT31510	77	13	-2.45113	1.37816e-11	6.84132e-11	1.543e-11
CBT23887	396	67	-2.44805	5.65567e-53	8.68283e-52	1.95843e-52
CBT615	130	22	-2.44772	1.68168e-18	1.16848e-17	2.63553e-18
CBT31810	118	20	-2.4455	6.40325e-17	4.15864e-16	9.37991e-17
CBT41722	59	10	-2.4455	3.42774e-09	1.45547e-08	3.28284e-09
CBT16953	341	58	-2.44043	1.04963e-45	1.43072e-44	3.22701e-45
CBT25552	141	24	-2.43937	7.33306e-20	5.35689e-19	1.20826e-19
CBT20593	94	16	-2.43937	9.43473e-14	5.28989e-13	1.19308e-13
CBT33921	94	16	-2.43937	9.43473e-14	5.28989e-13	1.19308e-13
CBT21066	47	8	-2.43937	1.38715e-07	5.20075e-07	1.17291e-07
CBT3122	47	8	-2.43937	1.38715e-07	5.20075e-07	1.17291e-07
CBT34514	47	8	-2.43937	1.38715e-07	5.20075e-07	1.17291e-07
CBT36957	47	8	-2.43937	1.38715e-07	5.20075e-07	1.17291e-07
CBT29921	88	15	-2.43732	5.87082e-13	3.15431e-12	7.11463e-13
CBT20497	123	21	-2.43498	1.71574e-17	1.14317e-16	2.57844e-17
CBT14451	41	7	-2.43498	8.91631e-07	3.0986e-06	6.98874e-07
CBT40027	41	7	-2.43498	8.91631e-07	3.0986e-06	6.98874e-07
CBT21506	76	13	-2.43227	2.28908e-11	1.1215e-10	2.52933e-11
CBT39458	76	13	-2.43227	2.28908e-11	1.1215e-10	2.52933e-11
CBT8002	76	13	-2.43227	2.28908e-11	1.1215e-10	2.52933e-11
CBT28271	146	25	-2.43075	1.96947e-20	1.46649e-19	3.30771e-20
CBT2699	70	12	-2.4291	1.43539e-10	6.70544e-10	1.51243e-10
CBT14215	35	6	-2.4291	5.78688e-06	1.84407e-05	4.15895e-06
CBT16963	35	6	-2.4291	5.78688e-06	1.84407e-05	4.15895e-06
CBT33936	35	6	-2.4291	5.78688e-06	1.84407e-05	4.15895e-06
CBT40013	35	6	-2.4291	5.78688e-06	1.84407e-05	4.15895e-06
CBT1036	93	16	-2.42394	1.56275e-13	8.65771e-13	1.95277e-13
CBT32136	151	26	-2.42275	5.28836e-21	4.01348e-20	9.0525e-21
CBT30421	87	15	-2.42084	9.72769e-13	5.15745e-12	1.16328e-12
CBT32087	29	5	-2.42084	3.80534e-05	0.000109195	2.46272e-05
CBT32311	29	5	-2.42084	3.80534e-05	0.000109195	2.46272e-05
CBT38497	29	5	-2.42084	3.80534e-05	0.000109195	2.46272e-05
CBT42006	29	5	-2.42084	3.80534e-05	0.000109195	2.46272e-05
CBT23572	139	24	-2.41876	1.9996e-19	1.43601e-18	3.23896e-19
CBT21120	110	19	-2.41821	1.08303e-15	6.66976e-15	1.50438e-15
CBT26748	272	47	-2.41766	1.9796e-36	2.24269e-35	5.05845e-36
CBT10851	75	13	-2.41316	3.79612e-11	1.83592e-10	4.14077e-11
CBT23038	75	13	-2.41316	3.79612e-11	1.83592e-10	4.14077e-11
CBT13985	196	34	-2.41203	1.18825e-26	1.06439e-25	2.40076e-26
CBT22755	121	21	-2.41133	4.68141e-17	3.05989e-16	6.90166e-17
CBT18398	46	8	-2.40834	2.31517e-07	8.48796e-07	1.91434e-07
CBT34680	46	8	-2.40834	2.31517e-07	8.48796e-07	1.91434e-07
CBT37384	46	8	-2.40834	2.31517e-07	8.48796e-07	1.91434e-07
CBT12206	23	4	-2.40834	0.000254982	0.000646133	0.000145701
CBT23956	23	4	-2.40834	0.000254982	0.000646133	0.000145701
CBT34524	23	4	-2.40834	0.000254982	0.000646133	0.000145701
CBT35436	23	4	-2.40834	0.000254982	0.000646133	0.000145701
CBT37309	23	4	-2.40834	0.000254982	0.000646133	0.000145701
CBT37948	23	4	-2.40834	0.000254982	0.000646133	0.000145701
CBT39997	23	4	-2.40834	0.000254982	0.000646133	0.000145701
CBT41980	23	4	-2.40834	0.000254982	0.000646133	0.000145701
CBT42001	23	4	-2.40834	0.000254982	0.000646133	0.000145701
CBT44241	23	4	-2.40834	0.000254982	0.000646133	0.000145701
CBT7053	23	4	-2.40834	0.000254982	0.000646133	0.000145701
CBT11486	281	49	-2.4045	2.37195e-37	2.75523e-36	6.21448e-37
CBT34471	86	15	-2.40416	1.60958e-12	8.43708e-12	1.903e-12
CBT2592	63	11	-2.40263	1.49955e-09	6.53236e-09	1.47339e-09
CBT1012	103	18	-2.40136	1.10769e-14	6.49638e-14	1.46527e-14
CBT7386	349	61	-2.40113	6.75962e-46	9.2559e-45	2.08769e-45
CBT15332	40	7	-2.39936	1.49078e-06	5.06364e-06	1.14208e-06
CBT32165	40	7	-2.39936	1.49078e-06	5.06364e-06	1.14208e-06
CBT30398	74	13	-2.3938	6.28521e-11	2.99577e-10	6.75703e-11
CBT26364	68	12	-2.38728	3.94487e-10	1.79109e-09	4.03949e-10
CBT30668	68	12	-2.38728	3.94487e-10	1.79109e-09	4.03949e-10
CBT41361	68	12	-2.38728	3.94487e-10	1.79109e-09	4.03949e-10
CBT33781	51	9	-2.38728	6.02621e-08	2.33332e-07	5.26287e-08
CBT26313	34	6	-2.38728	9.69818e-06	3.01094e-05	6.79022e-06
CBT30167	34	6	-2.38728	9.69818e-06	3.01094e-05	6.79022e-06
CBT33646	34	6	-2.38728	9.69818e-06	3.01094e-05	6.79022e-06
CBT33972	34	6	-2.38728	9.69818e-06	3.01094e-05	6.79022e-06
CBT37061	34	6	-2.38728	9.69818e-06	3.01094e-05	6.79022e-06
CBT8640	34	6	-2.38728	9.69818e-06	3.01094e-05	6.79022e-06
CBT5942	175	31	-2.3818	1.2103e-23	1.0007e-22	2.25711e-23
CBT13826	90	16	-2.37664	7.04518e-13	3.76917e-12	8.50102e-13
CBT30021	90	16	-2.37664	7.04518e-13	3.76917e-12	8.50102e-13
CBT21171	45	8	-2.37664	3.85457e-07	1.38765e-06	3.12954e-07
CBT32668	45	8	-2.37664	3.85457e-07	1.38765e-06	3.12954e-07
CBT37048	45	8	-2.37664	3.85457e-07	1.38765e-06	3.12954e-07
CBT5861	45	8	-2.37664	3.85457e-07	1.38765e-06	3.12954e-07
CBT3190	84	15	-2.37021	4.38765e-12	2.23952e-11	5.05128e-12
CBT32634	56	10	-2.37021	1.57213e-08	6.36551e-08	1.43576e-08
CBT14853	28	5	-2.37021	6.39805e-05	0.000178211	4.01904e-05
CBT15327	28	5	-2.37021	6.39805e-05	0.000178211	4.01904e-05
CBT30808	28	5	-2.37021	6.39805e-05	0.000178211	4.01904e-05
CBT31552	28	5	-2.37021	6.39805e-05	0.000178211	4.01904e-05
CBT41803	28	5	-2.37021	6.39805e-05	0.000178211	4.01904e-05
CBT41994	28	5	-2.37021	6.39805e-05	0.000178211	4.01904e-05
CBT13691	67	12	-2.36591	6.52239e-10	2.91958e-09	6.58489e-10
CBT34608	67	12	-2.36591	6.52239e-10	2.91958e-09	6.58489e-10
CBT14924	39	7	-2.36283	2.48564e-06	8.22901e-06	1.85607e-06
CBT13468	50	9	-2.35871	9.99874e-08	3.79713e-07	8.56419e-08
CBT22796	50	9	-2.35871	9.99874e-08	3.79713e-07	8.56419e-08
CBT2288	222	40	-2.35727	3.24883e-29	3.10808e-28	7.01035e-29
CBT9123	144	26	-2.35427	1.72126e-19	1.24102e-18	2.79915e-19
CBT15020	232	42	-2.35045	2.34183e-30	2.3009e-29	5.18973e-30
CBT19122	237	43	-2.34726	6.28759e-31	6.25248e-30	1.41026e-30
CBT24334	352	64	-2.34421	4.90391e-45	6.60828e-44	1.49051e-44
CBT30203	88	16	-2.34421	1.90922e-12	9.96619e-12	2.24778e-12
CBT8572	88	16	-2.34421	1.90922e-12	9.96619e-12	2.24778e-12
CBT20871	66	12	-2.34421	1.07641e-09	4.73891e-09	1.06887e-09
CBT2786	55	10	-2.34421	2.60108e-08	1.03487e-07	2.33407e-08
CBT7632	55	10	-2.34421	2.60108e-08	1.03487e-07	2.33407e-08
CBT30034	44	8	-2.34421	6.40103e-07	2.25465e-06	5.08524e-07
CBT39802	44	8	-2.34421	6.40103e-07	2.25465e-06	5.08524e-07
CBT32909	33	6	-2.34421	1.62014e-05	4.88319e-05	1.10138e-05
CBT34580	33	6	-2.34421	1.62014e-05	4.88319e-05	1.10138e-05
CBT15725	2831	517	-2.33786	0	0	0
CBT2730	82	15	-2.33544	1.18886e-11	5.92209e-11	1.33574e-11
CBT26110	71	13	-2.33409	2.82397e-10	1.2937e-09	2.91771e-10
CBT30323	71	13	-2.33409	2.82397e-10	1.2937e-09	2.91771e-10
CBT37046	71	13	-2.33409	2.82397e-10	1.2937e-09	2.91771e-10
CBT2127	60	11	-2.33224	6.78351e-09	2.81914e-08	6.35838e-09
CBT28742	60	11	-2.33224	6.78351e-09	2.81914e-08	6.35838e-09
CBT7209	158	29	-2.33058	5.36233e-21	4.06779e-20	9.17501e-21
CBT7994	147	27	-2.32957	1.23139e-19	8.91866e-19	2.01163e-19
CBT41911	87	16	-2.32773	3.13606e-12	1.6164e-11	3.64583e-12
CBT39804	76	14	-2.32535	7.42005e-11	3.51889e-10	7.93695e-11
CBT3266	38	7	-2.32535	4.13229e-06	1.33595e-05	3.0128e-06
CBT33422	38	7	-2.32535	4.13229e-06	1.33595e-05	3.0128e-06
CBT38906	38	7	-2.32535	4.13229e-06	1.33595e-05	3.0128e-06
CBT39919	38	7	-2.32535	4.13229e-06	1.33595e-05	3.0128e-06
CBT41699	38	7	-2.32535	4.13229e-06	1.33595e-05	3.0128e-06
CBT9187	38	7	-2.32535	4.13229e-06	1.33595e-05	3.0128e-06
CBT34252	1395	257	-2.32521	2.80067e-171	1.20968e-169	2.72847e-170
CBT33402	65	12	-2.32219	1.77304e-09	7.69277e-09	1.73512e-09
CBT30272	146	27	-2.31972	2.01282e-19	1.4453e-18	3.25991e-19
CBT6582	3096	573	-2.31858	0	0	0
CBT33812	54	10	-2.31774	4.29388e-08	1.68163e-07	3.79295e-08
CBT22468	27	5	-2.31774	0.000107171	0.000288807	6.51274e-05
CBT31938	27	5	-2.31774	0.000107171	0.000288807	6.51274e-05
CBT32992	27	5	-2.31774	0.000107171	0.000288807	6.51274e-05
CBT33252	27	5	-2.31774	0.000107171	0.000288807	6.51274e-05
CBT33752	27	5	-2.31774	0.000107171	0.000288807	6.51274e-05
CBT34090	27	5	-2.31774	0.000107171	0.000288807	6.51274e-05
CBT41619	27	5	-2.31774	0.000107171	0.000288807	6.51274e-05
CBT41781	27	5	-2.31774	0.000107171	0.000288807	6.51274e-05
CBT8817	27	5	-2.31774	0.000107171	0.000288807	6.51274e-05
CBT31590	221	41	-2.31513	1.65381e-28	1.55586e-27	3.50928e-28
CBT52771	86	16	-2.31105	5.14346e-12	2.6122e-11	5.89188e-12
CBT12086	43	8	-2.31105	1.06012e-06	3.65272e-06	8.23852e-07
CBT3260	43	8	-2.31105	1.06012e-06	3.65272e-06	8.23852e-07
CBT21230	75	14	-2.30625	1.21819e-10	5.71593e-10	1.28924e-10
CBT31848	166	31	-2.30563	1.01823e-21	7.92365e-21	1.7872e-21
CBT30527	160	30	-2.29982	6.22237e-21	4.71039e-20	1.06244e-20
CBT34436	96	18	-2.29982	3.58187e-13	1.9446e-12	4.38609e-13
CBT39827	80	15	-2.29982	3.20094e-11	1.55361e-10	3.5042e-11
CBT30593	64	12	-2.29982	2.91476e-09	1.24304e-08	2.8037e-09
CBT25710	48	9	-2.29982	2.73265e-07	9.96688e-07	2.24789e-07
CBT33943	48	9	-2.29982	2.73265e-07	9.96688e-07	2.24789e-07
CBT54362	48	9	-2.29982	2.73265e-07	9.96688e-07	2.24789e-07
CBT24442	32	6	-2.29982	2.69739e-05	7.91208e-05	1.78438e-05
CBT26628	32	6	-2.29982	2.69739e-05	7.91208e-05	1.78438e-05
CBT38632	32	6	-2.29982	2.69739e-05	7.91208e-05	1.78438e-05
CBT39064	32	6	-2.29982	2.69739e-05	7.91208e-05	1.78438e-05
CBT41929	32	6	-2.29982	2.69739e-05	7.91208e-05	1.78438e-05
CBT17616	133	25	-2.29621	1.23569e-17	8.28084e-17	1.86776e-17
CBT26911	117	22	-2.29572	1.07673e-15	6.63256e-15	1.49599e-15
CBT14834	186	35	-2.29466	5.17389e-24	4.3122e-23	9.72626e-24
CBT34728	69	13	-2.29287	7.62085e-10	3.39057e-09	7.64751e-10
CBT19915	53	10	-2.29077	7.07193e-08	2.7191e-07	6.13276e-08
CBT39394	53	10	-2.29077	7.07193e-08	2.7191e-07	6.13276e-08
CBT10082	111	21	-2.28688	6.62938e-15	3.93055e-14	8.86544e-15
CBT33933	74	14	-2.28688	1.99645e-10	9.24081e-10	2.08429e-10
CBT12959	37	7	-2.28688	6.84866e-06	2.16373e-05	4.87959e-06
CBT2302	37	7	-2.28688	6.84866e-06	2.16373e-05	4.87959e-06
CBT34234	37	7	-2.28688	6.84866e-06	2.16373e-05	4.87959e-06
CBT37106	37	7	-2.28688	6.84866e-06	2.16373e-05	4.87959e-06
CBT37201	37	7	-2.28688	6.84866e-06	2.16373e-05	4.87959e-06
CBT8898	37	7	-2.28688	6.84866e-06	2.16373e-05	4.87959e-06
CBT28494	465	88	-2.28644	3.07912e-57	5.0289e-56	1.13428e-56
CBT17133	132	25	-2.28532	2.01422e-17	1.33854e-16	3.01911e-17
CBT23780	1964	373	-2.28133	6.68934e-235	3.95642e-233	8.9238e-234
CBT16618	163	31	-2.27931	4.39607e-21	3.34978e-20	7.5555e-21
CBT12401	84	16	-2.2771	1.3771e-11	6.83736e-11	1.54211e-11
CBT1486	84	16	-2.2771	1.3771e-11	6.83736e-11	1.54211e-11
CBT17968	63	12	-2.2771	4.78196e-09	2.01054e-08	4.53407e-09
CBT21269	63	12	-2.2771	4.78196e-09	2.01054e-08	4.53407e-09
CBT30503	63	12	-2.2771	4.78196e-09	2.01054e-08	4.53407e-09
CBT31892	63	12	-2.2771	4.78196e-09	2.01054e-08	4.53407e-09
CBT41444	63	12	-2.2771	4.78196e-09	2.01054e-08	4.53407e-09
CBT19696	42	8	-2.2771	1.75078e-06	5.91361e-06	1.33378e-06
CBT30342	42	8	-2.2771	1.75078e-06	5.91361e-06	1.33378e-06
CBT26484	68	13	-2.27181	1.24837e-09	5.4676e-09	1.23323e-09
CBT13564	47	9	-2.26945	4.5002e-07	1.60724e-06	3.62504e-07
CBT31874	47	9	-2.26945	4.5002e-07	1.60724e-06	3.62504e-07
CBT14807	73	14	-2.26725	3.26602e-10	1.49138e-09	3.36385e-10
CBT47502	52	10	-2.26329	1.16193e-07	4.38232e-07	9.88442e-08
CBT30361	26	5	-2.26329	0.000178798	0.000465067	0.000104865
CBT30951	26	5	-2.26329	0.000178798	0.000465067	0.000104865
CBT31160	26	5	-2.26329	0.000178798	0.000465067	0.000104865
CBT31178	26	5	-2.26329	0.000178798	0.000465067	0.000104865
CBT31958	26	5	-2.26329	0.000178798	0.000465067	0.000104865
CBT3370	26	5	-2.26329	0.000178798	0.000465067	0.000104865
CBT35538	26	5	-2.26329	0.000178798	0.000465067	0.000104865
CBT37132	26	5	-2.26329	0.000178798	0.000465067	0.000104865
CBT37330	26	5	-2.26329	0.000178798	0.000465067	0.000104865
CBT39137	26	5	-2.26329	0.000178798	0.000465067	0.000104865
CBT39863	26	5	-2.26329	0.000178798	0.000465067	0.000104865
CBT48072	26	5	-2.26329	0.000178798	0.000465067	0.000104865
CBT9224	26	5	-2.26329	0.000178798	0.000465067	0.000104865
CBT41832	83	16	-2.25982	2.24787e-11	1.10205e-10	2.48571e-11
CBT30161	57	11	-2.25824	3.01128e-08	1.1916e-07	2.68767e-08
CBT12158	88	17	-2.25675	5.91115e-12	2.99313e-11	6.75109e-12
CBT8283	1175	227	-2.25668	1.55218e-139	5.4815e-138	1.23637e-138
CBT24628	212	41	-2.25515	1.30743e-26	1.1697e-25	2.63829e-26
CBT19871	62	12	-2.25402	7.82885e-09	3.24088e-08	7.30957e-09
CBT5785	62	12	-2.25402	7.82885e-09	3.24088e-08	7.30957e-09
CBT223	31	6	-2.25402	4.47476e-05	0.000127236	2.86927e-05
CBT25426	31	6	-2.25402	4.47476e-05	0.000127236	2.86927e-05
CBT32512	31	6	-2.25402	4.47476e-05	0.000127236	2.86927e-05
CBT33724	31	6	-2.25402	4.47476e-05	0.000127236	2.86927e-05
CBT35618	31	6	-2.25402	4.47476e-05	0.000127236	2.86927e-05
CBT37118	31	6	-2.25402	4.47476e-05	0.000127236	2.86927e-05
CBT39255	31	6	-2.25402	4.47476e-05	0.000127236	2.86927e-05
CBT9398	31	6	-2.25402	4.47476e-05	0.000127236	2.86927e-05
CBT6622	191	37	-2.25276	4.16654e-24	3.48345e-23	7.85699e-24
CBT19472	98	19	-2.25156	4.10385e-13	2.22076e-12	5.00871e-13
CBT39483	98	19	-2.25156	4.10385e-13	2.22076e-12	5.00871e-13
CBT2962	67	13	-2.25043	2.04091e-09	8.81522e-09	1.98829e-09
CBT1004	175	34	-2.24853	3.5593e-22	2.81057e-21	6.33931e-22
CBT14815	211	41	-2.24833	2.11754e-26	1.88487e-25	4.25138e-26
CBT2071	180	35	-2.24735	9.48822e-23	7.63677e-22	1.72249e-22
CBT14844	108	21	-2.24735	2.86192e-14	1.64716e-13	3.7152e-14
CBT20173	72	14	-2.24735	5.33302e-10	2.4008e-09	5.41507e-10
CBT19913	36	7	-2.24735	1.13138e-05	3.48533e-05	7.86005e-06
CBT33015	36	7	-2.24735	1.13138e-05	3.48533e-05	7.86005e-06
CBT33557	36	7	-2.24735	1.13138e-05	3.48533e-05	7.86005e-06
CBT36949	36	7	-2.24735	1.13138e-05	3.48533e-05	7.86005e-06
CBT37256	36	7	-2.24735	1.13138e-05	3.48533e-05	7.86005e-06
CBT42020	36	7	-2.24735	1.13138e-05	3.48533e-05	7.86005e-06
CBT45495	1576	307	-2.24474	2.85019e-185	1.33403e-183	3.00895e-184
CBT5682	6673	1300	-2.24461	0	0	0
CBT17662	282	55	-2.24297	1.25991e-34	1.37123e-33	3.09284e-34
CBT11881	82	16	-2.24233	3.66314e-11	1.77304e-10	3.99914e-11
CBT30762	41	8	-2.24233	2.88285e-06	9.49896e-06	2.14237e-06
CBT32567	41	8	-2.24233	2.88285e-06	9.49896e-06	2.14237e-06
CBT36997	41	8	-2.24233	2.88285e-06	9.49896e-06	2.14237e-06
CBT39279	87	17	-2.24026	9.62482e-12	4.82083e-11	1.08735e-11
CBT34162	46	9	-2.23842	7.39096e-07	2.58465e-06	5.82975e-07
CBT20155	97	19	-2.23677	6.67259e-13	3.57491e-12	8.06329e-13
CBT5254	51	10	-2.23528	1.90429e-07	7.04754e-07	1.58959e-07
CBT15128	107	21	-2.23393	4.64787e-14	2.64782e-13	5.97221e-14
CBT26079	56	11	-2.23271	4.92657e-08	1.91951e-07	4.32951e-08
CBT11716	458	90	-2.23213	7.88574e-55	1.24519e-53	2.80855e-54
CBT20471	61	12	-2.23056	1.27894e-08	5.21237e-08	1.17566e-08
CBT26334	1636	322	-2.22982	1.0631e-190	5.09288e-189	1.14871e-189
CBT8551	182	36	-2.22265	1.07109e-22	8.61135e-22	1.94231e-22
CBT27035	91	18	-2.22265	4.11421e-12	2.10501e-11	4.74791e-12
CBT29281	288	57	-2.22182	6.14264e-35	6.72561e-34	1.51698e-34
CBT14476	131	26	-2.21777	9.78891e-17	6.30602e-16	1.42234e-16
CBT27579	448	89	-2.2164	3.18859e-53	4.91601e-52	1.10882e-52
CBT10883	171	34	-2.21517	2.43754e-21	1.87478e-20	4.22861e-21
CBT698	346	69	-2.21089	2.19138e-41	2.75609e-40	6.21643e-41
CBT33668	90	18	-2.20671	6.67313e-12	3.37326e-11	7.60848e-12
CBT20380	85	17	-2.20671	2.53927e-11	1.23991e-10	2.79664e-11
CBT41890	70	14	-2.20671	1.41375e-09	6.16914e-09	1.39146e-09
CBT25821	60	12	-2.20671	2.08463e-08	8.35425e-08	1.88432e-08
CBT19118	55	11	-2.20671	8.04068e-08	3.07705e-07	6.94037e-08
CBT1449	50	10	-2.20671	3.11284e-07	1.13102e-06	2.55078e-07
CBT30619	50	10	-2.20671	3.11284e-07	1.13102e-06	2.55078e-07
CBT39430	50	10	-2.20671	3.11284e-07	1.13102e-06	2.55078e-07
CBT8550	50	10	-2.20671	3.11284e-07	1.13102e-06	2.55078e-07
CBT33566	45	9	-2.20671	1.21043e-06	4.14512e-06	9.34911e-07
CBT39497	45	9	-2.20671	1.21043e-06	4.14512e-06	9.34911e-07
CBT14194	40	8	-2.20671	4.73223e-06	1.52016e-05	3.42844e-06
CBT38494	40	8	-2.20671	4.73223e-06	1.52016e-05	3.42844e-06
CBT38516	40	8	-2.20671	4.73223e-06	1.52016e-05	3.42844e-06
CBT470	40	8	-2.20671	4.73223e-06	1.52016e-05	3.42844e-06
CBT2456	35	7	-2.20671	1.86259e-05	5.58108e-05	1.25875e-05
CBT38579	35	7	-2.20671	1.86259e-05	5.58108e-05	1.25875e-05
CBT7991	35	7	-2.20671	1.86259e-05	5.58108e-05	1.25875e-05
CBT14228	30	6	-2.20671	7.39485e-05	0.000204405	4.61016e-05
CBT32661	30	6	-2.20671	7.39485e-05	0.000204405	4.61016e-05
CBT44815	30	6	-2.20671	7.39485e-05	0.000204405	4.61016e-05
CBT26024	25	5	-2.20671	0.000297004	0.000746103	0.000168231
CBT27101	25	5	-2.20671	0.000297004	0.000746103	0.000168231
CBT30473	25	5	-2.20671	0.000297004	0.000746103	0.000168231
CBT31368	25	5	-2.20671	0.000297004	0.000746103	0.000168231
CBT31468	25	5	-2.20671	0.000297004	0.000746103	0.000168231
CBT32129	25	5	-2.20671	0.000297004	0.000746103	0.000168231
CBT33166	25	5	-2.20671	0.000297004	0.000746103	0.000168231
CBT33171	25	5	-2.20671	0.000297004	0.000746103	0.000168231
CBT33450	25	5	-2.20671	0.000297004	0.000746103	0.000168231
CBT37258	25	5	-2.20671	0.000297004	0.000746103	0.000168231
CBT37351	25	5	-2.20671	0.000297004	0.000746103	0.000168231
CBT47489	25	5	-2.20671	0.000297004	0.000746103	0.000168231
CBT646	25	5	-2.20671	0.000297004	0.000746103	0.000168231
CBT7743	25	5	-2.20671	0.000297004	0.000746103	0.000168231
CBT5757	254	51	-2.20104	1.12584e-30	1.11173e-29	2.50754e-30
CBT3442	169	34	-2.1982	6.34565e-21	4.80157e-20	1.08301e-20
CBT26986	149	30	-2.19706	1.26808e-18	8.8533e-18	1.99688e-18
CBT39067	139	28	-2.19637	1.79821e-17	1.19639e-16	2.6985e-17
CBT7154	104	21	-2.1929	1.97468e-13	1.08735e-12	2.45255e-13
CBT20271	198	40	-2.19221	3.66226e-24	3.0689e-23	6.92197e-24
CBT10002	99	20	-2.19221	7.48767e-13	3.99709e-12	9.01506e-13
CBT1981	99	20	-2.19221	7.48767e-13	3.99709e-12	9.01506e-13
CBT5793	89	18	-2.19059	1.08062e-11	5.3993e-11	1.21783e-11
CBT13390	173	35	-2.19013	2.72226e-21	2.09029e-20	4.7147e-21
CBT26074	168	34	-2.18964	1.02248e-20	7.67525e-20	1.73117e-20
CBT24887	84	17	-2.18964	4.11407e-11	1.98517e-10	4.47739e-11
CBT30336	84	17	-2.18964	4.11407e-11	1.98517e-10	4.47739e-11
CBT18780	79	16	-2.18856	1.56888e-10	7.31024e-10	1.64869e-10
CBT28766	79	16	-2.18856	1.56888e-10	7.31024e-10	1.64869e-10
CBT33488	79	16	-2.18856	1.56888e-10	7.31024e-10	1.64869e-10
CBT17891	148	30	-2.18735	2.04432e-18	1.4137e-17	3.18863e-18
CBT13874	74	15	-2.18735	5.99403e-10	2.68887e-09	6.0648e-10
CBT30484	69	14	-2.18595	2.29493e-09	9.86096e-09	2.22407e-09
CBT48581	69	14	-2.18595	2.29493e-09	9.86096e-09	2.22407e-09
CBT28426	54	11	-2.18024	1.30906e-07	4.91628e-07	1.10884e-07
CBT29799	54	11	-2.18024	1.30906e-07	4.91628e-07	1.10884e-07
CBT39285	103	21	-2.17897	3.18926e-13	1.73775e-12	3.91953e-13
CBT32437	49	10	-2.17756	5.07465e-07	1.8055e-06	4.07235e-07
CBT1260	181	37	-2.17517	5.00023e-22	3.93375e-21	8.87267e-22
CBT2688	88	18	-2.17429	1.74705e-11	8.62415e-11	1.9452e-11
CBT14666	44	9	-2.17429	1.97649e-06	6.63246e-06	1.49592e-06
CBT37127	44	9	-2.17429	1.97649e-06	6.63246e-06	1.49592e-06
CBT11049	127	26	-2.17303	6.64463e-16	4.13177e-15	9.31874e-16
CBT21733	127	26	-2.17303	6.64463e-16	4.13177e-15	9.31874e-16
CBT12051	83	17	-2.17236	6.65397e-11	3.16768e-10	7.14478e-11
CBT8307	1074	220	-2.1722	6.15633e-122	1.88631e-120	4.25462e-121
CBT10726	761	156	-2.17113	6.50233e-87	1.4862e-85	3.35215e-86
CBT7029	117	24	-2.17018	9.47999e-15	5.57845e-14	1.25823e-14
CBT2417	78	16	-2.17018	2.53863e-10	1.16555e-09	2.62881e-10
CBT9052	78	16	-2.17018	2.53863e-10	1.16555e-09	2.62881e-10
CBT34323	39	8	-2.17018	7.74272e-06	2.43149e-05	5.48394e-06
CBT39129	39	8	-2.17018	7.74272e-06	2.43149e-05	5.48394e-06
CBT6161	39	8	-2.17018	7.74272e-06	2.43149e-05	5.48394e-06
CBT6697	112	23	-2.16858	3.58534e-14	2.05423e-13	4.63336e-14
CBT11919	185	38	-2.16824	2.14113e-22	1.7042e-21	3.84387e-22
CBT14329	73	15	-2.16772	9.70412e-10	4.2856e-09	9.66543e-10
CBT33297	73	15	-2.16772	9.70412e-10	4.2856e-09	9.66543e-10
CBT42089	73	15	-2.16772	9.70412e-10	4.2856e-09	9.66543e-10
CBT29956	978	201	-2.16742	6.49848e-111	1.82129e-109	4.10796e-110
CBT25529	214	44	-2.16682	1.23995e-25	1.07937e-24	2.43455e-25
CBT23445	34	7	-2.16489	3.05528e-05	8.89019e-05	2.00509e-05
CBT30058	34	7	-2.16489	3.05528e-05	8.89019e-05	2.00509e-05
CBT39667	34	7	-2.16489	3.05528e-05	8.89019e-05	2.00509e-05
CBT19287	267	55	-2.16412	1.59203e-31	1.60555e-30	3.621e-31
CBT6557	267	55	-2.16412	1.59203e-31	1.60555e-30	3.621e-31
CBT1235	131	27	-2.16332	2.83407e-16	1.7926e-15	4.04326e-16
CBT2615	150	31	-2.1594	2.26155e-18	1.56138e-17	3.52173e-18
CBT14913	87	18	-2.1578	2.81971e-11	1.37283e-10	3.09613e-11
CBT30450	87	18	-2.1578	2.81971e-11	1.37283e-10	3.09613e-11
CBT31689	58	12	-2.1578	5.49972e-08	2.13597e-07	4.81772e-08
CBT12006	29	6	-2.1578	0.000121706	0.000325368	7.3378e-05
CBT19095	29	6	-2.1578	0.000121706	0.000325368	7.3378e-05
CBT26804	29	6	-2.1578	0.000121706	0.000325368	7.3378e-05
CBT31145	29	6	-2.1578	0.000121706	0.000325368	7.3378e-05
CBT32684	29	6	-2.1578	0.000121706	0.000325368	7.3378e-05
CBT32843	29	6	-2.1578	0.000121706	0.000325368	7.3378e-05
CBT20704	140	29	-2.15608	3.20577e-17	2.11191e-16	4.76347e-17
CBT27137	106	22	-2.15327	2.18537e-13	1.20129e-12	2.70954e-13
CBT33866	53	11	-2.15327	2.12569e-07	7.81947e-07	1.76364e-07
CBT9079	53	11	-2.15327	2.12569e-07	7.81947e-07	1.76364e-07
CBT30628	77	16	-2.15157	4.10008e-10	1.85891e-09	4.19281e-10
CBT39348	380	79	-2.15086	8.15398e-44	1.07629e-42	2.4276e-43
CBT31501	250	52	-2.15013	2.13177e-29	2.05214e-28	4.62866e-29
CBT7204	168	35	-2.14782	2.91573e-20	2.16066e-19	4.87342e-20
CBT47072	72	15	-2.14782	1.56792e-09	6.82318e-09	1.53898e-09
CBT31126	48	10	-2.14782	8.24959e-07	2.87495e-06	6.4843e-07
CBT7367	48	10	-2.14782	8.24959e-07	2.87495e-06	6.4843e-07
CBT3265	1960	409	-2.14546	1.73775e-217	9.50516e-216	2.14391e-216
CBT19540	230	48	-2.14531	4.16718e-27	3.78472e-26	8.53653e-27
CBT24616	115	24	-2.14531	2.45318e-14	1.41671e-13	3.19543e-14
CBT30564	43	9	-2.14112	3.21743e-06	1.05549e-05	2.38054e-06
CBT32351	43	9	-2.14112	3.21743e-06	1.05549e-05	2.38054e-06
CBT37011	43	9	-2.14112	3.21743e-06	1.05549e-05	2.38054e-06
CBT11171	167	35	-2.1392	4.67207e-20	3.43567e-19	7.74924e-20
CBT26256	81	17	-2.13717	1.73128e-10	8.039e-10	1.81305e-10
CBT39127	81	17	-2.13717	1.73128e-10	8.039e-10	1.81305e-10
CBT8756	81	17	-2.13717	1.73128e-10	8.039e-10	1.81305e-10
CBT21264	138	29	-2.13533	8.25291e-17	5.33136e-16	1.2025e-16
CBT13758	761	160	-2.13461	4.00384e-85	9.00581e-84	2.03128e-84
CBT3048	76	16	-2.13271	6.60918e-10	2.95622e-09	6.66783e-10
CBT20770	57	12	-2.13271	8.90031e-08	3.392e-07	7.65074e-08
CBT25101	38	8	-2.13271	1.26251e-05	3.86626e-05	8.71939e-06
CBT25568	38	8	-2.13271	1.26251e-05	3.86626e-05	8.71939e-06
CBT33804	38	8	-2.13271	1.26251e-05	3.86626e-05	8.71939e-06
CBT38635	38	8	-2.13271	1.26251e-05	3.86626e-05	8.71939e-06
CBT7972	38	8	-2.13271	1.26251e-05	3.86626e-05	8.71939e-06
CBT8936	1898	400	-2.13119	6.29e-209	3.31929e-207	7.48675e-208
CBT219	161	34	-2.12824	2.80927e-19	2.00728e-18	4.52748e-19
CBT39126	175	37	-2.12654	8.49049e-21	6.39884e-20	1.44311e-20
CBT33633	52	11	-2.12579	3.44254e-07	1.24677e-06	2.81212e-07
CBT11339	189	40	-2.1251	2.57372e-22	2.04372e-21	4.60967e-22
CBT32326	66	14	-2.12182	9.69273e-09	3.99153e-08	9.00226e-09
CBT37257	66	14	-2.12182	9.69273e-09	3.99153e-08	9.00226e-09
CBT816	66	14	-2.12182	9.69273e-09	3.99153e-08	9.00226e-09
CBT20494	33	7	-2.12182	4.99251e-05	0.000141099	3.18225e-05
CBT32603	33	7	-2.12182	4.99251e-05	0.000141099	3.18225e-05
CBT38980	33	7	-2.12182	4.99251e-05	0.000141099	3.18225e-05
CBT41445	33	7	-2.12182	4.99251e-05	0.000141099	3.18225e-05
CBT6069	113	24	-2.12	6.31423e-14	3.56797e-13	8.04721e-14
CBT32999	47	10	-2.11744	1.33717e-06	4.55967e-06	1.02833e-06
CBT45059	47	10	-2.11744	1.33717e-06	4.55967e-06	1.02833e-06
CBT8262	47	10	-2.11744	1.33717e-06	4.55967e-06	1.02833e-06
CBT26073	122	26	-2.11508	7.0854e-15	4.19359e-14	9.45875e-15
CBT28071	319	68	-2.11473	2.58943e-36	2.92317e-35	6.59327e-36
CBT12797	225	48	-2.1136	4.33656e-26	3.83394e-25	8.64754e-26
CBT11691	75	16	-2.1136	1.06327e-09	4.68187e-09	1.05601e-09
CBT48290	454	97	-2.11142	7.6333e-51	1.13098e-49	2.55095e-50
CBT12474	229	49	-2.10928	1.84948e-26	1.64828e-25	3.71775e-26
CBT9544	126	27	-2.10717	3.00381e-15	1.81153e-14	4.08596e-15
CBT28880	112	24	-2.10717	1.01092e-13	5.65839e-13	1.27626e-13
CBT33628	98	21	-2.10717	3.42736e-12	1.76298e-11	3.97644e-12
CBT13661	70	15	-2.10717	4.06778e-09	1.72035e-08	3.8803e-09
CBT30855	56	12	-2.10717	1.43668e-07	5.3728e-07	1.21176e-07
CBT37393	56	12	-2.10717	1.43668e-07	5.3728e-07	1.21176e-07
CBT41758	56	12	-2.10717	1.43668e-07	5.3728e-07	1.21176e-07
CBT30176	42	9	-2.10717	5.22059e-06	1.67177e-05	3.77013e-06
CBT31229	42	9	-2.10717	5.22059e-06	1.67177e-05	3.77013e-06
CBT32386	42	9	-2.10717	5.22059e-06	1.67177e-05	3.77013e-06
CBT37152	42	9	-2.10717	5.22059e-06	1.67177e-05	3.77013e-06
CBT39899	42	9	-2.10717	5.22059e-06	1.67177e-05	3.77013e-06
CBT4106	42	9	-2.10717	5.22059e-06	1.67177e-05	3.77013e-06
CBT21038	28	6	-2.10717	0.000199435	0.000512789	0.000115634
CBT26782	28	6	-2.10717	0.000199435	0.000512789	0.000115634
CBT29917	28	6	-2.10717	0.000199435	0.000512789	0.000115634
CBT30817	28	6	-2.10717	0.000199435	0.000512789	0.000115634
CBT32312	28	6	-2.10717	0.000199435	0.000512789	0.000115634
CBT33637	28	6	-2.10717	0.000199435	0.000512789	0.000115634
CBT33968	28	6	-2.10717	0.000199435	0.000512789	0.000115634
CBT38838	28	6	-2.10717	0.000199435	0.000512789	0.000115634
CBT39978	28	6	-2.10717	0.000199435	0.000512789	0.000115634
CBT51355	28	6	-2.10717	0.000199435	0.000512789	0.000115634
CBT24114	345	74	-2.10578	6.22961e-39	7.46967e-38	1.6848e-38
CBT22901	303	65	-2.10559	2.13395e-34	2.3131e-33	5.21725e-34
CBT19239	340	73	-2.10435	2.31936e-38	2.74933e-37	6.20118e-38
CBT39016	149	32	-2.10395	1.01327e-17	6.80824e-17	1.53561e-17
CBT11106	93	20	-2.10201	1.30053e-11	6.46253e-11	1.45764e-11
CBT29660	79	17	-2.1011	4.47112e-10	2.02164e-09	4.55966e-10
CBT9495	79	17	-2.1011	4.47112e-10	2.02164e-09	4.55966e-10
CBT23949	65	14	-2.0998	1.55982e-08	6.31795e-08	1.42497e-08
CBT24578	65	14	-2.0998	1.55982e-08	6.31795e-08	1.42497e-08
CBT22004	204	44	-2.09778	1.35205e-23	1.11663e-22	2.5186e-23
CBT26855	51	11	-2.09778	5.55969e-07	1.97084e-06	4.44513e-07
CBT3502	51	11	-2.09778	5.55969e-07	1.97084e-06	4.44513e-07
CBT14750	190	41	-2.09709	4.45113e-22	3.50556e-21	7.90686e-22
CBT29520	551	119	-2.09587	9.15705e-61	1.57008e-59	3.54135e-60
CBT14307	111	24	-2.09424	1.61621e-13	8.94026e-13	2.0165e-13
CBT13698	37	8	-2.09424	2.05123e-05	6.1211e-05	1.38047e-05
CBT26116	37	8	-2.09424	2.05123e-05	6.1211e-05	1.38047e-05
CBT30479	37	8	-2.09424	2.05123e-05	6.1211e-05	1.38047e-05
CBT33424	37	8	-2.09424	2.05123e-05	6.1211e-05	1.38047e-05
CBT37221	37	8	-2.09424	2.05123e-05	6.1211e-05	1.38047e-05
CBT39307	134	29	-2.09289	5.39466e-16	3.37159e-15	7.60471e-16
CBT38774	166	36	-2.0899	2.06568e-19	1.48305e-18	3.34505e-19
CBT13361	438	95	-2.08971	1.69749e-48	2.42069e-47	5.45993e-48
CBT41704	106	23	-2.08914	6.1115e-13	3.28051e-12	7.39927e-13
CBT23839	557	121	-2.08745	4.21702e-61	7.25989e-60	1.63749e-60
CBT4116	336	73	-2.08728	1.47964e-37	1.7274e-36	3.8962e-37
CBT15979	161	35	-2.08642	7.74931e-19	5.45742e-18	1.23093e-18
CBT22817	69	15	-2.08642	6.53089e-09	2.71826e-08	6.1306e-09
CBT26121	69	15	-2.08642	6.53089e-09	2.71826e-08	6.1306e-09
CBT26536	69	15	-2.08642	6.53089e-09	2.71826e-08	6.1306e-09
CBT41851	46	10	-2.08642	2.16081e-06	7.21035e-06	1.62631e-06
CBT4826	5073	1103	-2.08619	0	0	0
CBT18963	124	27	-2.08409	7.65573e-15	4.52353e-14	1.02023e-14
CBT28934	124	27	-2.08409	7.65573e-15	4.52353e-14	1.02023e-14
CBT12047	78	17	-2.08272	7.16435e-10	3.19598e-09	7.2083e-10
CBT34488	78	17	-2.08272	7.16435e-10	3.19598e-09	7.2083e-10
CBT2544	734	160	-2.08249	1.08391e-79	2.31338e-78	5.21787e-79
CBT19564	55	12	-2.08118	2.31295e-07	8.48134e-07	1.91292e-07
CBT32070	55	12	-2.08118	2.31295e-07	8.48134e-07	1.91292e-07
CBT7116	142	31	-2.08033	9.68119e-17	6.23899e-16	1.40722e-16
CBT25485	686	150	-2.07803	2.10319e-74	4.26025e-73	9.60909e-74
CBT24500	128	28	-2.07743	3.23802e-15	1.95116e-14	4.40089e-15
CBT41696	96	21	-2.07743	8.76393e-12	4.39699e-11	9.91751e-12
CBT1692	64	14	-2.07743	2.50434e-08	9.98323e-08	2.25165e-08
CBT792	64	14	-2.07743	2.50434e-08	9.98323e-08	2.25165e-08
CBT26349	32	7	-2.07743	8.12498e-05	0.000223031	5.03039e-05
CBT39184	32	7	-2.07743	8.12498e-05	0.000223031	5.03039e-05
CBT14618	137	30	-2.07592	3.64017e-16	2.29194e-15	5.16953e-16
CBT34779	146	32	-2.07461	4.10034e-17	2.68629e-16	6.059e-17
CBT18592	82	18	-2.07241	3.00712e-10	1.37612e-09	3.10387e-10
CBT32041	41	9	-2.07241	8.44237e-06	2.63875e-05	5.95159e-06
CBT41631	41	9	-2.07241	8.44237e-06	2.63875e-05	5.95159e-06
CBT1939	100	22	-2.06921	3.69087e-12	1.89498e-11	4.27396e-12
CBT34484	100	22	-2.06921	3.69087e-12	1.89498e-11	4.27396e-12
CBT10772	109	24	-2.068	4.11319e-13	2.22546e-12	5.01958e-13
CBT29013	4882	1075	-2.06792	0	0	0
CBT2194	59	13	-2.06699	9.62868e-08	3.66192e-07	8.25887e-08
CBT3523	59	13	-2.06699	9.62868e-08	3.66192e-07	8.25887e-08
CBT4584	59	13	-2.06699	9.62868e-08	3.66192e-07	8.25887e-08
CBT11988	422	93	-2.06672	3.71159e-46	5.10697e-45	1.15189e-45
CBT19967	127	28	-2.06611	5.15419e-15	3.07236e-14	6.92979e-15
CBT20862	195	43	-2.06585	3.22886e-22	2.55241e-21	5.75703e-22
CBT24314	204	45	-2.06535	3.66796e-23	2.98812e-22	6.73928e-23
CBT21141	68	15	-2.06535	1.04621e-08	4.29758e-08	9.69329e-09
CBT491	77	17	-2.06411	1.14569e-09	5.03544e-09	1.13571e-09
CBT836	77	17	-2.06411	1.14569e-09	5.03544e-09	1.13571e-09
CBT25608	95	21	-2.06232	1.39795e-11	6.93379e-11	1.56393e-11
CBT24347	434	96	-2.06137	2.87819e-47	4.02331e-46	9.07466e-47
CBT13122	217	48	-2.06137	1.77135e-24	1.49717e-23	3.3769e-24
CBT34215	443	98	-2.06124	3.30838e-48	4.70078e-47	1.06027e-47
CBT2309	601	133	-2.06072	9.78232e-65	1.77153e-63	3.99573e-64
CBT24746	126	28	-2.05471	8.1937e-15	4.83579e-14	1.09066e-14
CBT28419	126	28	-2.05471	8.1937e-15	4.83579e-14	1.09066e-14
CBT15161	99	22	-2.05471	5.8797e-12	2.97765e-11	6.71583e-12
CBT18801	99	22	-2.05471	5.8797e-12	2.97765e-11	6.71583e-12
CBT34498	90	20	-2.05471	5.3006e-11	2.53906e-10	5.72691e-11
CBT15318	72	16	-2.05471	4.3726e-09	1.8449e-08	4.16105e-09
CBT25247	72	16	-2.05471	4.3726e-09	1.8449e-08	4.16105e-09
CBT22567	63	14	-2.05471	4.01113e-08	1.57446e-07	3.5511e-08
CBT25450	63	14	-2.05471	4.01113e-08	1.57446e-07	3.5511e-08
CBT20461	54	12	-2.05471	3.71351e-07	1.33924e-06	3.02057e-07
CBT2269	54	12	-2.05471	3.71351e-07	1.33924e-06	3.02057e-07
CBT26234	36	8	-2.05471	3.32008e-05	9.61236e-05	2.16747e-05
CBT28114	36	8	-2.05471	3.32008e-05	9.61236e-05	2.16747e-05
CBT31199	36	8	-2.05471	3.32008e-05	9.61236e-05	2.16747e-05
CBT32077	36	8	-2.05471	3.32008e-05	9.61236e-05	2.16747e-05
CBT33194	36	8	-2.05471	3.32008e-05	9.61236e-05	2.16747e-05
CBT33320	36	8	-2.05471	3.32008e-05	9.61236e-05	2.16747e-05
CBT34672	36	8	-2.05471	3.32008e-05	9.61236e-05	2.16747e-05
CBT37122	36	8	-2.05471	3.32008e-05	9.61236e-05	2.16747e-05
CBT38844	36	8	-2.05471	3.32008e-05	9.61236e-05	2.16747e-05
CBT39059	36	8	-2.05471	3.32008e-05	9.61236e-05	2.16747e-05
CBT7777	36	8	-2.05471	3.32008e-05	9.61236e-05	2.16747e-05
CBT2079	27	6	-2.05471	0.000325285	0.000809224	0.000182478
CBT25644	27	6	-2.05471	0.000325285	0.000809224	0.000182478
CBT26606	27	6	-2.05471	0.000325285	0.000809224	0.000182478
CBT30916	27	6	-2.05471	0.000325285	0.000809224	0.000182478
CBT32251	27	6	-2.05471	0.000325285	0.000809224	0.000182478
CBT32908	27	6	-2.05471	0.000325285	0.000809224	0.000182478
CBT32989	27	6	-2.05471	0.000325285	0.000809224	0.000182478
CBT33195	27	6	-2.05471	0.000325285	0.000809224	0.000182478
CBT33696	27	6	-2.05471	0.000325285	0.000809224	0.000182478
CBT41328	27	6	-2.05471	0.000325285	0.000809224	0.000182478
CBT8933	27	6	-2.05471	0.000325285	0.000809224	0.000182478
CBT19772	202	45	-2.05114	9.21511e-23	7.42105e-22	1.6737e-22
CBT39324	202	45	-2.05114	9.21511e-23	7.42105e-22	1.6737e-22
CBT3083	1202	268	-2.04991	1.01578e-126	3.21091e-125	7.24229e-126
CBT33389	130	29	-2.04917	3.45887e-15	2.08129e-14	4.6944e-15
CBT24895	206	46	-2.04772	3.9086e-23	3.17957e-22	7.17161e-23
CBT25976	76	17	-2.04525	1.82838e-09	7.92208e-09	1.78684e-09
CBT47631	1935	433	-2.04468	4.27408e-202	2.1657e-200	4.8848e-201
CBT19075	1175	263	-2.04431	1.73328e-123	5.35266e-122	1.20731e-122
CBT32426	67	15	-2.04398	1.67212e-08	6.75855e-08	1.52429e-08
CBT54290	67	15	-2.04398	1.67212e-08	6.75855e-08	1.52429e-08
CBT9110	67	15	-2.04398	1.67212e-08	6.75855e-08	1.52429e-08
CBT4869	116	26	-2.04232	1.1618e-13	6.48152e-13	1.46192e-13
CBT13406	58	13	-2.04232	1.5419e-07	5.75194e-07	1.29736e-07
CBT2330	98	22	-2.04006	9.35121e-12	4.6861e-11	1.05696e-11
CBT33086	49	11	-2.04006	1.43742e-06	4.88778e-06	1.10245e-06
CBT896	187	42	-2.03936	4.79918e-21	3.64985e-20	8.23231e-21
CBT48022	414	93	-2.03911	1.4438e-44	1.93128e-43	4.35605e-44
CBT27750	552	124	-2.03911	7.93317e-59	1.32542e-57	2.98952e-58
CBT39086	89	20	-2.03859	8.43704e-11	3.99301e-10	9.00633e-11
CBT14519	40	9	-2.03679	1.36042e-05	4.13526e-05	9.32607e-06
CBT16361	40	9	-2.03679	1.36042e-05	4.13526e-05	9.32607e-06
CBT17016	40	9	-2.03679	1.36042e-05	4.13526e-05	9.32607e-06
CBT33638	40	9	-2.03679	1.36042e-05	4.13526e-05	9.32607e-06
CBT48184	40	9	-2.03679	1.36042e-05	4.13526e-05	9.32607e-06
CBT16651	191	43	-2.03595	2.0327e-21	1.56625e-20	3.53271e-21
CBT18388	493	111	-2.03581	1.26085e-52	1.92065e-51	4.33207e-52
CBT14548	71	16	-2.03453	6.97532e-09	2.89673e-08	6.53337e-09
CBT3680	71	16	-2.03453	6.97532e-09	2.89673e-08	6.53337e-09
CBT10853	2559	577	-2.03372	9.34249e-265	6.14673e-263	1.38641e-263
CBT8134	1339	302	-2.03332	1.75063e-139	6.17804e-138	1.39347e-138
CBT39679	62	14	-2.03162	6.40863e-08	2.47688e-07	5.58665e-08
CBT12009	31	7	-2.03162	0.000131661	0.000350646	7.90808e-05
CBT31396	31	7	-2.03162	0.000131661	0.000350646	7.90808e-05
CBT33179	31	7	-2.03162	0.000131661	0.000350646	7.90808e-05
CBT54150	31	7	-2.03162	0.000131661	0.000350646	7.90808e-05
CBT9470	31	7	-2.03162	0.000131661	0.000350646	7.90808e-05
CBT9707	699	158	-2.03015	1.36301e-73	2.73806e-72	6.17575e-73
CBT6008	115	26	-2.02983	1.84279e-13	1.01693e-12	2.29371e-13
CBT8218	168	38	-2.02917	5.91738e-19	4.17943e-18	9.4268e-19
CBT20441	84	19	-2.02917	3.20131e-10	1.46262e-09	3.29897e-10
CBT2820	106	24	-2.02774	1.65127e-12	8.65207e-12	1.9515e-12
CBT33222	53	12	-2.02774	5.94528e-07	2.10314e-06	4.74352e-07
CBT52464	53	12	-2.02774	5.94528e-07	2.10314e-06	4.74352e-07
CBT5743	278	63	-2.02644	2.94383e-30	2.88292e-29	6.50249e-30
CBT16854	97	22	-2.02526	1.48475e-11	7.34928e-11	1.65765e-11
CBT17437	119	27	-2.02471	7.75695e-14	4.36674e-13	9.84928e-14
CBT25105	691	157	-2.0227	1.96207e-72	3.87724e-71	8.7452e-72
CBT26965	110	25	-2.02229	6.94147e-13	3.71662e-12	8.38292e-13
CBT32734	44	10	-2.02229	5.58828e-06	1.78642e-05	4.02907e-06
CBT41642	44	10	-2.02229	5.58828e-06	1.78642e-05	4.02907e-06
CBT41697	44	10	-2.02229	5.58828e-06	1.78642e-05	4.02907e-06
CBT7874	88	20	-2.02229	1.34048e-10	6.27643e-10	1.41566e-10
CBT13843	189	43	-2.02076	5.07304e-21	3.8538e-20	8.69169e-21
CBT25298	189	43	-2.02076	5.07304e-21	3.8538e-20	8.69169e-21
CBT15198	167	38	-2.02056	9.35025e-19	6.56128e-18	1.47991e-18
CBT19600	145	33	-2.0203	1.73783e-16	1.10912e-15	2.50166e-16
CBT12951	79	18	-2.01864	1.21621e-09	5.3355e-09	1.20343e-09
CBT13079	136	31	-2.01805	1.54428e-15	9.4418e-15	2.12962e-15
CBT30716	57	13	-2.01723	2.46252e-07	9.01713e-07	2.03383e-07
CBT12316	184	42	-2.01603	1.89238e-20	1.41033e-19	3.18103e-20
CBT7143	70	16	-2.01407	1.11022e-08	4.54877e-08	1.02599e-08
CBT2471	35	8	-2.01407	5.35246e-05	0.000150678	3.39792e-05
CBT26161	35	8	-2.01407	5.35246e-05	0.000150678	3.39792e-05
CBT26292	35	8	-2.01407	5.35246e-05	0.000150678	3.39792e-05
CBT28636	35	8	-2.01407	5.35246e-05	0.000150678	3.39792e-05
CBT33431	35	8	-2.01407	5.35246e-05	0.000150678	3.39792e-05
CBT33548	35	8	-2.01407	5.35246e-05	0.000150678	3.39792e-05
CBT37263	35	8	-2.01407	5.35246e-05	0.000150678	3.39792e-05
CBT39797	35	8	-2.01407	5.35246e-05	0.000150678	3.39792e-05
CBT12003	433	99	-2.01365	8.29997e-46	1.13316e-44	2.55586e-45
CBT20301	83	19	-2.01189	5.08319e-10	2.29097e-09	5.16733e-10
CBT13588	48	11	-2.01031	2.30064e-06	7.64265e-06	1.72365e-06
CBT17275	48	11	-2.01031	2.30064e-06	7.64265e-06	1.72365e-06
CBT25990	48	11	-2.01031	2.30064e-06	7.64265e-06	1.72365e-06
CBT33467	48	11	-2.01031	2.30064e-06	7.64265e-06	1.72365e-06
CBT22342	2377	545	-2.0096	2.52282e-242	1.53491e-240	3.46203e-241
CBT5549	157	36	-2.00948	1.30612e-17	8.74251e-17	1.9719e-17
CBT2320	61	14	-2.00816	1.02131e-07	3.87462e-07	8.73865e-08
CBT10857	135	31	-2.0074	2.43967e-15	1.47691e-14	3.33121e-15
CBT18130	692	159	-2.00653	8.42223e-72	1.65532e-70	3.73362e-71
CBT23155	87	20	-2.0058	2.12577e-10	9.82194e-10	2.21526e-10
CBT33502	87	20	-2.0058	2.12577e-10	9.82194e-10	2.21526e-10
CBT19125	187	43	-2.00541	1.26147e-20	9.44411e-20	2.13014e-20
CBT19971	100	23	-2.00508	9.86707e-12	4.93804e-11	1.1137e-11
CBT6838	100	23	-2.00508	9.86707e-12	4.93804e-11	1.1137e-11
CBT28708	113	26	-2.00452	4.61593e-13	2.49323e-12	5.62354e-13
CBT1978	152	35	-2.00343	4.88255e-17	3.18727e-16	7.18897e-17
CBT26189	4955	1141	-2.00337	0	0	0
CBT10738	191	44	-2.00278	5.33295e-21	4.04672e-20	9.12747e-21
CBT23986	663	153	-2.00026	1.34828e-68	2.55907e-67	5.77203e-68
CBT39330	429	99	-2.00026	5.05921e-45	6.81574e-44	1.53731e-44
CBT9241	130	30	-2.00026	9.14432e-15	5.3859e-14	1.2148e-14
CBT12568	117	27	-2.00026	1.93974e-13	1.06881e-12	2.41062e-13
CBT14273	65	15	-2.00026	4.24091e-08	1.66139e-07	3.74702e-08
CBT26871	65	15	-2.00026	4.24091e-08	1.66139e-07	3.74702e-08
CBT29608	65	15	-2.00026	4.24091e-08	1.66139e-07	3.74702e-08
CBT1301	52	12	-2.00026	9.49043e-07	3.28881e-06	7.41698e-07
CBT31595	52	12	-2.00026	9.49043e-07	3.28881e-06	7.41698e-07
CBT31812	52	12	-2.00026	9.49043e-07	3.28881e-06	7.41698e-07
CBT33437	52	12	-2.00026	9.49043e-07	3.28881e-06	7.41698e-07
CBT34594	52	12	-2.00026	9.49043e-07	3.28881e-06	7.41698e-07
CBT22780	39	9	-2.00026	2.18411e-05	6.49216e-05	1.46424e-05
CBT26841	39	9	-2.00026	2.18411e-05	6.49216e-05	1.46424e-05
CBT37305	39	9	-2.00026	2.18411e-05	6.49216e-05	1.46424e-05
CBT3568	324	75	-1.99581	2.48595e-34	2.68949e-33	6.06621e-34
CBT7935	108	25	-1.99581	1.73654e-12	9.08576e-12	2.04932e-12
CBT25650	95	22	-1.99521	3.72376e-11	1.80187e-10	4.06416e-11
CBT1420	82	19	-1.99441	8.05529e-10	3.57713e-09	8.06795e-10
CBT2123	82	19	-1.99441	8.05529e-10	3.57713e-09	8.06795e-10
CBT7799	479	111	-1.99425	7.12591e-50	1.03799e-48	2.3412e-49
CBT13324	69	16	-1.99331	1.76297e-08	7.10659e-08	1.60291e-08
CBT8171	194	45	-1.99284	3.54753e-21	2.71335e-20	6.12002e-21
CBT25534	56	13	-1.9917	3.92191e-07	1.40955e-06	3.17905e-07
CBT26172	56	13	-1.9917	3.92191e-07	1.40955e-06	3.17905e-07
CBT3548	56	13	-1.9917	3.92191e-07	1.40955e-06	3.17905e-07
CBT5820	400	93	-1.98948	8.19299e-42	1.03889e-40	2.34325e-41
CBT4556	3204	745	-1.98934	0	0	0
CBT10574	86	20	-1.98912	3.36465e-10	1.53511e-09	3.46233e-10
CBT20606	86	20	-1.98912	3.36465e-10	1.53511e-09	3.46233e-10
CBT11907	43	10	-1.98912	8.94107e-06	2.78932e-05	6.28993e-06
CBT17067	43	10	-1.98912	8.94107e-06	2.78932e-05	6.28993e-06
CBT33571	43	10	-1.98912	8.94107e-06	2.78932e-05	6.28993e-06
CBT39299	43	10	-1.98912	8.94107e-06	2.78932e-05	6.28993e-06
CBT19713	275	64	-1.98807	2.97811e-29	2.85124e-28	6.43104e-29
CBT38897	391	91	-1.98801	7.12724e-41	8.86969e-40	2.00058e-40
CBT1395	657	153	-1.98714	1.9996e-67	3.73953e-66	8.43461e-67
CBT14997	120	28	-1.98432	1.28562e-13	7.15861e-13	1.61455e-13
CBT33306	120	28	-1.98432	1.28562e-13	7.15861e-13	1.61455e-13
CBT33552	60	14	-1.98432	1.62333e-07	6.04639e-07	1.36378e-07
CBT19751	30	7	-1.98432	0.000212378	0.000543788	0.000122643
CBT33686	30	7	-1.98432	0.000212378	0.000543788	0.000122643
CBT39591	30	7	-1.98432	0.000212378	0.000543788	0.000122643
CBT41729	30	7	-1.98432	0.000212378	0.000543788	0.000122643
CBT10873	565	132	-1.9825	4.56176e-58	7.53253e-57	1.69898e-57
CBT5108	355	83	-1.98142	4.09033e-37	4.71578e-36	1.06365e-36
CBT15039	278	65	-1.98136	1.9793e-29	1.90753e-28	4.30249e-29
CBT33463	94	22	-1.97994	5.88161e-11	2.80971e-10	6.33677e-11
CBT39437	94	22	-1.97994	5.88161e-11	2.80971e-10	6.33677e-11
CBT41784	94	22	-1.97994	5.88161e-11	2.80971e-10	6.33677e-11
CBT14707	111	26	-1.97876	1.14929e-12	6.07312e-12	1.36981e-12
CBT10985	3145	737	-1.97811	0	0	0
CBT177	64	15	-1.97789	6.72887e-08	2.59395e-07	5.85028e-08
CBT39793	64	15	-1.97789	6.72887e-08	2.59395e-07	5.85028e-08
CBT5712	64	15	-1.97789	6.72887e-08	2.59395e-07	5.85028e-08
CBT6841	785	184	-1.97777	1.0309e-79	2.20116e-78	4.96477e-79
[truncated: 4,631 more rows]
