# Supplementary material for: Deep-sequencing transcriptome analysis of chilling tolerance mechanisms of a subnival alpine plant, Chorispora bungeana
Source: BMC Plant Biol. 2012 Nov 21;12:222. doi: 10.1186/1471-2229-12-222 (PMC3571968; doi:10.1186/1471-2229-12-222)
Supplement: Additional file 3 — Complete list of chilling regulated DEGs identified with fold change > =2, q < 0.001 and RPKM > =1. [file 1471-2229-12-222-S3.xlsx]

## Sheet: up
geneID	CK_RPKM	T_RPKM	log2(Fold_change) normalized	q-value(Benjamini et al. 1995)	Nr-ID	Nr-annotation	AGI model	Functional description
CBT13817	2.2397	396.595	7.46819	0	ABX79675.1	cold response protein [Eutrema salsugineum]	AT2G42530.1	cold regulated 15b (COR15B)
CBT52238	1.2107	123.269	6.66981	5.76211e-181	--	--	--	--
CBT6902	1.4563	116.081	6.31672	0	NP_201280.1	ABR1 (ABA REPRESSOR1); DNA binding / transcription factor [Arabidopsis thaliana]	AT5G64750.1	ABA REPRESSOR1 (ABR1)
CBT7920	4.8951	342.727	6.12957	0	NP_176569.1	zinc finger (C3HC4-type RING finger) family protein [Arabidopsis thaliana]	AT1G63840.1	RING/U-box superfamily protein
CBT13614	2.2431	154.119	6.10242	0	AAM60854.1	cytochrome P450-like protein [Arabidopsis thaliana]	AT5G63450.1	cytochrome P450, family 94, subfamily B, polypeptide 1 (CYP94B1)
CBT4773	4.846	332.258	6.09938	0	XP_002864788.1	invertase/pectin methylesterase inhibitor family protein [Arabidopsis lyrata subsp. lyrata]	AT5G62360.1	Plant invertase/pectin methylesterase inhibitor superfamily protein
CBT52823	1.0751	71.6142	6.05773	4.20835e-91	--	--	--	--
CBT22908	1.6709	100.628	5.91223	0	O80542.1	RecName: Full=Ethylene-responsive transcription factor ERF019	AT1G22810.1	Integrase-type DNA-binding superfamily protein
CBT13319	1.2679	57.8711	5.51234	0	NP_172195.1	MAPKKK13; ATP binding / kinase/ protein kinase/ protein serine/threonine kinase [Arabidopsis thaliana]	AT1G07150.1	mitogen-activated protein kinase kinase kinase 13 (MAPKKK13)
CBT47699	4.0173	176.639	5.45845	0	NP_193978.2	protease inhibitor/seed storage/lipid transfer protein (LTP) family protein [Arabidopsis thaliana]	AT4G22470.1	protease inhibitor/seed storage/lipid transfer protein (LTP) family protein
CBT15934	3.0587	128.702	5.39497	0	XP_002862263.1	oxidoreductase [Arabidopsis lyrata subsp. lyrata]	AT2G38240.1	2-oxoglutarate (2OG) and Fe(II)-dependent oxygenase superfamily protein
CBT47787	1.029	42.4445	5.36631	2.93283e-112	NP_174998.1	ATBZIP60 (BASIC REGION/LEUCINE ZIPPER MOTIF 60); DNA binding / transcription factor [Arabidopsis thaliana]	--	--
CBT47948	1.1252	46.2309	5.36067	0	AAW38967.1	At5g65140 [Arabidopsis thaliana]	AT5G65140.1	Haloacid dehalogenase-like hydrolase (HAD) superfamily protein
CBT11719	9.9784	379.939	5.25081	0	AAG40345.1	AT5g17460 [Arabidopsis thaliana]	--	--
CBT25137	3.2992	125.4	5.24828	0	XP_002893060.1	coronatine-induced protein 1 [Arabidopsis lyrata subsp. lyrata]	AT1G19670.1	chlorophyllase 1 (CLH1)
CBT22504	1.9428	70.9364	5.19034	0	AAM60854.1	cytochrome P450-like protein [Arabidopsis thaliana]	AT5G63450.1	cytochrome P450, family 94, subfamily B, polypeptide 1 (CYP94B1)
CBT45404	2.8043	98.3043	5.13152	6.80816e-173	NP_174633.1	CYP76C6; electron carrier/ heme binding / iron ion binding / monooxygenase/ oxygen binding [Arabidopsis thaliana]	--	--
CBT19519	1.201	40.5694	5.07805	0	AEE86304.1	uncharacterized protein [Arabidopsis thaliana]	AT4G33980.2	BEST Arabidopsis thaliana protein match is: cold regulated gene 27 (TAIR:AT5G42900.2)
CBT1251	2.9903	100.052	5.06431	0	NP_186949.1	ATHSFA1E; DNA binding / transcription factor [Arabidopsis thaliana]	AT3G02990.1	heat shock transcription factor A1E (HSFA1E)
CBT22708	1.4694	48.8661	5.05556	1.9414e-200	XP_002863448.1	bet v I allergen family protein [Arabidopsis lyrata subsp. lyrata]	AT5G45860.1	PYR1-like 11 (PYL11)
CBT22442	18.4154	611.654	5.05373	0	NP_567954.1	UGT73B2 (UDP-GLUCOSYLTRANSFERASE 73B2); UDP-glucosyltransferase/ UDP-glycosyltransferase/ flavonol 3-O-glucosyltransferase/ quercetin 7-O-glucosyltransferase [Arabidopsis thaliana]	AT4G34135.1	UDP-glucosyltransferase 73B2 (UGT73B2)
CBT28264	63.8167	2004.1	4.97288	0	NP_192096.1	tolB protein-related [Arabidopsis thaliana]	AT4G01870.1	tolB protein-related
CBT26921	1.8854	59.1636	4.97173	6.25109e-237	ABK27973.1	stigma-specific Stig1 family protein [Arabidopsis thaliana]	AT1G11925.1	Stigma-specific Stig1 family protein
CBT11679	2.6088	79.704	4.93322	0	NP_171742.1	GA2OX6 (GIBBERELLIN 2-OXIDASE 6); gibberellin 2-beta-dioxygenase [Arabidopsis thaliana]	AT1G02400.1	gibberellin 2-oxidase 6 (GA2OX6)
CBT14428	1.2489	37.7061	4.91612	9.91105e-161	NP_187301.1	MYB108 (myb domain protein 108); DNA binding / transcription factor [Arabidopsis thaliana]	AT3G06490.1	myb domain protein 108 (MYB108)
CBT19682	1.2974	39.1181	4.91416	9.14974e-287	NP_198694.1	S-adenosyl-L-methionine:carboxyl methyltransferase family protein [Arabidopsis thaliana]	AT5G38780.1	S-adenosyl-L-methionine-dependent methyltransferases superfamily protein
CBT34609	5.5892	167.155	4.90239	0	--	--	--	--
CBT47700	4.6446	138.166	4.8947	2.33076e-184	XP_002953379.1	extracellular matrix glycoprotein pherophorin-V9 [Volvox carteri f. nagariensis]	AT1G49490.1	Leucine-rich repeat (LRR) family protein
CBT48057	1.0029	28.5158	4.82946	9.2071e-101	AAL69463.1	At2g45480/F4L23.1 [Arabidopsis thaliana]	AT2G45480.1	growth-regulating factor 9 (GRF9)
CBT6326	1.5478	42.7974	4.78921	0	NP_187051.3	glycosyl hydrolase family 17 protein [Arabidopsis thaliana]	AT3G04010.1	O-Glycosyl hydrolases family 17 protein
CBT17469	5.4266	149.615	4.78507	0	AAM67121.1	light-induced protein-like protein [Arabidopsis thaliana]	AT4G14690.1	EARLY LIGHT-INDUCIBLE PROTEIN 2 (ELIP2)
CBT47754	1.1024	29.9042	4.76158	3.1859e-273	NP_173893.1	ASB1 (ANTHRANILATE SYNTHASE BETA SUBUNIT 1); anthranilate synthase [Arabidopsis thaliana]	AT1G25220.1	anthranilate synthase beta subunit 1 (ASB1)
CBT1612	45.0008	1204.98	4.74292	0	NP_200044.1	LTI78 (LOW-TEMPERATURE-INDUCED 78) [Arabidopsis thaliana]	AT5G52310.1	LOW-TEMPERATURE-INDUCED 78 (LTI78)
CBT29537	2.2521	59.9275	4.73385	0	NP_180927.1	AP2 domain-containing transcription factor family protein [Arabidopsis thaliana]	AT2G33710.1	Integrase-type DNA-binding superfamily protein
CBT3801	1.0233	26.1409	4.67504	5.6158e-228	XP_002886724.1	ATPUP18 [Arabidopsis lyrata subsp. lyrata]	AT1G57990.1	purine permease 18 (PUP18)
CBT17111	25.3241	633.016	4.64366	0	XP_002864992.1	expressed protein [Arabidopsis lyrata subsp. lyrata]	AT3G49845.1	unknown protein
CBT8371	2.0008	48.8391	4.60939	0	AAS47631.1	At2g46950 [Arabidopsis thaliana]	AT2G46950.1	cytochrome P450, family 709, subfamily B, polypeptide 2 (CYP709B2)
CBT21020	2.3553	57.3664	4.60625	1.16776e-205	NP_177221.1	octicosapeptide/Phox/Bem1p (PB1) domain-containing protein [Arabidopsis thaliana]	AT1G70640.1	octicosapeptide/Phox/Bem1p (PB1) domain-containing protein
CBT28985	7.5526	181.986	4.59071	0	NP_564862.1	harpin-induced protein-related / HIN1-related / harpin-responsive protein-related [Arabidopsis thaliana]	AT1G65690.1	Late embryogenesis abundant (LEA) hydroxyproline-rich glycoprotein family
CBT336	1.2557	30.1395	4.58504	4.20679e-228	NP_189134.1	AtRLP39 (Receptor Like Protein 39); protein binding [Arabidopsis thaliana]	AT3G24900.1	receptor like protein 39 (RLP39)
CBT845	6.0505	143.376	4.56661	0	NP_181039.1	disease resistance family protein [Arabidopsis thaliana]	AT2G34930.1	disease resistance family protein / LRR family protein
CBT18111	3.2655	76.6101	4.55217	0	XP_002892298.1	UDP-glucosyl transferase 75B1 [Arabidopsis lyrata subsp. lyrata]	AT1G05560.1	UDP-glucosyltransferase 75B1 (UGT75B1)
CBT45699	1.0072	23.5332	4.54627	3.77796e-36	--	--	--	--
CBT9147	23.9594	550.359	4.52171	0	AEE86230.1	uncharacterized protein [Arabidopsis thaliana]	AT4G33467.2	unknown protein
CBT37125	2.2862	52.1922	4.51281	1.87804e-64	--	--	--	--
CBT47516	1.9674	44.4773	4.4987	4.47866e-189	XP_002880071.1	UDP-glucoronosyl/UDP-glucosyl transferase family protein [Arabidopsis lyrata subsp. lyrata]	AT2G43840.1	UDP-glycosyltransferase 74 F1 (UGT74F1)
CBT7419	2.3934	54.0319	4.4967	0	Q9C7W2.1	RecName: Full=Ethylene-responsive transcription factor ERF061	AT1G64380.1	Integrase-type DNA-binding superfamily protein
CBT51514	1.262	27.8851	4.46571	4.62768e-48	--	--	--	--
CBT2368	38.5744	846.278	4.45542	0	CAA22152.1	extensin-like protein [Arabidopsis thaliana]	AT4G22470.1	protease inhibitor/seed storage/lipid transfer protein (LTP) family protein
CBT7125	1.1358	24.6729	4.44115	8.78994e-250	XP_002890663.1	FAD-binding domain-containing protein [Arabidopsis lyrata subsp. lyrata]	AT1G26390.1	FAD-binding Berberine family protein
CBT13380	8.5624	183.421	4.42099	0	ACX42230.1	polygalacturonase inhibitory protein [Brassica rapa subsp. campestris]	AT3G12145.1	FLOR1 (FLR1)
CBT20963	6.8845	146.33	4.40973	0	BAH19722.1	AT1G25275 [Arabidopsis thaliana]	--	--
CBT52460	1.1348	23.8067	4.39085	3.95638e-85	NP_567644.1	WRKY31; transcription factor [Arabidopsis thaliana]	AT4G22070.1	WRKY DNA-binding protein 31 (WRKY31)
CBT3388	2.7377	57.3301	4.38824	5.01259e-107	--	--	--	--
CBT26052	1.3813	28.8758	4.38575	3.41244e-89	NP_177116.1	Dof-type zinc finger domain-containing protein [Arabidopsis thaliana]	AT1G69570.1	Dof-type zinc finger DNA-binding family protein
CBT30476	4.7123	95.7957	4.34544	0	NP_197523.1	ATBCB (ARABIDOPSIS BLUE-COPPER-BINDING PROTEIN); copper ion binding / electron carrier [Arabidopsis thaliana]	AT5G20230.1	blue-copper-binding protein (BCB)
CBT19581	30.4535	613.084	4.33141	0	AED93326.1	uncharacterized protein [Arabidopsis thaliana]	--	--
CBT26338	1.3049	25.8591	4.3087	7.358e-113	NP_566287.1	transcription factor [Arabidopsis thaliana]	--	--
CBT20340	9.6623	191.254	4.30698	0	CAA22152.1	extensin-like protein [Arabidopsis thaliana]	--	--
CBT14429	2.9463	56.6445	4.26496	5.97906e-113	XP_002880467.1	VQ motif-containing protein [Arabidopsis lyrata subsp. lyrata]	--	--
CBT51967	1.1172	21.4192	4.2609	6.26344e-41	NP_189138.1	AtRLP42 (Receptor Like Protein 42); protein binding [Arabidopsis thaliana]	AT3G25020.1	receptor like protein 42 (RLP42)
CBT29618	9.0366	172.313	4.25311	0	XP_002881467.1	UDP-glucosyl transferase 72C1 [Arabidopsis lyrata subsp. lyrata]	AT2G36750.1	UDP-glucosyl transferase 73C1 (UGT73C1)
CBT24973	1.444	27.3231	4.24197	3.25613e-193	NP_180565.1	MAPKKK14; ATP binding / kinase/ protein kinase/ protein serine/threonine kinase [Arabidopsis thaliana]	AT2G30040.1	mitogen-activated protein kinase kinase kinase 14 (MAPKKK14)
CBT47752	14.2448	268.236	4.23499	0	--	--	--	--
CBT6391	2.3022	43.0144	4.22374	0	Q8L7H3.1	RecName: Full=Probable xyloglucan endotransglucosylase/hydrolase protein 29; Short=At-XTH29; Short=XTH-29; Flags: Precursor	AT4G18990.1	xyloglucan endotransglucosylase/hydrolase 29 (XTH29)
CBT25626	1.6211	30.2496	4.22184	8.88359e-171	AAB80629.1	Similar to Synechocystis integral membrane protein (gb|D64002) [Arabidopsis thaliana]	AT1G04570.1	Major facilitator superfamily protein
CBT18750	4.2473	78.7949	4.21349	0	XP_002888147.1	armadillo/beta-catenin repeat family protein [Arabidopsis lyrata subsp. lyrata]	AT1G60190.1	ARM repeat superfamily protein
CBT19748	1.8244	33.6635	4.20571	3.10687e-214	XP_002874165.1	peroxidase family protein [Arabidopsis lyrata subsp. lyrata]	AT5G24070.1	Peroxidase superfamily protein
CBT26428	9.9827	183.534	4.20047	5.90955e-293	--	--	--	--
CBT1335	2.1085	38.755	4.20007	2.30677e-247	XP_002870066.1	WRKY DNA-binding protein 28 [Arabidopsis lyrata subsp. lyrata]	AT4G18170.1	WRKY DNA-binding protein 28 (WRKY28)
CBT4095	19.3854	352.417	4.18424	0	NP_196824.1	GRAM domain-containing protein / ABA-responsive protein-related [Arabidopsis thaliana]	AT5G13200.1	GRAM domain family protein
CBT14174	4.4146	80.2312	4.18381	0	XP_002871615.1	ubiquitin family protein [Arabidopsis lyrata subsp. lyrata]	AT5G14360.1	Ubiquitin-like superfamily protein
CBT17727	5.5078	96.4924	4.13088	0	XP_002878055.1	oxidoreductase [Arabidopsis lyrata subsp. lyrata]	AT3G55970.1	jasmonate-regulated gene 21 (JRG21)
CBT14161	1.0267	17.9774	4.13017	1.37034e-22	XP_002892051.1	CYP86A4 [Arabidopsis lyrata subsp. lyrata]	--	--
CBT35023	1.3446	23.485	4.12644	1.19946e-29	NP_176569.1	zinc finger (C3HC4-type RING finger) family protein [Arabidopsis thaliana]	--	--
CBT5772	2.933	50.8298	4.11522	9.92798e-291	NP_565135.1	zinc-binding family protein [Arabidopsis thaliana]	AT1G76590.1	PLATZ transcription factor family protein
CBT13249	3.2591	55.4996	4.08995	0	AEE75183.1	uncharacterized protein [Arabidopsis thaliana]	AT3G12320.1	unknown protein
CBT1217	3.22	54.7266	4.08709	0	NP_566085.1	APRR9 (ARABIDOPSIS PSEUDO-RESPONSE REGULATOR 9); protein binding / transcription regulator/ two-component response regulator [Arabidopsis thaliana]	AT2G46790.1	pseudo-response regulator 9 (PRR9)
CBT343	1.0917	18.4558	4.07938	0	NP_193639.2	EDR2; lipid binding [Arabidopsis thaliana]	AT4G19040.1	ENHANCED DISEASE RESISTANCE 2 (EDR2)
CBT8754	4.6443	76.8076	4.04772	1.01623e-224	--	--	--	--
CBT20124	4.1439	68.449	4.04595	4.80049e-161	XP_002878055.1	oxidoreductase [Arabidopsis lyrata subsp. lyrata]	AT3G55970.1	jasmonate-regulated gene 21 (JRG21)
CBT45376	1.6841	27.7673	4.04332	4.67849e-31	AEE73932.1	uncharacterized protein [Arabidopsis thaliana]	--	--
CBT28186	1.035	16.9586	4.03433	3.43208e-156	XP_002867133.1	UDP-glucosyl transferase 73B1 [Arabidopsis lyrata subsp. lyrata]	AT4G34138.1	UDP-glucosyl transferase 73B1 (UGT73B1)
CBT19901	4.5005	73.7018	4.03353	0	NP_197523.1	ATBCB (ARABIDOPSIS BLUE-COPPER-BINDING PROTEIN); copper ion binding / electron carrier [Arabidopsis thaliana]	AT5G20230.1	blue-copper-binding protein (BCB)
CBT2171	8.16	132.068	4.01657	5.43952e-284	AEE75351.1	uncharacterized protein [Arabidopsis thaliana]	--	--
CBT26107	19.1217	308.721	4.01302	0	XP_002890892.1	FAD-binding domain-containing protein [Arabidopsis lyrata subsp. lyrata]	AT1G30730.1	FAD-binding Berberine family protein
CBT12848	82.3421	1317.01	3.99949	0	XP_002879719.1	soul heme-binding family protein [Arabidopsis lyrata subsp. lyrata]	AT2G37970.1	SOUL-1
CBT20758	5.4968	87.6614	3.99527	0	XP_002886085.1	At2g16900/F12A24.8 [Arabidopsis lyrata subsp. lyrata]	AT2G16900.1	Arabidopsis phospholipase-like protein (PEARLI 4) family
CBT32434	2.7626	43.7625	3.98558	9.04981e-52	XP_002881467.1	UDP-glucosyl transferase 72C1 [Arabidopsis lyrata subsp. lyrata]	--	--
CBT12309	1.6353	25.9002	3.98538	3.05936e-194	NP_199107.5	triacylglycerol lipase [Arabidopsis thaliana]	AT5G42930.1	alpha/beta-Hydrolases superfamily protein
CBT3594	1.4385	22.7632	3.98404	1.64215e-203	NP_190213.2	protein kinase-related [Arabidopsis thaliana]	AT3G46280.1	protein kinase-related
CBT12092	1.086	17.0674	3.97421	9.0254e-155	NP_188864.1	UDP-glucoronosyl/UDP-glucosyl transferase family protein [Arabidopsis thaliana]	AT3G22250.1	UDP-Glycosyltransferase superfamily protein
CBT52387	1.9285	30.2568	3.97169	2.27002e-104	ACB59218.1	leucine-rich repeat family protein [Brassica oleracea]	AT2G33080.1	receptor like protein 28 (RLP28)
CBT13809	2.0011	31.3715	3.97058	2.57689e-179	AEE34429.1	glutathione S-transferase [Arabidopsis thaliana]	--	--
CBT5035	9.0901	142.004	3.96549	0	ABD60681.1	At1g67920 [Arabidopsis thaliana]	--	--
CBT17347	65.2095	1013.06	3.9575	0	XP_002875183.1	ribonuclease, RNS1 [Arabidopsis lyrata subsp. lyrata]	AT2G02990.1	ribonuclease 1 (RNS1)
CBT26631	3.0131	46.6223	3.95172	3.03986e-87	--	--	AT5G64905.1	elicitor peptide 3 precursor (PROPEP3)
CBT8598	3.7276	57.2943	3.94207	3.56186e-65	NP_181965.1	DC1 domain-containing protein [Arabidopsis thaliana]	--	--
CBT47568	11.1418	170.204	3.93321	0	--	--	--	--
CBT52696	4.3348	66.1026	3.93069	6.27605e-116	NP_568443.1	proline-rich family protein [Arabidopsis thaliana]	--	--
CBT47610	2.771	42.1447	3.92686	2.44324e-290	NP_200210.1	glycosyltransferase family protein [Arabidopsis thaliana]	AT5G53990.1	UDP-Glycosyltransferase superfamily protein
CBT52197	1.2762	19.2711	3.9165	7.41858e-52	ADA58343.1	pseudo-response regulator 9 [Brassica rapa]	--	--
CBT18705	6.677	100.217	3.90778	0	NP_180224.1	PLA2A (PHOSPHOLIPASE A 2A); lipase/ nutrient reservoir [Arabidopsis thaliana]	AT2G26560.1	phospholipase A 2A (PLA2A)
CBT15019	2.6709	39.9656	3.90336	8.48549e-81	AAF78426.1	Contains similarity to P11 protein from Drosophila melanogaster gb|X59691 [Arabidopsis thaliana]	--	--
CBT26590	1.9418	28.6564	3.8834	1.55105e-47	--	--	--	--
CBT13435	4.8631	71.5669	3.87933	0	CAA22164.1	trehalose-6-phosphate phosphatase-like protein [Arabidopsis thaliana]	AT4G22590.1	Haloacid dehalogenase-like hydrolase (HAD) superfamily protein
CBT17676	1.5715	23.1253	3.87929	6.02066e-85	NP_174998.1	ATBZIP60 (BASIC REGION/LEUCINE ZIPPER MOTIF 60); DNA binding / transcription factor [Arabidopsis thaliana]	AT1G42990.1	basic region/leucine zipper motif 60 (BZIP60)
CBT9333	2.4605	36.1882	3.87852	8.30859e-166	AEE82079.1	preprotein translocase subunit secA [Arabidopsis thaliana]	AT4G01800.2	Albino or Glassy Yellow 1 (AGY1)
CBT20549	5.3284	78.1926	3.87527	2.02134e-90	AAG40339.1	At1g11210 [Arabidopsis thaliana]	--	--
CBT2553	5.693	83.2453	3.87011	1.74691e-167	NP_179957.1	protein kinase family protein / peptidoglycan-binding LysM domain-containing protein [Arabidopsis thaliana]	--	--
CBT24866	1.6342	23.8749	3.8688	1.40136e-118	--	--	--	--
CBT11260	2.0658	29.8229	3.85164	2.8949e-190	AED94882.1	cold regulated protein 27 [Arabidopsis thaliana]	AT5G42900.2	cold regulated gene 27 (COR27)
CBT24621	7.7474	111.529	3.84757	0	NP_178199.1	WRKY40; transcription factor [Arabidopsis thaliana]	AT1G80840.1	WRKY DNA-binding protein 40 (WRKY40)
CBT22998	3.9801	57.0567	3.84154	2.0497e-191	XP_002891697.1	beta-glucosidase 1 [Arabidopsis lyrata subsp. lyrata]	AT1G52400.3	beta glucosidase 18 (BGLU18)
CBT9951	89.4826	1278.38	3.83657	0	NP_568561.4	transferase/ transferase, transferring acyl groups other than amino-acyl groups [Arabidopsis thaliana]	AT5G39050.1	HXXXD-type acyl-transferase family protein
CBT42935	1.2103	17.2443	3.83263	3.20919e-37	AAM64808.1	myb-related protein M4 [Arabidopsis thaliana]	AT4G21440.1	MYB-like 102 (MYB102)
CBT13872	1.1172	15.6008	3.80361	2.76582e-101	XP_002894409.1	ANAC019 [Arabidopsis lyrata subsp. lyrata]	AT1G52890.1	NAC domain containing protein 19 (NAC019)
CBT4911	1.2364	17.1496	3.79392	9.36114e-98	NP_199224.1	POP1; transporter [Arabidopsis thaliana]	AT5G44110.1	POP1
CBT10509	2.3741	32.6652	3.78228	3.3462e-296	XP_002867133.1	UDP-glucosyl transferase 73B1 [Arabidopsis lyrata subsp. lyrata]	AT4G34138.1	UDP-glucosyl transferase 73B1 (UGT73B1)
CBT11589	6.6124	90.9236	3.78141	0	NP_196509.1	mitochondrial substrate carrier family protein [Arabidopsis thaliana]	AT5G09470.1	dicarboxylate carrier 3 (DIC3)
CBT30345	1.4816	20.2824	3.77502	3.61373e-96	NP_563837.1	AtPP2-B15 (Phloem protein 2-B15); carbohydrate binding [Arabidopsis thaliana]	AT1G09155.1	phloem protein 2-B15 (PP2-B15)
CBT9908	10.3105	140.928	3.77277	0	NP_200995.1	AP2 domain-containing transcription factor family protein [Arabidopsis thaliana]	AT5G61890.1	Integrase-type DNA-binding superfamily protein
CBT20670	1.3755	18.7957	3.77233	2.24389e-35	--	--	--	--
CBT47904	22.2836	304.392	3.77187	0	--	--	--	--
CBT8314	7.1482	97.5252	3.77013	0	AED91094.1	uncharacterized protein [Arabidopsis thaliana]	AT5G06980.4	unknown protein
CBT28612	1.0267	13.9927	3.76866	3.99726e-64	NP_190850.2	PAP22 (PURPLE ACID PHOSPHATASE 22); acid phosphatase/ protein serine/threonine phosphatase [Arabidopsis thaliana]	AT3G52820.1	purple acid phosphatase 22 (PAP22)
CBT12523	1.0927	14.8518	3.76472	1.42559e-134	XP_002884868.1	U-box domain-containing protein 24 [Arabidopsis lyrata subsp. lyrata]	AT3G11840.1	plant U-box 24 (PUB24)
CBT24438	3.9786	54.021	3.76319	0	NP_181137.2	PUB23 (PLANT U-BOX 23); ubiquitin-protein ligase [Arabidopsis thaliana]	AT2G35930.1	plant U-box 23 (PUB23)
CBT47518	4.4968	60.6909	3.75451	3.02364e-198	ABM97656.1	cold-responsive protein COR15 [Chorispora bungeana]	AT2G42530.1	cold regulated 15b (COR15B)
CBT41358	3.9008	52.4111	3.74804	2.02827e-109	NP_181965.1	DC1 domain-containing protein [Arabidopsis thaliana]	AT2G44370.1	Cysteine/Histidine-rich C1 domain family protein
CBT2812	4.4572	59.8068	3.7461	1.32522e-173	AAM14995.1	Expressed protein [Arabidopsis thaliana]	--	--
CBT26	2.4685	32.8063	3.73225	0	AAG10812.1	Putative retroelement polyprotein [Arabidopsis thaliana]	AT4G23160.1	cysteine-rich RLK (RECEPTOR-like protein kinase) 8 (CRK8)
CBT21446	5.5198	73.103	3.72725	0	ACG37219.1	transferase [Zea mays]	AT4G29250.1	HXXXD-type acyl-transferase family protein
CBT28972	1.9918	26.2994	3.7229	4.80077e-107	ACI31301.1	At5g56880 [Arabidopsis thaliana]	AT5G56880.1	unknown protein
CBT13599	1.4024	18.3597	3.7106	1.72864e-58	--	--	--	--
CBT16299	38.1122	497.624	3.70673	0	NP_172059.1	UDP-glucoronosyl/UDP-glucosyl transferase family protein [Arabidopsis thaliana]	AT1G05680.1	Uridine diphosphate glycosyltransferase 74E2 (UGT74E2)
CBT47650	3.6038	47.0521	3.70666	4.16027e-185	NP_568287.1	JAZ10 (JASMONATE-ZIM-DOMAIN PROTEIN 10) [Arabidopsis thaliana]	AT5G13220.1	jasmonate-zim-domain protein 10 (JAZ10)
CBT6682	1.0373	13.5404	3.70639	2.80358e-145	ACK44516.1	AT5G10090-like protein [Arabidopsis arenosa]	AT5G10090.1	Tetratricopeptide repeat (TPR)-like superfamily protein
CBT28804	42.966	559.461	3.70277	0	NP_001119232.1	CPuORF10 (Conserved peptide upstream open reading frame 10) [Arabidopsis thaliana]	--	--
CBT33721	1.2142	15.7813	3.70018	9.81628e-36	AAC18798.1	F17O7.4 [Arabidopsis thaliana]	AT1G70420.1	Protein of unknown function (DUF1645)
CBT7952	1.5014	19.515	3.70018	7.37144e-26	AAF79677.1	F9C16.26 [Arabidopsis thaliana]	--	--
CBT17191	4.1577	53.8355	3.69471	8.56183e-272	XP_002887035.1	MYB transcription factor [Arabidopsis lyrata subsp. lyrata]	AT1G66390.1	myb domain protein 90 (MYB90)
CBT9628	29.6653	382.935	3.69025	0	NP_195847.1	ATNAP9; transporter [Arabidopsis thaliana]	AT5G02270.1	non-intrinsic ABC protein 9 (NAP9)
CBT13534	6.5261	83.5563	3.67845	0	NP_564919.1	FKF1 (FLAVIN-BINDING, KELCH REPEAT, F BOX 1); signal transducer/ two-component sensor/ ubiquitin-protein ligase [Arabidopsis thaliana]	AT1G68050.1	flavin-binding, kelch repeat, f box 1 (FKF1)
CBT11167	2.41	30.8271	3.6771	7.95287e-103	NP_171654.1	LEA14 (LATE EMBRYOGENESIS ABUNDANT 14) [Arabidopsis thaliana]	AT1G01470.1	LATE EMBRYOGENESIS ABUNDANT 14 (LEA14)
CBT25640	1.1082	14.1371	3.67321	1.47794e-44	BAA97157.1	ethylene responsive element binding factor 5 (ATERF5) [Arabidopsis thaliana]	AT5G47230.1	ethylene responsive element binding factor 5 (ERF5)
CBT11725	3.8499	49.0951	3.67267	4.80822e-182	XP_002882342.1	endopeptidase inhibitor [Arabidopsis lyrata subsp. lyrata]	AT3G04320.1	Kunitz family trypsin and protease inhibitor protein
CBT42378	2.5219	32.0959	3.66981	1.28093e-39	AAF88023.1	NDR1/HIN1-like protein 3 [Arabidopsis thaliana]	--	--
CBT52922	2.072	26.0892	3.65438	4.61429e-58	--	--	--	--
CBT47945	4.4643	55.9052	3.64646	7.837e-270	NP_177641.1	PR5 (PATHOGENESIS-RELATED GENE 5) [Arabidopsis thaliana]	AT1G75040.1	pathogenesis-related gene 5 (PR5)
CBT52824	1.0905	13.5835	3.63878	3.41162e-15	--	--	--	--
CBT8605	9.3778	115.461	3.62201	3.01134e-183	XP_002882021.1	CYP76C2 [Arabidopsis lyrata subsp. lyrata]	AT2G45570.1	cytochrome P450, family 76, subfamily C, polypeptide 2 (CYP76C2)
CBT16947	1.3017	15.9578	3.61579	1.51788e-51	AEE86663.1	uncharacterized protein [Arabidopsis thaliana]	AT4G36500.1	unknown protein
CBT3867	4.8708	59.5596	3.6121	0	NP_172551.1	aldo/keto reductase family protein [Arabidopsis thaliana]	AT1G10810.1	NAD(P)-linked oxidoreductase superfamily protein
CBT33855	2.6197	32.0011	3.61063	3.4389e-42	NP_196792.1	proline-rich family protein [Arabidopsis thaliana]	--	--
CBT27198	1.9185	23.3774	3.60707	1.3245e-46	NP_683493.1	CLE13 (CLAVATA3/ESR-RELATED 13); protein binding / receptor binding [Arabidopsis thaliana]	AT1G73965.1	CLAVATA3/ESR-RELATED 13 (CLE13)
CBT20493	3.3784	41.1442	3.60629	2.68242e-94	NP_191529.1	ATHLECRK (ARABIDOPSIS THALIANA LECTIN-RECEPTOR KINASE); kinase [Arabidopsis thaliana]	AT3G59700.1	lectin-receptor kinase (HLECRK)
CBT51750	1.497	18.0386	3.59095	4.44421e-19	AAS10073.1	MYB transcription factor [Arabidopsis thaliana]	--	--
CBT24619	1.6981	20.3678	3.58433	2.86906e-61	NP_199190.1	proline-rich family protein [Arabidopsis thaliana]	AT5G43770.1	proline-rich family protein
CBT25625	2.664	31.9536	3.58433	2.86906e-61	NP_200258.2	zinc finger (B-box type) family protein [Arabidopsis thaliana]	AT5G54470.1	B-box type zinc finger family protein
CBT4995	4.9659	59.5159	3.58314	1.60864e-172	NP_850605.1	HYH (HY5-HOMOLOG); DNA binding / transcription factor [Arabidopsis thaliana]	AT3G17609.2	HY5-homolog (HYH)
CBT48150	1.5339	18.2755	3.57465	1.13073e-38	--	--	--	--
CBT6344	4.912	58.5241	3.57465	0	NP_201441.1	RAB18 (RESPONSIVE TO ABA 18) [Arabidopsis thaliana]	AT5G66400.1	RESPONSIVE TO ABA 18 (RAB18)
CBT20924	1.3193	15.6598	3.56917	7.37522e-54	XP_002868339.1	CYP83A1 [Arabidopsis lyrata subsp. lyrata]	AT4G13770.1	cytochrome P450, family 83, subfamily A, polypeptide 1 (CYP83A1)
CBT47761	2.7742	32.9262	3.56911	0	XP_002894328.1	4-cumarate-COA-ligase [Arabidopsis lyrata subsp. lyrata]	AT1G51680.1	4-coumarate:CoA ligase 1 (4CL1)
CBT23344	3.7124	43.9467	3.56535	5.40433e-218	NP_568287.1	JAZ10 (JASMONATE-ZIM-DOMAIN PROTEIN 10) [Arabidopsis thaliana]	AT5G13220.1	jasmonate-zim-domain protein 10 (JAZ10)
CBT52161	1.3149	15.5082	3.56	9.25982e-21	ADK32329.1	cytochrome P450 monooxygenase 83B1 [Brassica rapa subsp. chinensis]	--	--
CBT8431	1.628	19.1615	3.55706	9.72781e-34	--	--	--	--
CBT18419	11.1264	130.932	3.55676	0	NP_178197.1	CCR2 (CINNAMOYL COA REDUCTASE); cinnamoyl-CoA reductase [Arabidopsis thaliana]	AT1G80820.1	cinnamoyl coa reductase (CCR2)
CBT23312	2.8683	33.7359	3.55603	1.57992e-170	NP_195758.1	transcription factor [Arabidopsis thaliana]	AT5G01380.1	Homeodomain-like superfamily protein
CBT9033	1.419	16.6705	3.55433	2.50289e-29	AAG40339.1	At1g11210 [Arabidopsis thaliana]	--	--
CBT26915	1.0329	12.0574	3.54521	1.69238e-20	AAY56445.1	At5g16170 [Arabidopsis thaliana]	AT5G16170.1	Core-2/I-branching beta-1,6-N-acetylglucosaminyltransferase family protein
CBT23564	9.3471	108.482	3.53679	0	NP_171918.1	KCS2 (3-KETOACYL-COA SYNTHASE 2); fatty acid elongase [Arabidopsis thaliana]	AT1G04220.1	3-ketoacyl-CoA synthase 2 (KCS2)
CBT11063	9.2839	107.62	3.53507	2.4432e-280	ABF74698.1	At1g22885 [Arabidopsis thaliana]	--	--
CBT7897	1.957	22.6647	3.53372	4.19227e-84	AAC28391.1	H-protein promoter binding factor-2b [Arabidopsis thaliana]	AT1G69570.1	Dof-type zinc finger DNA-binding family protein
CBT26254	3.2715	37.7976	3.53026	1.13894e-115	NP_180224.1	PLA2A (PHOSPHOLIPASE A 2A); lipase/ nutrient reservoir [Arabidopsis thaliana]	AT2G26560.1	phospholipase A 2A (PLA2A)
CBT3172	4.1104	47.4387	3.5287	1.53971e-62	AAR20744.1	At1g69920 [Arabidopsis thaliana]	--	--
CBT2734	1.9905	22.7281	3.51325	3.06138e-51	AEE74769.1	uncharacterized protein [Arabidopsis thaliana]	AT3G09450.1	CONTAINS InterPro DOMAIN/s: Fusaric acid resistance protein, conserved region (InterPro:IPR006726)
CBT7416	2.1587	24.5885	3.50975	3.35051e-130	AAO63395.1	At3g11150 [Arabidopsis thaliana]	AT3G11150.1	2-oxoglutarate (2OG) and Fe(II)-dependent oxygenase superfamily protein
CBT47541	15.2017	172.298	3.5026	0	NP_567523.1	CT-BMY (CHLOROPLAST BETA-AMYLASE); beta-amylase [Arabidopsis thaliana]	AT4G17090.1	chloroplast beta-amylase (CT-BMY)
CBT20961	1.0368	11.5367	3.47596	2.4196e-23	XP_002890663.1	FAD-binding domain-containing protein [Arabidopsis lyrata subsp. lyrata]	AT1G26390.1	FAD-binding Berberine family protein
CBT8600	1.0117	11.2574	3.47596	2.4196e-23	--	--	--	--
CBT12679	2.7173	30.2071	3.47465	0	BAB09502.1	transposon protein-like [Arabidopsis thaliana]	--	--
CBT51707	1.1933	13.248	3.47277	2.74314e-25	--	--	--	--
CBT47550	1.3566	14.9264	3.45975	6.70179e-39	AAM65672.1	4-coumarate-CoA ligase-like protein [Arabidopsis thaliana]	AT3G48990.1	AMP-dependent synthetase and ligase family protein
CBT51498	1.7586	19.2387	3.4515	7.10118e-21	NP_568561.4	transferase/ transferase, transferring acyl groups other than amino-acyl groups [Arabidopsis thaliana]	--	--
CBT15258	1.5718	17.0252	3.43715	3.56444e-36	NP_181965.1	DC1 domain-containing protein [Arabidopsis thaliana]	--	--
CBT48328	1.4127	15.3016	3.43715	3.56444e-36	ABB46936.1	expressed protein [Oryza sativa Japonica Group]	--	--
CBT54742	1.1172	12.1012	3.43715	9.99627e-17	--	--	--	--
CBT4734	17.9488	194.119	3.43498	0	XP_002886480.1	WRKY DNA-binding protein 6 [Arabidopsis lyrata subsp. lyrata]	AT1G62300.1	WRKY6
CBT19097	1.5488	16.7167	3.43207	1.40662e-111	NP_194050.2	CRK11 (CYSTEINE-RICH RLK11); kinase/ protein kinase [Arabidopsis thaliana]	AT4G23190.1	cysteine-rich RLK (RECEPTOR-like protein kinase) 11 (CRK11)
CBT19479	1.1042	11.9127	3.43136	1.56729e-49	NP_171951.2	integral membrane transporter family protein [Arabidopsis thaliana]	AT1G04570.1	Major facilitator superfamily protein
CBT17286	4.9	52.8302	3.43051	0	XP_002876701.1	ATGID1B/GID1B [Arabidopsis lyrata subsp. lyrata]	AT3G63010.1	GA INSENSITIVE DWARF1B (GID1B)
CBT19090	1.8866	20.2684	3.4254	1.22118e-143	NP_197412.1	extracellular dermal glycoprotein-related / EDGP-related [Arabidopsis thaliana]	AT5G19110.1	Eukaryotic aspartyl protease family protein
CBT47709	3.8509	41.0876	3.41544	0	NP_176759.1	ATPAO4 (ARABIDOPSIS THALIANA POLYAMINE OXIDASE 4); amine oxidase/ polyamine oxidase [Arabidopsis thaliana]	AT1G65840.1	polyamine oxidase 4 (PAO4)
CBT51553	2.1202	22.5815	3.4129	5.50513e-24	XP_002891697.1	beta-glucosidase 1 [Arabidopsis lyrata subsp. lyrata]	--	--
CBT24329	95.2102	1011.1	3.40866	0	ACP28179.1	polygalacturonase-inhibiting protein 4 [Brassica rapa subsp. pekinensis]	AT5G06860.1	polygalacturonase inhibiting protein 1 (PGIP1)
CBT4111	26.4113	279.193	3.40203	0	NP_564395.1	AOX1D (alternative oxidase 1D); alternative oxidase [Arabidopsis thaliana]	AT1G32350.1	alternative oxidase 1D (AOX1D)
CBT7081	1.6844	17.804	3.40189	2.11623e-110	NP_568680.1	atnudt8 (Arabidopsis thaliana Nudix hydrolase homolog 8); hydrolase	AT5G47240.1	nudix hydrolase homolog 8 (NUDT8)
CBT2576	1.9351	20.4168	3.39925	7.35759e-52	XP_002892126.1	late embryogenesis abundant 3 family protein [Arabidopsis lyrata subsp. lyrata]	AT1G02820.1	Late embryogenesis abundant 3 (LEA3) family protein
CBT45601	2.3075	24.3211	3.3978	0	XP_002893447.1	short-chain dehydrogenase/reductase family protein [Arabidopsis lyrata subsp. lyrata]	AT1G24470.1	beta-ketoacyl reductase 2 (KCR2)
CBT20607	2.6089	27.4672	3.39617	5.70685e-48	NP_566777.1	AOC3 (ALLENE OXIDE CYCLASE 3); allene-oxide cyclase [Arabidopsis thaliana]	--	--
CBT29977	6.3696	66.9848	3.39455	4.89231e-104	NP_180206.1	disease resistance protein-related / LRR protein-related [Arabidopsis thaliana]	AT2G26380.1	Leucine-rich repeat (LRR) family protein
CBT23873	6.5978	69.2141	3.39101	0	NP_193283.2	UGT84A1; UDP-glycosyltransferase/ sinapate 1-glucosyltransferase/ transferase, transferring glycosyl groups [Arabidopsis thaliana]	AT4G15480.1	UGT84A1
CBT14437	1.1098	11.6384	3.3905	3.93499e-42	NP_567458.1	VQ motif-containing protein [Arabidopsis thaliana]	AT4G15120.1	VQ motif-containing protein
CBT29409	1.1832	12.3433	3.38299	1.8934e-71	AEE86256.1	uncharacterized protein [Arabidopsis thaliana]	AT4G33625.2	FUNCTIONS IN: molecular_function unknown
CBT41513	1.0462	10.8962	3.38056	3.76899e-25	--	--	--	--
CBT48011	3.6252	37.7298	3.37956	1.47641e-43	Q9LDN9.1	RecName: Full=Peroxidase 37; Short=Atperox P37; AltName: Full=ATP38; Flags: Precursor	--	--
CBT24867	4.0748	42.0561	3.36753	6.32296e-222	AAO23324.1	WRKY transcription factor 22 [Capsella rubella]	AT4G01250.1	WRKY22
CBT29077	41.4616	427.826	3.36717	0	NP_564075.1	JAZ1 (JASMONATE-ZIM-DOMAIN PROTEIN 1); protein binding [Arabidopsis thaliana]	AT1G19180.1	jasmonate-zim-domain protein 1 (JAZ1)
CBT5053	10.6869	110.138	3.3654	4.90045e-185	AAL24250.1	At1g19180/T29M8_5 [Arabidopsis thaliana]	--	--
CBT17346	30.0626	308.119	3.35744	0	XP_002871698.1	3-oxo-5-alpha-steroid 4-dehydrogenase family protein [Arabidopsis lyrata subsp. lyrata]	AT5G16010.1	3-oxo-5-alpha-steroid 4-dehydrogenase family protein
CBT15724	4.0165	41.1442	3.3567	2.92932e-214	XP_002885644.1	hydrolase, alpha/beta fold family protein [Arabidopsis lyrata subsp. lyrata]	AT3G24420.1	alpha/beta-Hydrolases superfamily protein
CBT12335	1.756	17.986	3.35647	4.9441e-104	NP_566097.1	short-chain dehydrogenase/reductase (SDR) family protein [Arabidopsis thaliana]	AT2G47140.1	NAD(P)-binding Rossmann-fold superfamily protein
CBT5146	4.9191	50.2216	3.35185	3.43939e-98	AEE75351.1	uncharacterized protein [Arabidopsis thaliana]	--	--
CBT22255	40.8153	416.478	3.35106	0	XP_002864380.1	glycosyl hydrolase family 17 protein [Arabidopsis lyrata subsp. lyrata]	AT5G55180.1	O-Glycosyl hydrolases family 17 protein
CBT5598	61.3523	622.791	3.34356	0	AAR11456.1	ELIP [Brassica rapa subsp. pekinensis]	AT3G22840.1	EARLY LIGHT-INDUCABLE PROTEIN (ELIP1)
CBT13188	2.0413	20.6682	3.33985	7.15445e-83	XP_002880286.1	MYB transcription factor Atmyb2 [Arabidopsis lyrata subsp. lyrata]	AT2G47190.1	myb domain protein 2 (MYB2)
CBT23019	50.5842	511.324	3.33748	0	AAK95311.1	At1g32920/F9L11_25 [Arabidopsis thaliana]	--	--
CBT16877	1.6804	16.932	3.33292	2.21438e-59	NP_563926.1	myb family transcription factor [Arabidopsis thaliana]	AT1G13300.1	HYPERSENSITIVITY TO LOW PI-ELICITED PRIMARY ROOT SHORTENING 1 (HRS1)
CBT13173	2.5545	25.7286	3.33225	5.29718e-137	AAK28310.1	WRKY DNA-binding protein 62 [Arabidopsis thaliana]	AT5G01900.1	WRKY DNA-binding protein 62 (WRKY62)
CBT52508	1.2971	13.0457	3.33023	1.74975e-13	NP_001077596.1	PFT1 (PHYTOCHROME AND FLOWERING TIME 1); transcription coactivator [Arabidopsis thaliana]	--	--
CBT42663	1.2112	12.1644	3.32821	1.75844e-20	AED94906.1	uncharacterized protein [Arabidopsis thaliana]	--	--
CBT42576	1.3486	13.5119	3.32467	3.63166e-22	XP_002873080.1	expressed protein [Arabidopsis lyrata subsp. lyrata]	--	--
CBT25993	1.4414	14.4188	3.32238	7.38389e-31	XP_002892213.1	hypothetical protein ARALYDRAFT_311524 [Arabidopsis lyrata subsp. lyrata]	--	--
CBT6881	1.4229	14.2061	3.31958	3.1747e-41	NP_180865.2	AtRLP27 (Receptor Like Protein 27); kinase/ protein binding [Arabidopsis thaliana]	AT2G33060.1	receptor like protein 27 (RLP27)
CBT22496	8.0517	80.3623	3.31916	2.50686e-285	NP_176598.1	disease resistance-responsive family protein / dirigent family protein [Arabidopsis thaliana]	AT1G64160.1	Disease resistance-responsive (dirigent-like protein) family protein
CBT10969	4.9304	49.1546	3.31756	1.10549e-77	AEE85489.1	uncharacterized protein [Arabidopsis thaliana]	--	--
CBT49807	1.0407	10.333	3.31161	1.53191e-11	--	--	--	--
CBT51963	3.0198	29.9544	3.31023	8.87732e-67	AEE85027.1	uncharacterized protein [Arabidopsis thaliana]	--	--
CBT18162	9.5885	94.9411	3.30766	0	XP_002871172.1	oxidoreductase [Arabidopsis lyrata subsp. lyrata]	AT5G05600.1	2-oxoglutarate (2OG) and Fe(II)-dependent oxygenase superfamily protein
CBT7149	2.7667	27.3755	3.30664	1.41308e-128	AAL69463.1	At2g45480/F4L23.1 [Arabidopsis thaliana]	AT2G45480.1	growth-regulating factor 9 (GRF9)
CBT5045	6.2321	61.636	3.30598	1.04762e-145	--	--	--	--
CBT25767	1.7791	17.5514	3.30237	1.42339e-64	NP_191209.1	serine-rich protein-related [Arabidopsis thaliana]	AT3G56500.1	serine-rich protein-related
CBT11893	5.3984	53.1324	3.29898	0	XP_002867311.1	kinase family protein [Arabidopsis lyrata subsp. lyrata]	AT2G24360.1	Protein kinase superfamily protein
CBT47915	3.4453	33.9021	3.29866	7.57214e-203	AED92511.1	uncharacterized protein [Arabidopsis thaliana]	AT5G18130.1	unknown protein
CBT51465	1.7763	17.4641	3.29742	2.45518e-23	--	--	--	--
CBT24576	1.013	9.9112	3.29048	5.42136e-52	NP_201205.1	SAL2; 3'(2'),5'-bisphosphate nucleotidase/ inositol or phosphatidylinositol phosphatase [Arabidopsis thaliana]	AT5G64000.1	SAL2
CBT4097	4.0929	39.9718	3.28779	7.66131e-206	ACG69527.1	caleosin CLO3-1 [Brassica napus]	AT2G33380.1	RESPONSIVE TO DESSICATION 20 (RD20)
CBT20394	9.2945	90.6048	3.28514	2.29124e-156	NP_194461.1	zinc finger (B-box type) family protein [Arabidopsis thaliana]	AT4G27310.1	B-box type zinc finger family protein
CBT42559	1.0625	10.358	3.28514	1.18493e-14	AEE33448.1	ATP binding protein [Arabidopsis thaliana]	AT1G57650.2	ATP binding
CBT42569	1.0188	9.9314	3.28514	5.74954e-13	NP_176558.1	CYP86A7; fatty acid (omega-1)-hydroxylase/ oxygen binding [Arabidopsis thaliana]	--	--
CBT45799	2.0029	19.5248	3.28514	4.76629e-50	NP_189252.1	CYP71B23; electron carrier/ heme binding / iron ion binding / monooxygenase/ oxygen binding [Arabidopsis thaliana]	--	--
CBT18387	2.4042	23.3389	3.27912	2.46011e-135	AEE29225.1	MAC/Perforin domain-containing protein [Arabidopsis thaliana]	AT1G14780.1	MAC/Perforin domain-containing protein
CBT16733	1.913	18.5297	3.27595	1.19146e-59	XP_002890250.1	beta-tonoplast intrinsic protein [Arabidopsis lyrata subsp. lyrata]	AT1G17810.1	beta-tonoplast intrinsic protein (BETA-TIP)
CBT9528	3.0181	29.2331	3.2759	1.24038e-146	NP_200367.2	protein kinase family protein [Arabidopsis thaliana]	AT5G55560.1	Protein kinase superfamily protein
CBT4840	2.2954	22.2296	3.27568	2.15406e-86	NP_567111.1	BAP1 (BON ASSOCIATION PROTEIN 1); phospholipid binding / protein binding [Arabidopsis thaliana]	AT3G61190.1	BON association protein 1 (BAP1)
CBT489	22.2315	214.367	3.26941	0	NP_201184.2	ANAC102 (ARABIDOPSIS NAC DOMAIN CONTAINING PROTEIN 102); transcription factor [Arabidopsis thaliana]	AT5G63790.1	NAC domain containing protein 102 (NAC102)
CBT8873	1.4929	14.3735	3.26722	5.40143e-31	P0CH03.1	RecName: Full=Putative RING-H2 finger protein ATL21C; Flags: Precursor	AT2G46494.1	RING/U-box superfamily protein
CBT22581	10.4172	99.2134	3.25156	0	NP_187974.1	disease resistance response [Arabidopsis thaliana]	AT3G13650.1	Disease resistance-responsive (dirigent-like protein) family protein
CBT18744	9.4384	89.7921	3.24997	0	NP_195459.1	CYP91A2 (CYTOCHROME P450 MONOOXYGENASE 91A2); electron carrier/ heme binding / iron ion binding / monooxygenase/ oxygen binding [Arabidopsis thaliana]	AT4G37430.1	cytochrome P450, family 91, subfamily A, polypeptide 2 (CYP91A2)
CBT54163	1.3049	12.4061	3.24907	8.03611e-16	--	--	--	--
CBT25078	3.7463	35.5947	3.24813	1.18768e-222	AEE79505.1	uncharacterized protein [Arabidopsis thaliana]	AT3G56290.1	unknown protein
CBT18688	4.4984	42.633	3.2445	2.3538e-293	NP_566361.1	MDHAR (MONODEHYDROASCORBATE REDUCTASE); monodehydroascorbate reductase (NADH) [Arabidopsis thaliana]	AT3G09940.1	monodehydroascorbate reductase (MDHAR)
CBT20706	5.0826	48.0982	3.24233	1.19892e-62	AEE31869.1	uncharacterized protein [Arabidopsis thaliana]	--	--
CBT5071	1.6747	15.7486	3.23321	1.921e-36	NP_193077.2	ATCSLA15; cellulose synthase/ transferase, transferring glycosyl groups [Arabidopsis thaliana]	AT4G13410.1	ATCSLA15
CBT18556	2.823	26.4852	3.22988	6.28297e-110	AAF69704.1	F27J15.21 [Arabidopsis thaliana]	AT1G49000.1	unknown protein
CBT22555	2.6091	24.4774	3.22982	2.32766e-204	NP_186814.1	RGLG1 (RING domain Ligase1); protein binding / zinc ion binding [Arabidopsis thaliana]	AT3G01650.1	RING domain ligase1 (RGLG1)
CBT42509	1.3601	12.7326	3.22673	1.78285e-23	ACI14409.1	WRKY75-1 transcription factor [Brassica napus]	--	--
CBT45649	3.0279	28.3239	3.22564	3.46554e-36	AAR20744.1	At1g69920 [Arabidopsis thaliana]	--	--
CBT40078	9.8994	92.3875	3.22228	1.00161e-137	AAK84428.1	papillar cell-specific pectin methylesterase-like protein [Brassica napus]	--	--
CBT6788	5.3382	49.641	3.2171	2.09102e-260	AAR20774.1	At5g14730 [Arabidopsis thaliana]	AT5G14730.1	unknown protein
CBT48390	2.0749	19.2755	3.21568	3.72274e-42	BAD94258.1	protein kinase - like protein [Arabidopsis thaliana]	--	--
CBT5236	5.3795	49.8844	3.21303	2.08991e-155	XP_002894632.1	phloem protein 2-B13 [Arabidopsis lyrata subsp. lyrata]	AT1G56240.1	phloem protein 2-B13 (PP2-B13)
CBT11338	31.0826	288.153	3.21266	0	NP_176569.1	zinc finger (C3HC4-type RING finger) family protein [Arabidopsis thaliana]	AT1G63840.1	RING/U-box superfamily protein
CBT2458	6.573	60.9299	3.21251	1.92904e-136	NP_200258.2	zinc finger (B-box type) family protein [Arabidopsis thaliana]	--	--
CBT19432	4.611	42.7297	3.21208	2.50104e-199	NP_563650.1	HFR1 (LONG HYPOCOTYL IN FAR-RED); DNA binding / protein binding / transcription factor [Arabidopsis thaliana]	AT1G02340.1	LONG HYPOCOTYL IN FAR-RED (HFR1)
CBT23021	2.5115	23.2584	3.21114	5.80767e-64	CAB56692.1	lipoxygenase [Arabidopsis thaliana]	AT1G17420.1	lipoxygenase 3 (LOX3)
CBT6438	3.4433	31.835	3.20873	0	NP_192137.1	SUS3 (sucrose synthase 3); UDP-glycosyltransferase/ sucrose synthase/ transferase, transferring glycosyl groups [Arabidopsis thaliana]	AT4G02280.1	sucrose synthase 3 (SUS3)
CBT2381	1.1521	10.6067	3.20268	3.23637e-57	AAK50345.1	defense-related protein [Brassica carinata]	AT3G44840.1	S-adenosyl-L-methionine-dependent methyltransferases superfamily protein
CBT12526	1.3906	12.7832	3.20045	2.59216e-119	AEE74769.1	uncharacterized protein [Arabidopsis thaliana]	AT3G09450.1	CONTAINS InterPro DOMAIN/s: Fusaric acid resistance protein, conserved region (InterPro:IPR006726)
CBT7397	6.0724	55.6751	3.19669	0	NP_200946.1	TOC1 (TIMING OF CAB EXPRESSION 1); transcription regulator/ two-component response regulator [Arabidopsis thaliana]	AT5G61380.1	TIMING OF CAB EXPRESSION 1 (TOC1)
CBT51733	2.4326	22.2949	3.19614	2.1862e-41	--	--	--	--
CBT7202	1.6376	14.99	3.19434	5.94175e-80	NP_193077.2	ATCSLA15; cellulose synthase/ transferase, transferring glycosyl groups [Arabidopsis thaliana]	AT4G13410.1	ATCSLA15
CBT3608	200.546	1820.41	3.18226	0	AAR23753.1	dehydrin [Brassica napus]	AT1G20440.1	cold-regulated 47 (COR47)
CBT9439	1.7988	16.2743	3.1775	5.41323e-27	AAO64910.1	At2g47820 [Arabidopsis thaliana]	--	--
CBT14676	5.6239	50.8692	3.17715	9.08412e-88	NP_188752.1	zinc finger (B-box type) family protein [Arabidopsis thaliana]	AT3G21150.1	B-box 32 (BBX32)
CBT17553	1.8233	16.4342	3.17205	3.40951e-128	NP_567977.2	LHT7 (Lys/His transporter 7); amino acid transmembrane transporter [Arabidopsis thaliana]	AT4G35180.1	LYS/HIS transporter 7 (LHT7)
CBT52812	1.0632	9.527	3.16358	3.8782e-34	AAC33948.1	F8M12.4 gene product [Arabidopsis thaliana]	AT4G10870.1	unknown protein
CBT45749	1.2688	11.3383	3.15961	4.72828e-25	AAM19790.1	At2g06010/F5K7.23 [Arabidopsis thaliana]	--	--
CBT13639	1.0804	9.6424	3.15786	2.01883e-38	AAF79483.1	F1L3.20 [Arabidopsis thaliana]	--	--
CBT7342	5.7046	50.8124	3.15498	1.41864e-127	ABE02395.1	At4g28290 [Arabidopsis thaliana]	--	--
CBT7369	1.4982	13.3233	3.15269	6.29934e-114	XP_002879429.1	leucine-rich repeat family protein [Arabidopsis lyrata subsp. lyrata]	AT2G33050.1	receptor like protein 26 (RLP26)
CBT11190	1.8652	16.5509	3.14949	4.72245e-78	NP_198833.1	AtRLP54 (Receptor Like Protein 54); kinase/ protein binding [Arabidopsis thaliana]	AT5G40170.1	receptor like protein 54 (RLP54)
CBT38895	7.3779	65.442	3.14894	1.47866e-110	NP_683464.1	CLE14 (CLAVATA3/ESR-RELATED 14); protein binding / receptor binding [Arabidopsis thaliana]	--	--
CBT2664	9.2088	81.5666	3.1469	1.65053e-225	AEE29792.1	uncharacterized protein [Arabidopsis thaliana]	--	--
CBT20285	8.0289	71.0673	3.14591	3.01294e-138	AED90571.1	uncharacterized protein [Arabidopsis thaliana]	--	--
CBT7362	1.1365	10.0343	3.14229	1.33625e-49	BAB03036.1	Ca2+-transporting ATPase-like protein [Arabidopsis thaliana]	AT3G22910.1	ATPase E1-E2 type family protein / haloacid dehalogenase-like hydrolase family protein
CBT1927	2.5936	22.8195	3.13724	3.8442e-96	AAC18798.1	F17O7.4 [Arabidopsis thaliana]	AT1G70420.1	Protein of unknown function (DUF1645)
CBT6702	3.7032	32.5315	3.135	5.88224e-239	XP_002868197.1	indole-3-acetate beta-D-glucosyltransferase [Arabidopsis lyrata subsp. lyrata]	AT4G15550.1	indole-3-acetate beta-D-glucosyltransferase (IAGLU)
CBT8527	2.1937	19.259	3.13408	7.89008e-29	AEC10026.1	uncharacterized protein [Arabidopsis thaliana]	--	--
CBT28847	9.693	84.899	3.13073	5.98259e-270	ABM97656.1	cold-responsive protein COR15 [Chorispora bungeana]	AT2G42540.2	cold-regulated 15a (COR15A)
CBT24638	48.7536	426.867	3.13021	0	NP_187641.2	calcium-binding EF hand family protein [Arabidopsis thaliana]	AT3G10300.3	Calcium-binding EF-hand family protein
CBT330	5.3303	46.4885	3.12457	0	NP_566103.1	pectinesterase family protein [Arabidopsis thaliana]	AT2G47550.1	Plant invertase/pectin methylesterase inhibitor superfamily
CBT22561	6.7931	59.2387	3.12439	1.36428e-142	XP_002887684.1	ANAC032 [Arabidopsis lyrata subsp. lyrata]	AT1G77450.1	NAC domain containing protein 32 (NAC032)
CBT15141	1.0581	9.1686	3.11522	1.85924e-15	--	--	--	--
CBT17170	98.7904	855.503	3.11433	0	XP_002881047.1	glutathione-s-transferase 5 [Arabidopsis lyrata subsp. lyrata]	AT2G29450.1	glutathione S-transferase tau 5 (GSTU5)
CBT17518	6.8035	58.6695	3.10826	8.34504e-223	NP_188338.1	invertase/pectin methylesterase inhibitor family protein [Arabidopsis thaliana]	AT3G17130.1	Plant invertase/pectin methylesterase inhibitor superfamily protein
CBT10652	18.1345	156.344	3.10791	0	AAS79670.1	glutamate decarboxylase 4a [Brassica juncea]	AT2G02010.1	glutamate decarboxylase 4 (GAD4)
CBT29777	2.456	21.1041	3.10314	2.40587e-22	CAA57913.1	beta-glucosidase [Brassica napus]	--	--
CBT25193	1.4548	12.5008	3.10314	1.02451e-64	BAB08714.1	non-LTR retroelement reverse transcriptase-like protein [Arabidopsis thaliana]	AT1G10000.1	Ribonuclease H-like superfamily protein
CBT25281	66.166	566.441	3.09776	0	NP_974580.1	FAD-binding domain-containing protein [Arabidopsis thaliana]	AT4G20830.2	FAD-binding Berberine family protein
CBT15853	57.8003	494.764	3.09759	0	NP_201236.1	AGP1 (ARABINOGALACTAN PROTEIN 1) [Arabidopsis thaliana]	AT5G64310.1	arabinogalactan protein 1 (AGP1)
CBT39039	6.2705	53.6555	3.09707	3.54529e-268	AED92511.1	uncharacterized protein [Arabidopsis thaliana]	AT5G18130.1	unknown protein
CBT25596	1.1283	9.6411	3.09504	8.95957e-14	XP_002866182.1	At5g57100 [Arabidopsis lyrata subsp. lyrata]	--	--
CBT27006	3.8404	32.7345	3.0915	2.209e-65	XP_002881469.1	don-glucosyltransferase [Arabidopsis lyrata subsp. lyrata]	--	--
CBT24914	3.0753	26.1784	3.08959	3.87675e-100	NP_177256.4	heat shock protein binding [Arabidopsis thaliana]	AT1G71000.1	Chaperone DnaJ-domain superfamily protein
CBT52021	1.6746	14.2239	3.08646	1.48077e-27	NP_566260.1	transcription factor [Arabidopsis thaliana]	AT3G05800.1	AtBS1(activation-tagged BRI1 suppressor 1)-interacting factor 1 (AIF1)
CBT5339	14.1024	119.646	3.08476	0	XP_002864252.1	auxin-responsive family protein [Arabidopsis lyrata subsp. lyrata]	AT5G53590.1	SAUR-like auxin-responsive protein family
CBT2584	1.1743	9.9542	3.08351	5.11145e-33	XP_002867692.1	ATCHX17 [Arabidopsis lyrata subsp. lyrata]	AT4G23700.1	cation/H+ exchanger 17 (CHX17)
CBT4740	2.0427	17.3143	3.08344	3.22601e-152	NP_200946.1	TOC1 (TIMING OF CAB EXPRESSION 1); transcription regulator/ two-component response regulator [Arabidopsis thaliana]	AT5G61380.1	TIMING OF CAB EXPRESSION 1 (TOC1)
CBT45411	12.6041	106.768	3.08251	5.83498e-202	ADK27677.1	plasma membrane protein 3-2 [Salvia miltiorrhiza]	--	--
CBT47051	1.4409	12.2014	3.08205	2.23248e-16	AAT46040.1	At3g12960 [Arabidopsis thaliana]	--	--
CBT16691	3.9789	33.6696	3.081	1.29716e-89	NP_191230.1	SIB1 (SIGMA FACTOR BINDING PROTEIN 1); binding / protein binding [Arabidopsis thaliana]	AT3G56710.1	sigma factor binding protein 1 (SIB1)
CBT35590	1.2995	10.9357	3.07299	5.58176e-19	NP_175139.1	AtRLP6 (Receptor Like Protein 6); protein binding [Arabidopsis thaliana]	--	--
CBT47881	6.6414	55.7978	3.07064	7.12821e-260	NP_190848.1	zinc finger (AN1-like) family protein [Arabidopsis thaliana]	AT3G52800.1	A20/AN1-like zinc finger family protein
CBT1439	4.6907	39.3751	3.06941	3.1893e-154	XP_002873821.1	myb family transcription factor [Arabidopsis lyrata subsp. lyrata]	AT5G17300.1	REVEILLE 1 (RVE1)
CBT3065	2.8246	23.6316	3.06459	1.42526e-40	NP_172551.1	aldo/keto reductase family protein [Arabidopsis thaliana]	--	--
CBT14212	1.1911	9.952	3.06275	3.83463e-39	O80837.1	RecName: Full=Remorin; AltName: Full=DNA-binding protein	AT2G45820.1	Remorin family protein
CBT53314	1.1382	9.477	3.05773	9.29537e-23	AEC10707.1	RING/U-box domain-containing protein [Arabidopsis thaliana]	AT2G46495.1	RING/U-box superfamily protein
CBT17465	3.5851	29.8437	3.05734	2.55989e-121	AAF79223.1	F10B6.18 [Arabidopsis thaliana]	AT1G14780.1	MAC/Perforin domain-containing protein
CBT3455	14.0309	116.761	3.05687	1.48952e-222	--	--	--	--
CBT7624	82.0483	681.66	3.05451	0	XP_002881469.1	don-glucosyltransferase [Arabidopsis lyrata subsp. lyrata]	AT2G36800.1	don-glucosyltransferase 1 (DOGT1)
CBT11729	8.2366	68.3781	3.0534	1.25794e-205	NP_001078452.1	RD26 (RESPONSIVE TO DESICCATION 26); transcription activator/ transcription factor [Arabidopsis thaliana]	AT4G27410.3	RESPONSIVE TO DESICCATION 26 (RD26)
CBT22637	2.0205	16.7578	3.05202	3.90708e-48	NP_567544.1	UBP20 (UBIQUITIN-SPECIFIC PROTEASE 20); ubiquitin thiolesterase/ ubiquitin-specific protease [Arabidopsis thaliana]	AT4G17895.1	ubiquitin-specific protease 20 (UBP20)
CBT3495	8.1558	67.5249	3.04951	6.19354e-99	XP_002890070.1	GAGA-binding transcriptional activator [Arabidopsis lyrata subsp. lyrata]	--	--
CBT17093	437.5	3620.19	3.04871	0	AAG13407.1	BN28a [Brassica napus]	--	--
CBT23145	34.8556	288.414	3.04868	0	NP_179836.1	UCP5 (UNCOUPLING PROTEIN 5); binding [Arabidopsis thaliana]	AT2G22500.1	uncoupling protein 5 (UCP5)
CBT21875	5.7555	47.5982	3.0479	1.33327e-228	Q9FMS6.1	RecName: Full=Probable CCR4-associated factor 1 homolog 11	AT5G22250.1	Polynucleotidyl transferase, ribonuclease H-like superfamily protein
CBT23891	2.5587	21.1244	3.04546	5.48106e-192	NP_201480.3	protein kinase family protein [Arabidopsis thaliana]	AT5G66790.1	Protein kinase superfamily protein
CBT8815	8.2813	68.2487	3.04287	2.44877e-62	AAF99864.1	Putative protein kinase [Arabidopsis thaliana]	--	--
CBT25313	2.4301	19.9487	3.03722	2.07799e-51	XP_002873307.1	respiratory burst oxidase protein A [Arabidopsis lyrata subsp. lyrata]	AT5G07390.2	respiratory burst oxidase homolog A (RBOHA)
CBT18112	3.1367	25.7234	3.03578	1.09898e-204	CAS03351.1	sinapate 1-glucosyltransferase [Brassica oleracea var. medullosa]	AT3G21560.1	UGT84A2
CBT4104	7.8349	64.23	3.03527	6.05818e-280	ABI74621.1	C2H2 zinc finger protein 1 [Eutrema halophilum]	AT3G19580.2	zinc-finger protein 2 (ZF2)
CBT17546	2.7841	22.7954	3.03347	6.63695e-79	--	--	--	--
CBT23546	3.8417	31.3873	3.03038	1.32098e-153	AED96270.1	uncharacterized protein [Arabidopsis thaliana]	AT5G52870.1	unknown protein
CBT7248	10.7177	87.5482	3.03008	0	NP_175997.1	NAC1; transcription factor [Arabidopsis thaliana]	AT1G56010.2	NAC domain containing protein 1 (NAC1)
CBT19539	3.9951	32.6316	3.02997	2.92741e-81	AAO42958.1	At5g15190 [Arabidopsis thaliana]	AT5G15190.2	unknown protein
CBT32398	1.4964	12.2186	3.02949	3.21176e-18	XP_002868085.1	beta-amylase 8 [Arabidopsis lyrata subsp. lyrata]	--	--
CBT17563	2.4644	20.1119	3.02873	3.19082e-77	AAO44044.1	At4g24310 [Arabidopsis thaliana]	AT4G24310.1	Protein of unknown function (DUF679)
CBT29565	4.0288	32.7907	3.02485	7.23022e-47	--	--	--	--
CBT1930	4.0272	32.7739	3.02471	1.78828e-49	XP_002883919.1	expressed protein [Arabidopsis lyrata subsp. lyrata]	--	--
CBT33085	1.394	11.3241	3.02211	1.38096e-11	XP_002890663.1	FAD-binding domain-containing protein [Arabidopsis lyrata subsp. lyrata]	--	--
CBT9438	3.0068	24.426	3.02211	3.13532e-40	AED95126.1	uncharacterized protein [Arabidopsis thaliana]	--	--
CBT5027	1.9588	15.8503	3.01644	3.29212e-67	XP_002867796.1	WRKY DNA-binding protein 31 [Arabidopsis lyrata subsp. lyrata]	AT4G22070.1	WRKY DNA-binding protein 31 (WRKY31)
CBT1271	1.2045	9.7386	3.01522	2.26191e-37	AEE34187.1	late embryogenesis abundant hydroxyproline-rich glycoprotein [Arabidopsis thaliana]	AT1G64065.1	Late embryogenesis abundant (LEA) hydroxyproline-rich glycoprotein family
CBT16456	8.321	67.0925	3.01133	0	NP_188627.1	STP4 (SUGAR TRANSPORTER 4); carbohydrate transmembrane transporter/ monosaccharide transmembrane transporter/ sucrose:hydrogen symporter/ sugar:hydrogen symporter [Arabidopsis thaliana]	AT3G19930.1	sugar transporter 4 (STP4)
CBT47539	1.3456	10.8373	3.00972	2.54048e-51	AAY17412.1	At1g13390 [Arabidopsis thaliana]	AT1G13390.2	unknown protein
CBT5735	1.4183	11.4215	3.00951	2.57921e-60	Q8LBI9.2	RecName: Full=Sugar transporter ERD6-like 16	AT5G18840.1	Major facilitator superfamily protein
CBT11347	20.9167	168.361	3.00883	0	NP_566110.1	benzodiazepine receptor-related [Arabidopsis thaliana]	AT2G47770.1	TSPO(outer membrane tryptophan-rich sensory protein)-related (TSPO)
CBT18448	2.7822	22.3556	3.00632	7.47656e-127	NP_196974.1	cinnamoyl-CoA reductase-related [Arabidopsis thaliana]	AT5G14700.1	NAD(P)-binding Rossmann-fold superfamily protein
CBT9496	1.0436	8.3645	3.00274	6.15454e-14	--	--	--	--
CBT29223	74.021	592.252	3.0002	0	AAG40399.1	At1g70780 [Arabidopsis thaliana]	AT1G70780.1	unknown protein
CBT25481	1.013	8.0917	2.99786	2.46822e-11	CAO02390.1	tropinone reductase [Cochlearia officinalis]	--	--
CBT27136	2.1731	17.3239	2.99492	7.72075e-33	NP_001078384.1	RTFL12 (ROTUNDIFOLIA LIKE 12) [Arabidopsis thaliana]	--	--
CBT47645	24.8218	197.819	2.9945	0	NP_568561.4	transferase/ transferase, transferring acyl groups other than amino-acyl groups [Arabidopsis thaliana]	AT5G39050.1	HXXXD-type acyl-transferase family protein
CBT2356	11.1299	88.6894	2.99432	0	AEE29322.1	uncharacterized protein [Arabidopsis thaliana]	AT1G15430.2	Protein of unknown function (DUF1644)
CBT16967	6.592	52.3897	2.99051	4.03811e-102	AED96461.1	uncharacterized protein [Arabidopsis thaliana]	--	--
CBT30179	20.4143	161.722	2.98586	0	NP_201366.3	GTE7 (Global transcription factor group E 7); DNA binding [Arabidopsis thaliana]	AT5G65630.1	global transcription factor group E7 (GTE7)
CBT19864	9.6505	76.2836	2.98269	7.34286e-119	AEE31609.1	Leucine-rich repeat (LRR) family protein [Arabidopsis thaliana]	AT1G33610.1	Leucine-rich repeat (LRR) family protein
CBT23298	4.0629	32.0865	2.98139	5.76759e-130	AEE30929.1	uncharacterized protein [Arabidopsis thaliana]	AT1G28190.1	unknown protein
CBT54429	1.1704	9.22	2.97771	7.32029e-15	--	--	--	--
CBT6773	1.3164	10.32	2.97083	3.97756e-27	NP_567679.2	CRK10 (CYSTEINE-RICH RLK10); ATP binding / kinase/ protein kinase/ protein serine/threonine kinase/ protein tyrosine kinase [Arabidopsis thaliana]	AT4G23180.1	cysteine-rich RLK (RECEPTOR-like protein kinase) 10 (CRK10)
CBT8445	2.4568	19.2416	2.96937	2.92496e-33	NP_173223.1	BETA-TIP (BETA-TONOPLAST INTRINSIC PROTEIN); water channel [Arabidopsis thaliana]	--	--
CBT4831	2.6904	21.0231	2.96607	7.76158e-53	AAK50061.1	AT4g23610/F9D16_80 [Arabidopsis thaliana]	AT4G23610.1	Late embryogenesis abundant (LEA) hydroxyproline-rich glycoprotein family
CBT17706	5.8714	45.8175	2.96413	2.27964e-163	NP_177151.1	ATGSTU11 (GLUTATHIONE S-TRANSFERASE TAU 11); glutathione transferase [Arabidopsis thaliana]	AT1G69930.1	glutathione S-transferase TAU 11 (GSTU11)
CBT4167	7.0084	54.3927	2.95625	0	NP_197800.1	SIGE (SIGMA FACTOR E); DNA binding / DNA-directed RNA polymerase/ sigma factor/ transcription factor [Arabidopsis thaliana]	AT5G24120.1	sigma factor E (SIGE)
CBT18616	5.2012	40.2898	2.9535	9.71686e-258	BAA85453.1	S-locus protein 4 [Brassica rapa]	AT1G66500.1	Pre-mRNA cleavage complex II
CBT28984	2.8037	21.6987	2.95218	2.18699e-76	XP_002879585.1	yellow-leaf-specific gene 9 [Arabidopsis lyrata subsp. lyrata]	AT2G35980.1	YELLOW-LEAF-SPECIFIC GENE 9 (YLS9)
CBT23438	1.6243	12.5315	2.94766	5.40531e-70	NP_181971.1	DNA-binding bromodomain-containing protein [Arabidopsis thaliana]	AT2G44430.1	DNA-binding bromodomain-containing protein
CBT15736	3.8056	29.3077	2.94509	1.66663e-132	NP_189095.1	AT-HSFC1; DNA binding / transcription factor [Arabidopsis thaliana]	AT3G24520.1	heat shock transcription factor C1 (HSFC1)
CBT21963	3.0624	23.5133	2.94073	8.69462e-245	NP_181454.1	nodulin family protein [Arabidopsis thaliana]	AT2G39210.1	Major facilitator superfamily protein
CBT23772	1.3245	10.158	2.93904	2.75853e-135	NP_175139.1	AtRLP6 (Receptor Like Protein 6); protein binding [Arabidopsis thaliana]	AT1G45616.1	receptor like protein 6 (RLP6)
CBT969	2.9014	22.2358	2.93808	1.56641e-143	XP_002881671.1	aspartyl protease family protein [Arabidopsis lyrata subsp. lyrata]	AT2G39710.1	Eukaryotic aspartyl protease family protein
CBT45616	1.1569	8.8415	2.93398	1.36236e-22	XP_002868748.1	DSBA oxidoreductase family protein [Arabidopsis lyrata subsp. lyrata]	--	--
CBT23087	6.8679	52.3793	2.93105	1.14522e-231	XP_002864857.1	flavonol synthase [Arabidopsis lyrata subsp. lyrata]	AT5G08640.2	flavonol synthase 1 (FLS1)
CBT28165	17.9857	137.14	2.93073	0	XP_002868119.1	aspartyl protease family protein [Arabidopsis lyrata subsp. lyrata]	AT4G16563.1	Eukaryotic aspartyl protease family protein
CBT23782	2.3741	18.0797	2.9289	3.64139e-78	--	--	--	--
CBT28877	9.3643	71.1142	2.9249	3.99331e-210	AEC08447.1	2-oxoglutarate (2OG) and Fe(II)-dependent oxygenase-like protein [Arabidopsis thaliana]	AT2G30840.1	2-oxoglutarate (2OG) and Fe(II)-dependent oxygenase superfamily protein
CBT13617	2.403	18.2196	2.92257	9.28296e-32	AAL77669.1	At2g31940/F20M17.2 [Arabidopsis thaliana]	--	--
CBT9441	15.8375	120.079	2.92257	9.03232e-158	AAF26091.1	low temperature and salt responsive protein LTI6B [Arabidopsis thaliana]	--	--
CBT3959	7.1606	54.2599	2.92173	1.01364e-290	Q9SGS5.1	RecName: Full=Uncharacterized protein At1g76070	AT1G76070.1	unknown protein
CBT13771	1.1201	8.4572	2.9165	6.46284e-41	XP_002867294.1	WRKY transcription factor 11 [Arabidopsis lyrata subsp. lyrata]	AT4G31550.2	WRKY DNA-binding protein 11 (WRKY11)
CBT51806	1.1709	8.8406	2.9165	6.46284e-41	BAD94258.1	protein kinase - like protein [Arabidopsis thaliana]	AT3G57710.1	Protein kinase superfamily protein
CBT4823	2.2218	16.6906	2.90921	3.89209e-37	AEE86706.1	uncharacterized protein [Arabidopsis thaliana]	AT4G36820.1	Protein of unknown function (DUF607)
CBT12336	7.7244	57.9759	2.90795	2.24328e-198	XP_002882108.1	short-chain dehydrogenase/reductase family protein [Arabidopsis lyrata subsp. lyrata]	AT2G47130.1	NAD(P)-binding Rossmann-fold superfamily protein
CBT24480	1.0149	7.6164	2.90778	2.17808e-17	XP_002870945.1	laccase family protein [Arabidopsis lyrata subsp. lyrata]	AT5G01040.1	laccase 8 (LAC8)
CBT26581	1.9522	14.6251	2.90529	6.63462e-29	XP_002876698.1	protein binding protein [Arabidopsis lyrata subsp. lyrata]	--	--
CBT9681	10.7285	80.092	2.9002	0	Q9LV90.1	RecName: Full=Flotillin-like protein 3; AltName: Full=Nodulin-like protein 3	AT5G64870.1	SPFH/Band 7/PHB domain-containing membrane-associated protein family
CBT42013	2.5214	18.7589	2.89529	5.93563e-71	NP_565395.2	F-box family protein (FBX8) [Arabidopsis thaliana]	AT2G16810.1	F-box and associated interaction domains-containing protein
CBT13120	2.7693	20.6004	2.89509	8.81315e-62	XP_002864374.1	stigma-specific Stig1 family protein [Arabidopsis lyrata subsp. lyrata]	AT5G55110.1	Stigma-specific Stig1 family protein
CBT47960	1.1974	8.8997	2.89386	2.74415e-34	Q96511.1	RecName: Full=Peroxidase 69; Short=Atperox P69; AltName: Full=ATP3a; Flags: Precursor	AT5G64100.1	Peroxidase superfamily protein
CBT14222	1.7285	12.844	2.89352	2.93217e-50	NP_179460.1	ATTPS11; transferase, transferring glycosyl groups [Arabidopsis thaliana]	AT2G18700.1	trehalose phosphatase/synthase 11 (TPS11)
CBT54741	1.0898	8.0939	2.89283	3.76775e-09	--	--	--	--
CBT13438	1.4666	10.8818	2.89132	5.99948e-24	XP_002867729.1	cysteine-rich rlk5 [Arabidopsis lyrata subsp. lyrata]	AT4G23130.2	cysteine-rich RLK (RECEPTOR-like protein kinase) 5 (CRK5)
CBT15094	23.8218	176.711	2.89104	4.69738e-212	XP_002869923.1	FAD-binding domain-containing protein [Arabidopsis lyrata subsp. lyrata]	--	--
CBT19590	3.4751	25.6989	2.88659	6.40826e-67	NP_181965.1	DC1 domain-containing protein [Arabidopsis thaliana]	AT2G44370.1	Cysteine/Histidine-rich C1 domain family protein
CBT12443	3.8106	28.045	2.87964	3.33246e-215	NP_565952.1	transferase, transferring glycosyl groups [Arabidopsis thaliana]	AT2G41640.1	Glycosyltransferase family 61 protein
CBT16497	13.0243	95.7886	2.87865	0	NP_181467.1	ABC transporter family protein [Arabidopsis thaliana]	AT2G39350.1	ABC-2 type transporter family protein
CBT30370	7.2892	53.5987	2.87836	6.98548e-161	XP_002890104.1	F9L1.39 [Arabidopsis lyrata subsp. lyrata]	AT1G15430.2	Protein of unknown function (DUF1644)
CBT42575	1.0247	7.5312	2.87772	6.86447e-17	NP_199170.2	serine-type endopeptidase inhibitor [Arabidopsis thaliana]	AT5G43580.1	Serine protease inhibitor, potato inhibitor I-type family protein
CBT48408	1.2358	9.0785	2.87706	5.57486e-27	AEE76437.1	uncharacterized protein [Arabidopsis thaliana]	AT3G20898.1	unknown protein
CBT21517	2.6237	19.2137	2.87246	6.36942e-179	BAH19425.1	AT3G06500 [Arabidopsis thaliana]	AT3G06500.1	Plant neutral invertase family protein
CBT13012	1.2175	8.9014	2.87011	1.89188e-23	--	--	--	--
CBT20328	1.0345	7.5635	2.87011	8.09652e-37	BAB10790.1	retroelement pol polyprotein-like [Arabidopsis thaliana]	ATMG00860.1	DNA/RNA polymerases superfamily protein.
CBT9082	26.8205	195.747	2.86758	2.06654e-260	XP_002870443.1	auxin-responsive family protein [Arabidopsis lyrata subsp. lyrata]	--	--
CBT25906	2.4507	17.8786	2.86696	6.37018e-39	NP_568439.1	WRKY30; transcription factor [Arabidopsis thaliana]	AT5G24110.1	WRKY DNA-binding protein 30 (WRKY30)
CBT25050	2.9186	21.253	2.86434	3.58374e-73	NP_187187.1	AtRLP30 (Receptor Like Protein 30); kinase/ protein binding [Arabidopsis thaliana]	AT3G05360.1	receptor like protein 30 (RLP30)
CBT6384	1.8221	13.2122	2.85818	2.01079e-80	AEE78511.1	O-acyltransferase (WSD1-like) family protein [Arabidopsis thaliana]	AT3G49210.1	O-acyltransferase (WSD1-like) family protein
CBT29525	14.805	107.317	2.85772	0	NP_182006.1	UCC2 (UCLACYANIN 2); copper ion binding / electron carrier [Arabidopsis thaliana]	AT2G44790.1	uclacyanin 2 (UCC2)
CBT28527	5.1124	36.959	2.85386	2.01377e-95	AAO42945.1	At5g22520 [Arabidopsis thaliana]	AT5G22520.1	unknown protein
CBT10473	70.9795	513.048	2.85362	0	NP_198006.1	MSS1; carbohydrate transmembrane transporter/ hexose:hydrogen symporter/ high-affinity hydrogen:glucose symporter/ sugar:hydrogen symporter [Arabidopsis thaliana]	AT5G26340.1	MSS1
CBT14989	1.6373	11.8231	2.85218	1.43749e-17	--	--	--	--
CBT28240	7.9451	57.3496	2.85165	0	AAK53040.1	AT5g65380/MNA5_11 [Arabidopsis thaliana]	AT5G65380.1	MATE efflux family protein
CBT20338	6.17	44.3649	2.84609	2.15369e-91	XP_002881115.1	kinase interacting family protein [Arabidopsis lyrata subsp. lyrata]	AT2G30500.2	Kinase interacting (KIP1-like) family protein
CBT51869	1.6133	11.5966	2.84561	4.10012e-13	--	--	--	--
CBT811	4.3715	31.3068	2.84028	6.06966e-238	NP_851036.1	ZIFL1 (ZINC INDUCED FACILITATOR-like 1); tetracycline:hydrogen antiporter [Arabidopsis thaliana]	AT5G13750.1	zinc induced facilitator-like 1 (ZIFL1)
CBT31680	1.9202	13.7449	2.83958	5.48162e-26	AAK68789.1	Unknown protein [Arabidopsis thaliana]	AT5G06980.2	unknown protein
CBT6467	4.8289	34.4828	2.83612	0	NP_180334.1	DC1 domain-containing protein [Arabidopsis thaliana]	AT2G27660.1	Cysteine/Histidine-rich C1 domain family protein
CBT52285	4.8099	34.3314	2.83544	4.56289e-43	XP_002892796.1	ribonuclease T2 family protein [Arabidopsis lyrata subsp. lyrata]	--	--
CBT30878	2.4461	17.4551	2.83511	2.00435e-19	NP_195738.1	PTR5 (PEPTIDE TRANSPORTER 5); dipeptide transporter/ transporter [Arabidopsis thaliana]	--	--
CBT9143	4.7115	33.5958	2.83404	1.14836e-52	AAL38610.1	AT3g52740/F3C22_140 [Arabidopsis thaliana]	AT3G52740.1	unknown protein
CBT47533	1.0428	7.4221	2.83142	3.80233e-16	--	--	--	--
CBT24321	2.4741	17.5946	2.83016	5.14357e-107	NP_189137.1	AtRLP41 (Receptor Like Protein 41); kinase/ protein binding [Arabidopsis thaliana]	AT3G25010.1	receptor like protein 41 (RLP41)
CBT52917	1.023	7.2749	2.83006	2.59452e-50	AED91915.1	uncharacterized protein [Arabidopsis thaliana]	AT5G13590.1	unknown protein
CBT6062	4.7457	33.7343	2.82952	4.04791e-248	XP_002876344.1	zinc finger (CCCH-type) family protein [Arabidopsis lyrata subsp. lyrata]	AT2G40140.2	CZF1
CBT47883	2.1823	15.5122	2.82946	2.46591e-35	ACI88738.1	At5g14550 [Arabidopsis thaliana]	--	--
CBT16971	2.9353	20.8215	2.8265	1.88079e-55	--	--	--	--
CBT9753	85.3576	605.27	2.82599	0	XP_002873801.1	AT-AER [Arabidopsis lyrata subsp. lyrata]	AT5G16970.1	alkenal reductase (AER)
CBT12168	6.079	43.0828	2.8252	8.78192e-211	AED95184.1	Glutathione S-transferase family protein [Arabidopsis thaliana]	AT5G44990.2	Glutathione S-transferase family protein
CBT26664	1.5828	11.184	2.82093	2.18472e-23	NP_182041.1	scarecrow transcription factor family protein [Arabidopsis thaliana]	AT2G45160.1	HAIRY MERISTEM 1 (HAM1)
CBT19340	7.9415	56.1019	2.82057	0	NP_568122.2	permease, cytosine/purines, uracil, thiamine, allantoin family protein [Arabidopsis thaliana]	AT5G03555.1	permease, cytosine/purines, uracil, thiamine, allantoin family protein
CBT425	1.2417	8.77	2.82025	4.97018e-180	BAB09379.1	non-LTR retroelement reverse transcriptase-like protein [Arabidopsis thaliana]	AT1G43760.1	DNAse I-like superfamily protein
CBT7835	21.5459	151.968	2.81828	4.65303e-224	NP_176113.1	disease resistance-responsive protein-related / dirigent protein-related [Arabidopsis thaliana]	AT5G49030.3	ovule abortion 2 (OVA2)
CBT28357	64.0644	449.962	2.81221	0	BAB62170.1	glutamate dehydrogenase [Brassica napus]	AT5G07440.2	glutamate dehydrogenase 2 (GDH2)
CBT28170	13.9643	98.0213	2.81135	0	XP_002869530.1	mitochondrial substrate carrier family protein [Arabidopsis lyrata subsp. lyrata]	AT4G27940.1	manganese tracking factor for mitochondrial SOD2 (MTM1)
CBT12002	2.5869	18.1389	2.8098	1.42407e-100	NP_196603.1	epsin N-terminal homology (ENTH) domain-containing protein / clathrin assembly protein-related [Arabidopsis thaliana]	AT5G10410.1	ENTH/ANTH/VHS superfamily protein
CBT18489	1.7349	12.1652	2.8098	4.91508e-21	XP_002878854.1	leucine-rich repeat family protein [Arabidopsis lyrata subsp. lyrata]	AT2G33080.1	receptor like protein 28 (RLP28)
CBT1654	1.2093	8.4754	2.80911	6.24759e-19	--	--	--	--
CBT29882	34.6871	242.781	2.80719	0	XP_002877909.1	phenylalanine ammonia-lyase 2 [Arabidopsis lyrata subsp. lyrata]	AT3G53260.1	phenylalanine ammonia-lyase 2 (PAL2)
CBT26081	1.5536	10.854	2.80452	5.79857e-22	XP_002889873.1	C-terminal cysteine residue is changed to A serine 1 [Arabidopsis lyrata subsp. lyrata]	AT1G11530.1	C-terminal cysteine residue is changed to a serine 1 (CXXS1)
CBT53274	2.772	19.3489	2.80327	3.28089e-29	NP_198833.1	AtRLP54 (Receptor Like Protein 54); kinase/ protein binding [Arabidopsis thaliana]	AT5G40170.1	receptor like protein 54 (RLP54)
CBT10453	88.992	619.992	2.8005	0	AAL31190.1	AT4g32020/F10N7_170 [Arabidopsis thaliana]	AT4G32020.1	unknown protein
CBT2111	2.2727	15.8247	2.79972	3.85383e-30	--	--	--	--
CBT52419	1.6853	11.7321	2.79936	2.90563e-93	NP_191467.1	aspartyl protease family protein [Arabidopsis thaliana]	AT3G59080.1	Eukaryotic aspartyl protease family protein
CBT8241	2.2497	15.6517	2.79848	4.91922e-28	NP_683526.1	hydroxyproline-rich glycoprotein family protein [Arabidopsis thaliana]	AT3G03776.1	hydroxyproline-rich glycoprotein family protein
CBT2720	1.1482	7.9801	2.79704	1.50633e-13	--	--	--	--
CBT3595	34.3131	238.33	2.79613	0	NP_567956.1	C2 domain-containing protein [Arabidopsis thaliana]	AT4G34150.1	Calcium-dependent lipid-binding (CaLB domain) family protein
CBT29053	2.6132	18.1314	2.7946	3.45715e-72	NP_172466.1	transcription factor-related [Arabidopsis thaliana]	AT1G09950.1	RESPONSE TO ABA AND SALT 1 (RAS1)
CBT14687	3.3659	23.3324	2.79329	3.9374e-37	--	--	--	--
CBT27230	1.7034	11.8082	2.79329	1.02128e-21	XP_002866078.1	F-box family protein [Arabidopsis lyrata subsp. lyrata]	AT5G55150.1	Protein of unknown function (DUF295)
CBT6139	4.3388	30.0734	2.79311	1.97977e-261	NP_180865.2	AtRLP27 (Receptor Like Protein 27); kinase/ protein binding [Arabidopsis thaliana]	AT2G33060.1	receptor like protein 27 (RLP27)
CBT13344	1.9091	13.2022	2.78982	4.28551e-41	XP_002878158.1	endo-polygalacturonase 1 [Arabidopsis lyrata subsp. lyrata]	AT3G57510.1	ADPG1
CBT25653	1.0588	7.3113	2.78764	2.45454e-09	ABW97708.1	serine palmitoyltransferase long chain base subunit [Brassica rapa subsp. chinensis]	--	--
CBT3090	1.2454	8.5998	2.78764	2.45454e-09	--	--	--	--
CBT23548	14.1815	97.8983	2.78728	0	NP_199407.1	GDSL-motif lipase/hydrolase family protein [Arabidopsis thaliana]	AT5G45950.1	GDSL-like Lipase/Acylhydrolase superfamily protein
CBT15975	15.9249	109.903	2.78686	0	NP_177227.5	TIFY7 [Arabidopsis thaliana]	AT1G70700.1	TIFY7
CBT26775	1.3643	9.4111	2.78615	1.52895e-20	AAM60899.1	NOI protein [Arabidopsis thaliana]	--	--
CBT8982	51.2813	353.703	2.78604	0	AAG00240.1	F1N21.15 [Arabidopsis thaliana]	--	--
CBT29797	2.0584	14.1877	2.78507	2.25213e-12	--	--	--	--
CBT19029	2.3823	16.4011	2.78337	2.03128e-75	XP_002888947.1	DNA binding protein [Arabidopsis lyrata subsp. lyrata]	AT1G73810.1	Core-2/I-branching beta-1,6-N-acetylglucosaminyltransferase family protein
CBT23505	1.8362	12.6374	2.78292	5.94246e-50	AEE34151.1	CCT motif family protein [Arabidopsis thaliana]	AT1G63820.1	CCT motif family protein
CBT8765	1.1429	7.8647	2.78264	1.9427e-18	AAF79629.1	F5O11.5 [Arabidopsis thaliana]	AT1G12320.1	Protein of unknown function (DUF1442)
CBT18817	4.9557	34.074	2.78152	8.55567e-232	NP_179957.1	protein kinase family protein / peptidoglycan-binding LysM domain-containing protein [Arabidopsis thaliana]	AT2G23770.1	protein kinase family protein / peptidoglycan-binding LysM domain-containing protein
CBT45808	2.2453	15.4353	2.78128	6.99753e-51	XP_002894106.1	thioesterase family protein [Arabidopsis lyrata subsp. lyrata]	AT1G48320.1	Thioesterase superfamily protein
CBT1324	2.6035	17.8446	2.77694	8.90309e-63	AAM63159.1	protein phosphatase-2C [Arabidopsis thaliana]	AT3G62260.1	Protein phosphatase 2C family protein
CBT700	2.0298	13.8508	2.77057	2.13792e-71	NP_565855.1	heavy-metal-associated domain-containing protein [Arabidopsis thaliana]	AT2G36950.1	Heavy metal transport/detoxification superfamily protein
CBT9825	3.9809	27.1608	2.77036	1.5512e-108	XP_002873247.1	carboxy-lyase [Arabidopsis lyrata subsp. lyrata]	AT5G06300.1	Putative lysine decarboxylase family protein
CBT47528	13.2061	90.003	2.76877	2.61625e-90	NP_196990.2	transferase, transferring glycosyl groups [Arabidopsis thaliana]	--	--
CBT29508	18.8401	128.357	2.76828	0	NP_175520.1	heavy-metal-associated domain-containing protein [Arabidopsis thaliana]	AT1G51090.1	Heavy metal transport/detoxification superfamily protein
CBT19747	3.687	25.1174	2.76816	3.15616e-77	AEE78597.1	uncharacterized protein [Arabidopsis thaliana]	AT3G49845.1	unknown protein
CBT4084	30.7711	209.539	2.76758	0	ADL09136.1	phenylanlanine ammonia-lyase [Brassica oleracea var. botrytis]	AT3G53260.1	phenylalanine ammonia-lyase 2 (PAL2)
CBT28152	36.586	249.12	2.76748	0	AAT02410.1	chloroplast omega-3 fatty acid desaturase [Brassica napus]	AT3G11170.1	fatty acid desaturase 7 (FAD7)
CBT46973	1.011	6.8834	2.76729	3.67303e-15	NP_567920.1	BAK1 (BRI1-ASSOCIATED RECEPTOR KINASE); kinase/ protein binding / protein heterodimerization/ protein serine/threonine kinase [Arabidopsis thaliana]	AT4G33430.1	BRI1-associated receptor kinase (BAK1)
CBT28678	23.9848	163.258	2.76696	0	AED98036.1	uncharacterized protein [Arabidopsis thaliana]	AT5G65300.1	unknown protein
CBT19171	2.6309	17.8665	2.76361	8.09711e-90	AAF97315.1	lipoxygenase [Arabidopsis thaliana]	AT1G17420.1	lipoxygenase 3 (LOX3)
CBT9670	12.8909	87.5184	2.76323	0	NP_177315.1	ATCK1 (CHOLINE KINASE 1); choline kinase [Arabidopsis thaliana]	AT1G71697.1	choline kinase 1 (CK1)
CBT42351	524.799	3562.41	2.76301	0	NP_001147027.1	polyubiquitin containing 7 ubiquitin monomers [Zea mays]	AT5G03240.3	polyubiquitin 3 (UBQ3)
CBT47508	7.8399	53.1741	2.76182	2.95304e-168	AAM14932.1	expressed protein [Arabidopsis thaliana]	--	--
CBT17054	5.9385	40.1461	2.75708	6.29107e-116	NP_200790.1	RHL41 (RESPONSIVE TO HIGH LIGHT 41); nucleic acid binding / transcription factor/ zinc ion binding [Arabidopsis thaliana]	AT5G59820.1	RESPONSIVE TO HIGH LIGHT 41 (RHL41)
CBT10537	22.3257	150.734	2.75522	0	AAG17825.1	inositol polyphosphate 5-phosphatase II [Arabidopsis thaliana]	AT4G18010.1	myo-inositol polyphosphate 5-phosphatase 2 (5PTASE2)
CBT26104	1.7379	11.6979	2.75081	6.45332e-15	NP_181965.1	DC1 domain-containing protein [Arabidopsis thaliana]	--	--
CBT566	1.0117	6.8076	2.7503	1.47722e-33	NP_566184.1	immediate-early fungal elicitor family protein [Arabidopsis thaliana]	AT3G02840.1	ARM repeat superfamily protein
CBT23050	7.1034	47.7757	2.7497	2.31428e-207	XP_002880071.1	UDP-glucoronosyl/UDP-glucosyl transferase family protein [Arabidopsis lyrata subsp. lyrata]	AT2G43840.1	UDP-glycosyltransferase 74 F1 (UGT74F1)
CBT19207	3.7292	25.071	2.74909	2.07121e-143	BAA97290.1	non-LTR retroelement reverse transcriptase-like [Arabidopsis thaliana]	AT3G24255.1	RNA-directed DNA polymerase (reverse transcriptase)-related family protein
CBT24387	13.591	91.3074	2.74807	0	NP_564019.1	JAZ5 (JASMONATE-ZIM-DOMAIN PROTEIN 5) [Arabidopsis thaliana]	AT1G17380.1	jasmonate-zim-domain protein 5 (JAZ5)
CBT1039	15.5212	104.077	2.74534	0	XP_002869772.1	aminotransferase class I and II family protein [Arabidopsis lyrata subsp. lyrata]	AT4G23590.1	Tyrosine transaminase family protein
CBT28398	1.4326	9.5925	2.74325	2.59312e-33	NP_192886.1	protein kinase family protein [Arabidopsis thaliana]	AT4G11470.1	cysteine-rich RLK (RECEPTOR-like protein kinase) 31 (CRK31)
CBT28135	59.3141	397.048	2.74287	0	AEE29935.1	uncharacterized protein [Arabidopsis thaliana]	AT1G20100.1	unknown protein
CBT41988	4.2582	28.495	2.74241	1.62063e-99	AEE29023.1	uncharacterized protein [Arabidopsis thaliana]	AT1G13470.1	Protein of unknown function (DUF1262)
CBT18483	2.8185	18.8491	2.74148	1.33917e-129	AEC07491.1	uncharacterized protein [Arabidopsis thaliana]	AT2G23790.1	Protein of unknown function (DUF607)
CBT8267	1.9993	13.3538	2.73971	1.86063e-24	--	--	--	--
CBT25070	3.8299	25.567	2.73891	1.12208e-48	NP_187645.1	PAL4 (Phenylalanine ammonia-lyase 4); ammonia ligase/ ammonia-lyase/ catalytic [Arabidopsis thaliana]	AT2G37040.1	PHE ammonia lyase 1 (PAL1)
CBT2603	5.6593	37.7078	2.73616	5.61659e-65	XP_002866870.1	predicted protein [Arabidopsis lyrata subsp. lyrata]	--	--
CBT911	14.4672	96.1708	2.73281	0	XP_002872013.1	prephenate dehydratase family protein [Arabidopsis lyrata subsp. lyrata]	AT5G22630.1	arogenate dehydratase 5 (ADT5)
CBT47649	1.3318	8.8435	2.73121	2.78522e-23	NP_187173.2	heavy-metal-associated domain-containing protein [Arabidopsis thaliana]	AT3G05220.1	Heavy metal transport/detoxification superfamily protein
CBT10819	7.9595	52.6789	2.72647	5.54799e-140	AAQ89639.1	At3g04300 [Arabidopsis thaliana]	--	--
CBT24298	3.2273	21.3415	2.72527	4.7782e-201	NP_200835.1	lectin protein kinase family protein [Arabidopsis thaliana]	AT5G60270.1	Concanavalin A-like lectin protein kinase family protein
CBT8819	5.2457	34.6787	2.72484	7.32016e-29	--	--	--	--
CBT52655	4.2207	27.7952	2.71929	6.72862e-25	AEE31609.1	Leucine-rich repeat (LRR) family protein [Arabidopsis thaliana]	--	--
CBT47819	35.3152	230.767	2.70807	0	NP_179281.3	UDP-glucoronosyl/UDP-glucosyl transferase family protein [Arabidopsis thaliana]	AT2G16890.2	UDP-Glycosyltransferase superfamily protein
CBT8494	3.9529	25.7935	2.70603	6.40324e-78	NP_188752.1	zinc finger (B-box type) family protein [Arabidopsis thaliana]	AT3G21150.1	B-box 32 (BBX32)
CBT29177	3.4217	22.2909	2.70366	1.42539e-65	NP_567282.1	F-box family protein [Arabidopsis thaliana]	AT4G05010.1	F-box family protein
CBT13218	3.4222	22.2738	2.70236	9.53055e-104	NP_191828.1	ATL5 (ATL5); protein binding / zinc ion binding [Arabidopsis thaliana]	AT3G62690.1	AtL5 (ATL5)
CBT25492	15.8734	103.258	2.70157	2.13976e-162	AED91095.1	uncharacterized protein [Arabidopsis thaliana]	--	--
CBT53025	1.655	10.7555	2.70018	1.08772e-20	BAA97157.1	ethylene responsive element binding factor 5 (ATERF5) [Arabidopsis thaliana]	AT5G47230.1	ethylene responsive element binding factor 5 (ERF5)
CBT9077	11.5739	75.0561	2.69709	1.8311e-73	NP_194013.1	zinc finger (AN1-like) family protein [Arabidopsis thaliana]	--	--
CBT22991	4.4155	28.6251	2.69664	3.72029e-64	NP_196509.1	mitochondrial substrate carrier family protein [Arabidopsis thaliana]	AT5G09470.1	dicarboxylate carrier 3 (DIC3)
CBT2695	7.1018	45.9742	2.69458	6.67267e-41	AEC10026.1	uncharacterized protein [Arabidopsis thaliana]	--	--
CBT15001	1.3158	8.4764	2.68747	5.18829e-36	AAT71935.1	At5g12160 [Arabidopsis thaliana]	AT5G12170.2	CRT (chloroquine-resistance transporter)-like transporter 3 (CLT3)
CBT25437	3.1811	20.4708	2.68597	2.69683e-32	XP_002870251.1	DNA binding protein [Arabidopsis lyrata subsp. lyrata]	AT4G15248.1	B-box type zinc finger family protein
CBT18008	2.0745	13.3459	2.68553	4.85468e-122	AAF79677.1	F9C16.26 [Arabidopsis thaliana]	AT5G32613.1	Zinc knuckle (CCHC-type) family protein
CBT26153	2.2182	14.2653	2.68507	8.43125e-16	--	--	--	--
CBT42387	1.2592	8.0697	2.68	4.39474e-12	NP_190146.1	TET3 (TETRASPANIN3) [Arabidopsis thaliana]	--	--
CBT54291	1.3099	8.3836	2.67815	3.7406e-11	--	--	--	--
CBT52818	1.5134	9.6714	2.67593	3.19621e-10	--	--	--	--
CBT8539	2.1873	13.978	2.67593	2.47268e-28	AAT71991.1	At5g23730 [Arabidopsis thaliana]	AT5G23730.1	Transducin/WD40 repeat-like superfamily protein
CBT42065	1.8588	11.8735	2.67531	1.86999e-36	NP_180986.1	NIP2;1 (NOD26-LIKE INTRINSIC PROTEIN 2;1); lactate transmembrane transporter/ water channel [Arabidopsis thaliana]	AT2G34390.1	NOD26-like intrinsic protein 2
CBT17012	1.7176	10.9479	2.67217	1.2967e-24	AAD34701.1	0	AT1G16500.1	unknown protein
CBT46158	1.461	9.297	2.66981	2.34242e-08	--	--	--	--
CBT19934	1.9268	12.224	2.66541	1.06349e-13	--	--	--	--
CBT9390	2.5372	16.0965	2.66541	1.69131e-32	NP_172193.2	glycine-rich protein [Arabidopsis thaliana]	AT1G07135.1	glycine-rich protein
CBT27108	43.1504	273.466	2.66392	0	--	--	--	--
CBT25905	3.4463	21.8164	2.66228	2.62386e-41	--	--	--	--
CBT18790	3.0293	19.1659	2.6615	1.52472e-113	NP_563654.1	glycoside hydrolase family 28 protein / polygalacturonase (pectinase) family protein [Arabidopsis thaliana]	AT1G02460.1	Pectin lyase-like superfamily protein
CBT46099	1.0552	6.6669	2.65954	1.73325e-06	--	--	--	--
CBT13362	1.7009	10.7187	2.65579	2.12768e-30	BAH19758.1	AT3G13950 [Arabidopsis thaliana]	AT3G13950.1	unknown protein
CBT3457	1.2454	7.841	2.65438	2.56806e-15	--	--	--	--
CBT2062	5.0809	31.9719	2.65364	2.81359e-38	NP_199763.1	WRKY48; transcription factor [Arabidopsis thaliana]	--	--
CBT28806	1.6062	10.0903	2.65127	8.60321e-19	NP_199744.1	AtMYB111 (myb domain protein 111); DNA binding / transcription factor [Arabidopsis thaliana]	AT5G49330.1	myb domain protein 111 (MYB111)
CBT34409	4.61	28.9607	2.65127	3.37138e-23	--	--	--	--
CBT2661	1.6219	10.1705	2.64865	7.31449e-18	AEE79025.1	uncharacterized protein [Arabidopsis thaliana]	AT3G53010.1	Domain of unknown function (DUF303)
CBT5248	47.0409	294.628	2.6469	0	BAF01845.1	hexose transporter - like protein [Arabidopsis thaliana]	--	--
CBT23336	11.3522	71.096	2.6468	1.36055e-206	ACJ09230.1	HVA22d [Arabidopsis thaliana]	AT4G24960.1	HVA22 homologue D (HVA22D)
CBT45487	5.9736	37.3284	2.6436	2.99848e-35	NP_182079.1	CYP76C4; electron carrier/ heme binding / iron ion binding / monooxygenase/ oxygen binding [Arabidopsis thaliana]	--	--
CBT6849	3.8398	23.9884	2.64325	4.6237e-99	AAL06852.1	AT4g38060/F20D10_180 [Arabidopsis thaliana]	AT4G38060.2	unknown protein
CBT51448	2.2159	13.829	2.64176	1.76459e-19	AAF27053.1	F4N2.3 [Arabidopsis thaliana]	--	--
CBT24703	19.6558	122.67	2.64175	0	NP_181381.2	WRKY33; transcription factor [Arabidopsis thaliana]	AT2G38470.1	WRKY DNA-binding protein 33 (WRKY33)
CBT18049	10.5977	66.0858	2.64059	0	XP_002863406.1	WRKY DNA-binding protein 8 [Arabidopsis lyrata subsp. lyrata]	AT5G46350.1	WRKY DNA-binding protein 8 (WRKY8)
CBT11474	20.1061	125.377	2.64057	0	AAF76443.1	ESTs gb|F20048, gb|F20049 come from this gene [Arabidopsis thaliana]	AT1G50020.1	unknown protein
CBT21457	12.78	79.6062	2.639	0	NP_181529.1	HSPRO2 (ARABIDOPSIS ORTHOLOG OF SUGAR BEET HS1 PRO-1 2) [Arabidopsis thaliana]	AT2G40000.1	ortholog of sugar beet HS1 PRO-1 2 (HSPRO2)
CBT22494	3.6459	22.6479	2.63502	1.64673e-102	AAL32546.1	temperature-sensitive omega-3 fatty acid desaturase, chloroplast precursor [Arabidopsis thaliana]	AT5G05580.1	fatty acid desaturase 8 (FAD8)
CBT20352	1.3548	8.4094	2.63395	1.2032e-23	ABF83626.1	At4g33800 [Arabidopsis thaliana]	AT4G33800.1	unknown protein
CBT10441	5.2155	32.3674	2.63366	9.11138e-203	XP_002869504.1	transaminase [Arabidopsis lyrata subsp. lyrata]	AT4G28420.2	Tyrosine transaminase family protein
CBT42381	7.6934	47.7412	2.63354	1.03651e-125	NP_565537.1	AGP2 (ARABINOGALACTAN PROTEIN 2) [Arabidopsis thaliana]	AT2G22470.1	arabinogalactan protein 2 (AGP2)
CBT19859	5.3004	32.8516	2.63179	3.19383e-32	NP_199044.1	transcription activator-related [Arabidopsis thaliana]	--	--
CBT9629	84.5173	523.04	2.6296	0	NP_201024.1	AtCXE20 (Arabidopsis thaliana carboxyesterase 20); carboxylesterase	AT5G62180.1	carboxyesterase 20 (CXE20)
CBT34018	18.1858	112.519	2.62928	0	NP_567523.1	CT-BMY (CHLOROPLAST BETA-AMYLASE); beta-amylase [Arabidopsis thaliana]	AT4G17090.1	chloroplast beta-amylase (CT-BMY)
CBT42719	1.0103	6.2373	2.62618	9.73985e-10	--	--	--	--
CBT12408	2.2534	13.9036	2.62528	3.99585e-49	AAL87393.1	AT5g41810/K16L22_9 [Arabidopsis thaliana]	AT5G41810.1	unknown protein
CBT53066	1.9596	12.082	2.62423	2.7393e-12	XP_002866826.1	zinc finger (B-box type) family protein [Arabidopsis lyrata subsp. lyrata]	--	--
CBT18635	12.5426	77.2881	2.62341	0	NP_199079.1	AOS (ALLENE OXIDE SYNTHASE); allene oxide synthase/ hydro-lyase/ oxygen binding [Arabidopsis thaliana]	AT5G42650.1	allene oxide synthase (AOS)
CBT1677	1.8885	11.6357	2.62327	2.72373e-53	NP_177171.1	ATFH8 (formin 8); actin binding / actin filament binding / profilin binding [Arabidopsis thaliana]	AT1G70140.1	formin 8 (FH8)
CBT2415	26.9068	165.72	2.6227	8.48111e-263	AAL25577.1	At1g68440/T2E12_1 [Arabidopsis thaliana]	AT1G68440.1	unknown protein
CBT6596	2.9017	17.8373	2.61992	9.96286e-67	CAB87838.1	nematode resistance-like protein [Arabidopsis thaliana]	AT3G55840.1	Hs1pro-1 protein
CBT12895	10.4216	64.0495	2.61961	0	NP_187645.1	PAL4 (Phenylalanine ammonia-lyase 4); ammonia ligase/ ammonia-lyase/ catalytic [Arabidopsis thaliana]	AT3G10340.1	phenylalanine ammonia-lyase 4 (PAL4)
CBT14559	2.1216	13.0217	2.61772	5.33744e-19	--	--	--	--
CBT20509	1.8089	11.1024	2.61772	6.60889e-14	--	--	--	--
CBT27638	6.2827	38.5269	2.61641	1.12798e-166	NP_565738.1	haloacid dehalogenase-like hydrolase family protein [Arabidopsis thaliana]	AT2G32150.1	Haloacid dehalogenase-like hydrolase (HAD) superfamily protein
CBT18427	8.7806	53.825	2.61589	6.8082e-238	NP_199763.1	WRKY48; transcription factor [Arabidopsis thaliana]	AT5G49520.1	WRKY DNA-binding protein 48 (WRKY48)
CBT16707	1.7123	10.4935	2.61548	2.33514e-33	NP_191722.1	CRF6 (CYTOKININ RESPONSE FACTOR 6); DNA binding / transcription factor [Arabidopsis thaliana]	AT3G61630.1	cytokinin response factor 6 (CRF6)
CBT10407	14.7843	90.5793	2.61511	0	XP_002881860.1	At2g42560 [Arabidopsis lyrata subsp. lyrata]	AT2G42560.1	late embryogenesis abundant domain-containing protein / LEA domain-containing protein
CBT7247	1.0368	6.3323	2.61063	1.67583e-31	O82637.1	RecName: Full=Probable protein phosphatase 2C 61; Short=AtPP2C61	AT4G32950.1	Protein phosphatase 2C family protein
CBT54591	1.1143	6.8025	2.60998	1.98541e-10	--	--	--	--
CBT24642	5.6045	34.2009	2.60937	5.39855e-130	AAT41773.1	At5g24600 [Arabidopsis thaliana]	AT5G24600.1	Protein of unknown function, DUF599
CBT2780	5.2725	32.0587	2.60415	5.69911e-38	NP_195273.1	RHA3B; protein binding / zinc ion binding [Arabidopsis thaliana]	--	--
CBT12711	10.1378	61.5179	2.60127	1.10327e-139	NP_182081.1	CYP76C2; electron carrier/ heme binding / iron ion binding / monooxygenase/ oxygen binding [Arabidopsis thaliana]	AT2G45570.1	cytochrome P450, family 76, subfamily C, polypeptide 2 (CYP76C2)
CBT12854	1.8037	10.9225	2.5983	5.08623e-56	NP_849425.1	CRK5 (CYSTEINE-RICH RLK5); kinase [Arabidopsis thaliana]	AT4G23130.2	cysteine-rich RLK (RECEPTOR-like protein kinase) 5 (CRK5)
CBT3192	158.224	957.802	2.59776	0	NP_192642.1	AGP10 (ARABINOGALACTAN PROTEIN 10) [Arabidopsis thaliana]	--	--
CBT29466	10.0761	60.992	2.59768	4.87658e-189	NP_195750.1	phosphatidylethanolamine-binding family protein [Arabidopsis thaliana]	AT5G01300.1	PEBP (phosphatidylethanolamine-binding protein) family protein
CBT5418	7.0915	42.871	2.59584	3.80001e-108	NP_177150.2	ATGSTU12 (GLUTATHIONE S-TRANSFERASE TAU 12); glutathione transferase [Arabidopsis thaliana]	AT1G69920.1	glutathione S-transferase TAU 12 (GSTU12)
CBT16889	10.1178	60.9473	2.59067	3.75619e-95	--	--	--	--
CBT27332	75.156	452.416	2.58969	0	XP_002870443.1	auxin-responsive family protein [Arabidopsis lyrata subsp. lyrata]	AT5G35735.1	Auxin-responsive family protein
CBT13988	2.0229	12.1728	2.58915	2.23992e-23	NP_192946.2	cornichon family protein [Arabidopsis thaliana]	AT4G12090.1	Cornichon family protein
CBT52477	9.732	58.486	2.58729	4.60497e-52	NP_187538.1	ATGSTU8 (GLUTATHIONE S-TRANSFERASE TAU 8); glutathione transferase [Arabidopsis thaliana]	--	--
CBT14783	4.7006	28.2092	2.58524	1.78957e-31	AEE31609.1	Leucine-rich repeat (LRR) family protein [Arabidopsis thaliana]	AT1G33670.1	Leucine-rich repeat (LRR) family protein
CBT9426	1.1928	7.1555	2.5847	8.26098e-12	--	--	--	--
CBT24126	2.3731	14.2253	2.5836	1.31626e-120	NP_188090.2	ATMPK19; MAP kinase [Arabidopsis thaliana]	AT3G14720.1	MAP kinase 19 (MPK19)
CBT45367	14.5815	87.3183	2.58215	2.10227e-129	NP_172059.1	UDP-glucoronosyl/UDP-glucosyl transferase family protein [Arabidopsis thaliana]	AT1G05680.1	Uridine diphosphate glycosyltransferase 74E2 (UGT74E2)
CBT47545	2.7718	16.5974	2.58205	5.07294e-131	AEE86945.1	phospholipase like protein (PEARLI 4) [Arabidopsis thaliana]	AT4G38550.1	Arabidopsis phospholipase-like protein (PEARLI 4) family
CBT847	1.7906	10.7132	2.58088	2.1283e-35	AAS10072.1	MYB transcription factor [Arabidopsis thaliana]	AT3G62610.1	myb domain protein 11 (MYB11)
CBT47653	1.5181	9.0796	2.58034	1.2394e-38	XP_002864740.1	kinase family protein [Arabidopsis lyrata subsp. lyrata]	AT5G61560.2	U-box domain-containing protein kinase family protein
CBT20318	5.6213	33.5796	2.57862	8.01005e-55	--	--	--	--
CBT6854	3.098	18.5024	2.57832	3.65391e-88	NP_181207.2	oxidoreductase, 2OG-Fe(II) oxygenase family protein [Arabidopsis thaliana]	AT2G36690.1	2-oxoglutarate (2OG) and Fe(II)-dependent oxygenase superfamily protein
CBT7659	5.3309	31.8331	2.57808	1.77998e-156	NP_201271.1	U-box domain-containing protein [Arabidopsis thaliana]	AT5G64660.1	CYS, MET, PRO, and GLY protein 2 (CMPG2)
CBT20929	1.5505	9.2365	2.57465	1.68761e-12	AEE84058.1	uncharacterized protein [Arabidopsis thaliana]	--	--
CBT52303	2.509	14.9467	2.57465	1.24388e-41	--	--	--	--
CBT9345	1.2107	7.2125	2.57465	1.24136e-07	XP_002871574.1	abc transporter family protein [Arabidopsis lyrata subsp. lyrata]	--	--
CBT26201	7.9339	47.138	2.57079	0	NP_188793.1	UGT84A2; UDP-glycosyltransferase/ sinapate 1-glucosyltransferase [Arabidopsis thaliana]	AT3G21560.1	UGT84A2
CBT23175	1.3194	7.8227	2.56773	1.09574e-31	NP_177248.3	ATHB18 (Arabidopsis thaliana homeobox-leucine zipper protein 18); DNA binding / transcription factor	AT1G70920.1	homeobox-leucine zipper protein 18 (HB18)
CBT9417	1.2233	7.2525	2.56773	2.00084e-16	XP_002884523.1	kinase/ protein binding protein [Arabidopsis lyrata subsp. lyrata]	AT5G27060.1	receptor like protein 53 (RLP53)
CBT54867	1.6406	9.7051	2.56453	1.4289e-11	--	--	--	--
CBT17729	2.907	17.1813	2.56325	1.63275e-167	XP_002886551.1	S-locus lectin protein kinase family protein [Arabidopsis lyrata subsp. lyrata]	AT1G61360.1	S-locus lectin protein kinase family protein
CBT1594	1.8711	11.0508	2.56222	1.8305e-43	NP_197018.1	aldose 1-epimerase family protein [Arabidopsis thaliana]	AT5G15140.1	Galactose mutarotase-like superfamily protein
CBT47688	2.1251	12.5159	2.55816	7.03364e-14	NP_199189.1	KCS20 (3-KETOACYL-COA SYNTHASE 20); fatty acid elongase [Arabidopsis thaliana]	--	--
CBT26974	1.925	11.3286	2.55706	5.69275e-25	AAR20767.1	At5g37550 [Arabidopsis thaliana]	AT5G37550.1	unknown protein
CBT6345	1.6943	9.9466	2.55351	1.11325e-40	NP_201441.1	RAB18 (RESPONSIVE TO ABA 18) [Arabidopsis thaliana]	AT5G66400.1	RESPONSIVE TO ABA 18 (RAB18)
CBT15195	5.2806	30.9965	2.55334	1.16209e-25	--	--	--	--
CBT49936	1.0691	6.267	2.55132	1.4346e-14	NP_195392.2	ATHB40 (ARABIDOPSIS THALIANA HOMEOBOX PROTEIN 40); DNA binding / transcription factor [Arabidopsis thaliana]	AT4G36740.1	homeobox protein 40 (HB40)
CBT23127	1.0404	6.0965	2.55091	6.69084e-32	NP_190248.1	PCL1 (PHYTOCLOCK 1); DNA binding / transcription factor [Arabidopsis thaliana]	AT3G46640.2	PHYTOCLOCK 1 (PCL1)
CBT1625	19.5788	114.55	2.54861	0	NP_179409.1	ATMPK7 (ARABIDOPSIS THALIANA MAP KINASE 7); MAP kinase/ kinase [Arabidopsis thaliana]	AT2G18170.1	MAP kinase 7 (MPK7)
CBT19559	2.0561	12.0259	2.54818	1.36954e-32	CAB56692.1	lipoxygenase [Arabidopsis thaliana]	AT1G17420.1	lipoxygenase 3 (LOX3)
CBT27626	34.5716	201.897	2.54596	0	XP_002877904.1	UDP-glucosyl transferase 73C7 [Arabidopsis lyrata subsp. lyrata]	AT3G53160.1	UDP-glucosyl transferase 73C7 (UGT73C7)
CBT38517	1.8392	10.7333	2.5449	1.63156e-39	NP_182248.1	WRKY23; transcription factor [Arabidopsis thaliana]	AT2G47260.1	WRKY DNA-binding protein 23 (WRKY23)
CBT1847	41.787	243.611	2.54345	0	ACH41741.1	CYP83B1 [Brassica rapa subsp. pekinensis]	AT4G31500.1	cytochrome P450, family 83, subfamily B, polypeptide 1 (CYP83B1)
CBT11195	6.374	37.1192	2.54189	5.20635e-194	XP_002874986.1	mitogen-activated protein kinase 4 [Arabidopsis lyrata subsp. lyrata]	AT4G01370.1	MAP kinase 4 (MPK4)
CBT54439	1.1871	6.9109	2.54148	2.15256e-07	XP_002945771.1	pathogenesis-related protein 1-like protein [Volvox carteri f. nagariensis]	--	--
CBT28194	5.084	29.5334	2.53831	5.35477e-166	AEE79651.1	uncharacterized protein [Arabidopsis thaliana]	AT3G57400.1	unknown protein
CBT6063	1.2398	7.1993	2.53775	4.58508e-57	NP_567030.1	SZF1 (SALT-INDUCIBLE ZINC FINGER 1); transcription factor [Arabidopsis thaliana]	AT3G55980.1	salt-inducible zinc finger 1 (SZF1)
CBT23272	9.7037	56.2554	2.53538	5.81597e-219	XP_002881053.1	glutathione S-transferase 19 [Arabidopsis lyrata subsp. lyrata]	AT2G29490.1	glutathione S-transferase TAU 1 (GSTU1)
CBT25162	4.8262	27.8994	2.53127	1.93788e-138	NP_190813.1	PUB22 (PLANT U-BOX 22); ubiquitin-protein ligase [Arabidopsis thaliana]	AT3G52450.1	plant U-box 22 (PUB22)
CBT11013	1.0725	6.1958	2.53026	2.10032e-10	BAB09379.1	non-LTR retroelement reverse transcriptase-like protein [Arabidopsis thaliana]	--	--
CBT26823	1.3954	8.0609	2.53026	4.35892e-08	ABW98498.2	phytochelatin synthase [Arabidopsis thaliana]	--	--
CBT46447	1.0751	6.2104	2.53026	9.18101e-06	--	--	--	--
CBT51910	2.2171	12.8075	2.53026	1.0284e-12	--	--	--	--
CBT52264	1.0085	5.8257	2.53026	2.48493e-17	AAS65932.1	At2g17300 [Arabidopsis thaliana]	AT2G17300.1	unknown protein
CBT3670	11.7417	67.6372	2.52618	0	CAA19692.1	chitinase-like protein [Arabidopsis thaliana]	AT4G19750.1	Glycosyl hydrolase family protein with chitinase insertion domain
CBT47710	1.0169	5.8515	2.52461	7.1083e-38	CAR63886.1	cytochrome P450 monooxygenase [Arabidopsis thaliana]	AT5G57220.1	cytochrome P450, family 81, subfamily F, polypeptide 2 (CYP81F2)
CBT52741	2.0958	12.0595	2.52461	2.0986e-13	--	--	--	--
CBT4866	2.456	14.1285	2.52423	1.44009e-35	NP_175795.2	GLIP5; carboxylesterase/ lipase [Arabidopsis thaliana]	AT1G53920.1	GDSL-motif lipase 5 (GLIP5)
CBT12681	45.6424	262.518	2.52397	0	NP_195453.1	CYP81D8; electron carrier/ heme binding / iron ion binding / monooxygenase/ oxygen binding [Arabidopsis thaliana]	AT4G37370.1	cytochrome P450, family 81, subfamily D, polypeptide 8 (CYP81D8)
CBT28764	14.1305	81.2081	2.52281	5.163e-131	NP_974981.1	SRO5 (SIMILAR TO RCD ONE 5); NAD+ ADP-ribosyltransferase [Arabidopsis thaliana]	AT5G62520.1	similar to RCD one 5 (SRO5)
CBT13223	7.1648	41.1442	2.52169	4.36651e-130	NP_180224.1	PLA2A (PHOSPHOLIPASE A 2A); lipase/ nutrient reservoir [Arabidopsis thaliana]	AT2G26560.1	phospholipase A 2A (PLA2A)
CBT17024	3.7803	21.6618	2.51857	2.92141e-48	AEE33887.1	PAK-box/P21-Rho-binding family protein [Arabidopsis thaliana]	AT1G61795.1	PAK-box/P21-Rho-binding family protein
CBT47958	16.0902	92.1702	2.51812	7.93429e-75	NP_187641.2	calcium-binding EF hand family protein [Arabidopsis thaliana]	--	--
CBT8288	2.049	11.723	2.51632	1.02275e-30	XP_002884820.1	zinc finger family protein [Arabidopsis lyrata subsp. lyrata]	AT3G10910.1	RING/U-box superfamily protein
CBT11932	16.8525	96.3917	2.51595	0	AAF99864.1	Putative protein kinase [Arabidopsis thaliana]	AT1G51820.1	Leucine-rich repeat protein kinase family protein
CBT13313	1.6947	9.6928	2.51589	2.87654e-63	XP_002867692.1	ATCHX17 [Arabidopsis lyrata subsp. lyrata]	AT4G23700.1	cation/H+ exchanger 17 (CHX17)
CBT14648	1.1744	6.7024	2.51281	8.76629e-21	NP_175971.3	transcription factor-related [Arabidopsis thaliana]	AT1G55750.1	BSD domain (BTF2-like transcription factors, Synapse-associated proteins and DOS2-like proteins)
CBT28854	5.1251	29.2255	2.51157	2.08776e-52	ACD77012.1	metal transporter protein [Brassica juncea]	AT1G65730.1	YELLOW STRIPE like 7 (YSL7)
CBT45909	2.2956	13.0658	2.50883	8.09598e-81	NP_191133.1	PROT2 (PROLINE TRANSPORTER 2); L-proline transmembrane transporter/ amino acid transmembrane transporter [Arabidopsis thaliana]	AT3G55740.1	proline transporter 2 (PROT2)
CBT47083	1.0601	6.0281	2.50754	3.62747e-10	CAA18113.1	glucosidase like protein [Arabidopsis thaliana]	AT4G22100.1	beta glucosidase 2 (BGLU3)
CBT4722	22.1618	125.938	2.50657	0	NP_177333.1	SUC1 (Sucrose-proton symporter 1); carbohydrate transmembrane transporter/ sucrose:hydrogen symporter/ sugar:hydrogen symporter [Arabidopsis thaliana]	AT1G71880.1	sucrose-proton symporter 1 (SUC1)
CBT19936	1.3239	7.5008	2.50224	7.35493e-11	--	--	--	--
CBT13889	7.3307	41.5051	2.50128	2.57391e-50	AED98220.1	uncharacterized protein [Arabidopsis thaliana]	AT4G36500.1	unknown protein
CBT45943	1.2523	7.0834	2.49988	7.51292e-08	XP_002889193.1	soul heme-binding family protein [Arabidopsis lyrata subsp. lyrata]	--	--
CBT17584	2.0923	11.8346	2.49988	1.26287e-34	AED92416.1	uncharacterized protein [Arabidopsis thaliana]	AT5G17350.1	unknown protein
CBT7268	1.898	10.7296	2.49904	2.16108e-55	AEE35072.1	uncharacterized protein [Arabidopsis thaliana]	AT1G70505.1	unknown protein
CBT47553	1.2609	7.1264	2.49876	5.26769e-42	NP_172257.1	PAI1 (PHOSPHORIBOSYLANTHRANILATE ISOMERASE 1); phosphoribosylanthranilate isomerase [Arabidopsis thaliana]	AT5G05590.1	phosphoribosylanthranilate isomerase 2 (PAI2)
CBT5780	6.823	38.5236	2.49727	9.44694e-106	NP_191473.2	ATMRP14; ATPase, coupled to transmembrane movement of substances [Arabidopsis thaliana]	AT3G59140.1	multidrug resistance-associated protein 14 (MRP14)
CBT42415	5.6924	32.1214	2.49643	4.15758e-153	BAB10753.1	cotton fiber expressed protein 1-like protein [Arabidopsis thaliana]	AT5G54300.1	Protein of unknown function (DUF761)
CBT4974	1.87	10.5506	2.49621	8.98931e-51	Q9LRZ4.1	RecName: Full=Probable protein phosphatase 2C 41; Short=AtPP2C41	AT3G16800.1	Protein phosphatase 2C family protein
CBT30566	1.0638	6.0012	2.49604	6.24613e-19	NP_177118.1	ZFHD1 (ZINC FINGER HOMEODOMAIN 1); DNA binding / transcription activator/ transcription factor [Arabidopsis thaliana]	AT1G69600.1	zinc finger homeodomain 1 (ZFHD1)
CBT28761	2.4894	14.031	2.49476	4.44565e-41	NP_172210.1	josephin protein-related [Arabidopsis thaliana]	AT1G07300.1	josephin protein-related
CBT26187	34.8505	196.405	2.49458	5.10745e-289	AAX22053.1	phenylalanine ammonia-lyase [Brassica napus]	AT3G53260.1	phenylalanine ammonia-lyase 2 (PAL2)
CBT12453	3.2613	18.3686	2.49373	1.03772e-78	AAK53001.1	At1g69890/T17F3_8 [Arabidopsis thaliana]	AT1G69890.1	CONTAINS InterPro DOMAIN/s: Protein of unknown function DUF569 (InterPro:IPR007679), Actin cross-linking (InterPro:IPR008999)
CBT1047	13.1295	73.9208	2.49317	0	NP_179460.1	ATTPS11; transferase, transferring glycosyl groups [Arabidopsis thaliana]	AT2G18700.1	trehalose phosphatase/synthase 11 (TPS11)
CBT25855	5.3685	30.2194	2.49289	7.58273e-50	AAL65637.1	RFL1 [Arabidopsis lyrata]	AT1G12210.1	RPS5-like 1 (RFL1)
CBT20384	1.4897	8.37	2.49026	6.21088e-13	XP_002888090.1	F-box family protein [Arabidopsis lyrata subsp. lyrata]	AT1G61340.1	F-box family protein
CBT10775	52.9604	297.55	2.49015	0	NP_201236.1	AGP1 (ARABINOGALACTAN PROTEIN 1) [Arabidopsis thaliana]	AT5G64310.1	arabinogalactan protein 1 (AGP1)
CBT25041	2.5033	14.0646	2.49014	3.33348e-115	AEC06349.1	uncharacterized protein [Arabidopsis thaliana]	AT2G14910.1	unknown protein
CBT47548	1.0241	5.7525	2.48985	8.99656e-33	NP_190468.1	AMP-dependent synthetase and ligase family protein [Arabidopsis thaliana]	AT3G48990.1	AMP-dependent synthetase and ligase family protein
CBT33967	1.4929	8.3846	2.48961	5.27433e-21	--	--	--	--
CBT5135	1.995	11.2011	2.48919	3.76072e-37	--	--	--	--
CBT54273	1.6581	9.3064	2.48868	3.07583e-09	NP_194288.2	stress-responsive protein-related [Arabidopsis thaliana]	--	--
CBT20216	1.318	7.3942	2.48803	8.94985e-30	Q9LMP6.1	RecName: Full=Probable disease resistance protein At1g15890	AT1G15890.1	Disease resistance protein (CC-NBS-LRR class) family
CBT30070	16.8672	94.5185	2.48637	1.73574e-178	AAM14932.1	expressed protein [Arabidopsis thaliana]	--	--
CBT29465	1.6708	9.3556	2.48533	6.43262e-40	--	--	--	--
CBT29359	39.6541	222.039	2.48527	0	NP_179836.1	UCP5 (UNCOUPLING PROTEIN 5); binding [Arabidopsis thaliana]	AT2G22500.1	uncoupling protein 5 (UCP5)
CBT26762	4.48	25.0372	2.48249	6.22899e-88	NP_177296.2	AtRLP12 (Receptor Like Protein 12); protein binding [Arabidopsis thaliana]	AT1G71400.1	receptor like protein 12 (RLP12)
CBT23542	201.214	1123.56	2.48127	0	AAC19273.1	T14P8.2 [Arabidopsis thaliana]	AT4G15910.1	drought-induced 21 (DI21)
CBT54171	1.4032	7.8163	2.47779	2.56723e-11	AAM63159.1	protein phosphatase-2C [Arabidopsis thaliana]	AT3G62260.1	Protein phosphatase 2C family protein
CBT9172	26.7697	148.864	2.47532	1.21725e-130	XP_002892308.1	UDP-glucoronosyl/UDP-glucosyl transferase family protein [Arabidopsis lyrata subsp. lyrata]	--	--
CBT22123	31.4353	174.698	2.4744	0	NP_198833.1	AtRLP54 (Receptor Like Protein 54); kinase/ protein binding [Arabidopsis thaliana]	AT5G40170.1	receptor like protein 54 (RLP54)
CBT14875	1.7369	9.6521	2.4743	9.03399e-18	--	--	--	--
CBT25975	3.5052	19.4612	2.47303	1.54272e-98	AEE75101.1	uncharacterized protein [Arabidopsis thaliana]	AT3G11810.1	unknown protein
CBT922	1.8223	10.0915	2.4693	3.95634e-52	NP_001077487.1	amino acid transporter family protein [Arabidopsis thaliana]	AT1G08230.2	Transmembrane amino acid transporter family protein
CBT21187	5.5816	30.9001	2.46885	5.40566e-27	NP_177548.1	MYB122 (MYB DOMAIN PROTEIN 122); DNA binding / transcription factor [Arabidopsis thaliana]	--	--
CBT2301	6.5535	36.2805	2.46885	1.82935e-117	AEE79452.1	Alpha/beta hydrolase related protein [Arabidopsis thaliana]	AT3G55880.2	sulphate utilization efficiency 4 (SUE4)
CBT5887	45.5833	251.472	2.46382	0	AAR04932.1	homeodomain-leucine zipper protein [Brassica napus]	AT2G22430.1	homeobox protein 6 (HB6)
CBT28796	1.0931	6.0187	2.46099	1.07221e-09	--	--	--	--
CBT5622	1.8616	10.2452	2.46035	1.88185e-27	--	--	--	--
CBT20177	1.8495	10.1705	2.45917	2.17217e-10	--	--	--	--
CBT38634	2.1754	11.9626	2.45917	2.17217e-10	--	--	--	--
CBT23498	10.1129	55.5311	2.4571	1.59041e-143	NP_181543.1	CZF1; transcription factor [Arabidopsis thaliana]	AT2G40140.2	CZF1
CBT9031	9.7478	53.5172	2.45685	8.14643e-228	NP_565177.1	VQ motif-containing protein [Arabidopsis thaliana]	AT1G78310.1	VQ motif-containing protein
CBT684	4.9246	27.0185	2.45587	6.61765e-142	XP_002876537.1	glycosyl hydrolase family 1 protein [Arabidopsis lyrata subsp. lyrata]	AT3G60120.1	beta glucosidase 27 (BGLU27)
CBT7930	15.4695	84.7087	2.45309	1.4289e-64	NP_174144.1	PUP1 (PURINE PERMEASE 1); purine nucleoside transmembrane transporter/ purine transmembrane transporter [Arabidopsis thaliana]	--	--
CBT6572	5.9499	32.5159	2.4502	3.26223e-171	NP_199654.1	aspartic-type endopeptidase [Arabidopsis thaliana]	AT5G48430.1	Eukaryotic aspartyl protease family protein
CBT14098	1.4704	8.0298	2.44912	5.40965e-18	AAS76268.1	At4g23880 [Arabidopsis thaliana]	AT4G23880.1	unknown protein
CBT19560	7.6546	41.766	2.44793	3.47319e-57	P93824.1	RecName: Full=1-aminocyclopropane-1-carboxylate oxidase homolog 6	--	--
CBT1924	8.5493	46.5109	2.44369	1.73133e-62	ABK91881.1	omega-3 fatty acid desaturase [Descurainia sophia]	--	--
CBT5374	1.8012	9.7896	2.44229	4.04279e-40	ABN79278.1	WRKY53 transcription factor [Noccaea caerulescens]	AT4G23810.1	WRKY53
CBT14637	4.5884	24.931	2.44187	1.41418e-43	AAF19540.1	F23N19.19 [Arabidopsis thaliana]	AT1G62840.1	Protein of unknown function (DUF1442)
CBT15843	18.2363	99.002	2.44065	0	NP_175638.1	AtRABG3d (Arabidopsis Rab GTPase homolog G3d); GTP binding [Arabidopsis thaliana]	AT1G52280.1	RAB GTPase homolog G3D (RABG3d)
CBT16795	18.2703	99.0092	2.43806	3.87275e-220	AAO44021.1	At1g29640 [Arabidopsis thaliana]	AT1G29640.1	Protein of unknown function, DUF584
CBT10870	16.7934	90.948	2.43715	5.06193e-276	XP_002894445.1	mitogen-activated protein kinase 18 [Arabidopsis lyrata subsp. lyrata]	AT1G53510.1	mitogen-activated protein kinase 18 (MPK18)
CBT1681	1.0864	5.8833	2.43715	6.58073e-22	NP_180001.1	potassium channel tetramerisation domain-containing protein [Arabidopsis thaliana]	AT2G24240.1	BTB/POZ domain with WD40/YVTN repeat-like protein
CBT19032	1.3407	7.2607	2.43715	3.90609e-28	AAS77478.1	At5g22540 [Arabidopsis thaliana]	AT5G22540.1	Plant protein of unknown function (DUF247)
CBT2760	1.5611	8.4543	2.43715	1.83796e-09	NP_198833.1	AtRLP54 (Receptor Like Protein 54); kinase/ protein binding [Arabidopsis thaliana]	AT2G32660.1	receptor like protein 22 (RLP22)
CBT2814	1.4443	7.8221	2.43715	4.49223e-08	--	--	--	--
CBT38108	1.2602	6.8249	2.43715	5.48175e-06	--	--	--	--
CBT45778	1.1283	6.1105	2.43715	2.74001e-05	--	--	--	--
CBT46202	1.07	5.795	2.43715	2.74001e-05	XP_002878168.1	kinase family protein [Arabidopsis lyrata subsp. lyrata]	--	--
CBT46289	1.5975	8.6518	2.43715	2.22101e-07	--	--	--	--
CBT53033	1.6096	8.717	2.43715	4.49223e-08	--	--	--	--
CBT54537	1.0687	5.7876	2.43715	9.06269e-09	AEE75685.1	uncharacterized protein [Arabidopsis thaliana]	AT3G15518.1	unknown protein
CBT2548	79.0612	427.719	2.43562	0	NP_188532.2	leucine-rich repeat family protein / extensin family protein [Arabidopsis thaliana]	AT3G28770.1	Protein of unknown function (DUF1216)
CBT9979	14.8489	80.3216	2.43544	0	ACX42230.1	polygalacturonase inhibitory protein [Brassica rapa subsp. campestris]	AT3G12145.1	FLOR1 (FLR1)
CBT12801	32.6393	176.548	2.43538	0	XP_002867039.1	DNAJ heat shock N-terminal domain-containing protein [Arabidopsis lyrata subsp. lyrata]	AT4G36040.1	Chaperone DnaJ-domain superfamily protein
CBT14950	1.7558	9.4786	2.43256	1.71013e-44	NP_201008.2	AT-HSFB2A; DNA binding / transcription factor [Arabidopsis thaliana]	AT5G62020.1	heat shock transcription factor B2A (HSFB2A)
CBT23783	9.3852	50.4749	2.42711	0	--	--	--	--
CBT51703	2.8891	15.5305	2.42642	1.33456e-19	--	--	--	--
CBT9849	3.6191	19.4146	2.42345	1.26368e-87	--	--	--	--
CBT9404	1.913	10.2614	2.42334	1.86855e-15	ABD65075.1	kinase domain containing protein [Brassica oleracea]	AT4G17660.1	Protein kinase superfamily protein
CBT41542	3.2365	17.3433	2.42188	4.50058e-14	ABW97708.1	serine palmitoyltransferase long chain base subunit [Brassica rapa subsp. chinensis]	--	--
CBT16673	14.4017	77.1365	2.42117	3.1309e-149	XP_002865215.1	GDSL-motif lipase/hydrolase family protein [Arabidopsis lyrata subsp. lyrata]	AT5G45950.1	GDSL-like Lipase/Acylhydrolase superfamily protein
CBT23166	2.8476	15.2472	2.42072	4.39894e-73	ACQ76810.1	WRKY transcription factor 70 [Brassica napus]	AT3G56400.1	WRKY DNA-binding protein 70 (WRKY70)
CBT22591	3.1757	17.0001	2.4204	2.01296e-36	CAC11128.1	protein phosphatase [Fagus sylvatica]	--	--
CBT19780	1.4831	7.9283	2.41841	3.90554e-22	--	--	--	--
CBT9600	8.5708	45.5756	2.41077	9.16799e-194	NP_178331.2	AtPP2-B1 (Phloem protein 2-B1); carbohydrate binding [Arabidopsis thaliana]	AT2G02230.1	phloem protein 2-B1 (PP2-B1)
CBT8460	1.7055	9.0685	2.41067	1.55145e-08	--	--	--	--
CBT12396	6.3715	33.8336	2.40875	3.88367e-159	AEE87125.1	uncharacterized protein [Arabidopsis thaliana]	AT4G39840.1	unknown protein
CBT8384	31.0374	164.577	2.40668	6.3793e-225	XP_002892308.1	UDP-glucoronosyl/UDP-glucosyl transferase family protein [Arabidopsis lyrata subsp. lyrata]	AT1G05680.1	Uridine diphosphate glycosyltransferase 74E2 (UGT74E2)
CBT13719	1.1246	5.9551	2.40472	3.79723e-07	P49310.1	RecName: Full=Glycine-rich RNA-binding protein GRP1A	--	--
CBT30544	1.0888	5.7654	2.40472	3.79723e-07	NP_172210.1	josephin protein-related [Arabidopsis thaliana]	--	--
CBT52635	1.013	5.364	2.40472	3.77516e-13	NP_568938.1	glycine-rich protein [Arabidopsis thaliana]	AT5G61660.1	glycine-rich protein
CBT17984	2.4912	13.1779	2.4032	6.39734e-87	AEE84613.1	bifunctional inhibitor/lipid-transfer protein/seed storage 2S albumin-like protein [Arabidopsis thaliana]	AT4G22505.1	Bifunctional inhibitor/lipid-transfer protein/seed storage 2S albumin superfamily protein
CBT26192	1.5486	8.1894	2.40279	1.85171e-12	NP_200511.1	calmodulin-binding family protein [Arabidopsis thaliana]	AT5G57010.1	calmodulin-binding family protein
CBT17646	20.2891	107.265	2.40241	5.73779e-303	XP_002887829.1	VQ motif-containing protein [Arabidopsis lyrata subsp. lyrata]	AT1G80450.1	VQ motif-containing protein
CBT24365	2.5743	13.6014	2.40152	1.51117e-55	NP_566206.1	NPC4 (NONSPECIFIC PHOSPHOLIPASE C4); hydrolase, acting on ester bonds / phospholipase C [Arabidopsis thaliana]	AT3G03530.1	non-specific phospholipase C4 (NPC4)
CBT6920	25.0842	132.471	2.40082	0	NP_190391.1	lipase class 3 family protein / disease resistance protein-related [Arabidopsis thaliana]	AT3G48080.1	alpha/beta-Hydrolases superfamily protein
CBT46057	1.2987	6.8574	2.40062	1.88704e-06	--	--	--	--
CBT7406	3.8289	20.2026	2.39952	5.34708e-68	AAS47606.1	At3g56260 [Arabidopsis thaliana]	AT3G56260.2	unknown protein
CBT15426	13.6938	72.1208	2.39689	6.15572e-270	NP_174998.1	ATBZIP60 (BASIC REGION/LEUCINE ZIPPER MOTIF 60); DNA binding / transcription factor [Arabidopsis thaliana]	AT1G42990.1	basic region/leucine zipper motif 60 (BZIP60)
CBT2533	4.9191	25.9001	2.3965	1.24137e-48	XP_002878127.1	strictosidine synthase family protein [Arabidopsis lyrata subsp. lyrata]	AT3G57020.2	Calcium-dependent phosphotriesterase superfamily protein
CBT5162	2.6516	13.9596	2.39631	1.64699e-29	NP_568344.2	myb family transcription factor [Arabidopsis thaliana]	--	--
CBT2431	2.2873	12.0336	2.39533	1.3459e-19	AEE86791.1	uncharacterized protein [Arabidopsis thaliana]	--	--
CBT46598	1.1871	6.2451	2.39533	9.39977e-06	--	--	--	--
CBT11799	9.0632	47.635	2.39393	1.58655e-121	NP_973789.1	Expressed protein [Arabidopsis thaliana]	AT1G07985.1	Expressed protein
CBT21210	1.415	7.4272	2.39206	1.08667e-09	--	--	--	--
CBT24719	3264.46	17121.4	2.39088	0	NP_173553.1	ATEXT3 (EXTENSIN 3); structural constituent of cell wall [Arabidopsis thaliana]	AT1G21310.1	extensin 3 (EXT3)
CBT5272	5.4372	28.4783	2.38892	7.31603e-49	NP_563691.1	glutaredoxin family protein [Arabidopsis thaliana]	AT1G03850.2	Glutaredoxin family protein
CBT10035	11.1522	58.3899	2.38839	1.34474e-213	ABJ98060.1	glucose 6-Pi/Pi transporter [Eutrema halophilum]	AT1G61800.1	glucose-6-phosphate/phosphate translocator 2 (GPT2)
CBT15024	2.1202	11.0994	2.38824	5.35691e-09	--	--	--	--
CBT18590	1.1214	5.8705	2.38824	7.79085e-17	--	--	--	--
CBT10542	9.4253	49.3025	2.38705	2.04904e-303	NP_198817.1	AATP1 (AAA-ATPase 1); ATP binding / ATPase/ nucleoside-triphosphatase/ nucleotide binding [Arabidopsis thaliana]	AT5G40010.1	AAA-ATPase 1 (AATP1)
CBT17374	53.2418	277.877	2.38382	0	NP_190884.1	UGT73C7 (UDP-glucosyl transferase 73C7); UDP-glycosyltransferase/ transferase, transferring glycosyl groups [Arabidopsis thaliana]	AT3G53160.1	UDP-glucosyl transferase 73C7 (UGT73C7)
CBT48030	3.9447	20.5721	2.3827	1.12208e-18	--	--	--	--
CBT53327	1.7169	8.9494	2.382	1.5442e-11	--	--	--	--
CBT28112	1.0084	5.2555	2.38178	3.08898e-56	XP_002886292.1	ROOTY/SUPERROOT1 [Arabidopsis lyrata subsp. lyrata]	AT2G20610.1	SUPERROOT 1 (SUR1)
CBT2074	3.431	17.8734	2.38111	2.34733e-28	CAA65419.1	pathogenesis-related protein 1 [Arabidopsis thaliana]	AT4G33710.1	CAP (Cysteine-rich secretory proteins, Antigen 5, and Pathogenesis-related 1 protein) superfamily protein
CBT23265	7.472	38.8984	2.38014	9.35362e-125	NP_172985.1	CBS domain-containing protein [Arabidopsis thaliana]	AT1G15330.1	Cystathionine beta-synthase (CBS) protein
CBT17428	3.8739	20.1642	2.37992	1.94166e-24	AEE34138.1	TIR-NBS-LRR class disease resistance protein [Arabidopsis thaliana]	AT1G63730.1	Disease resistance protein (TIR-NBS-LRR class) family
CBT24772	5.7585	29.9706	2.37979	0	Q9LY77.1	RecName: Full=Calcium-transporting ATPase 12, plasma membrane-type; AltName: Full=Ca(2+)-ATPase isoform 12	AT3G63380.1	ATPase E1-E2 type family protein / haloacid dehalogenase-like hydrolase family protein
CBT2182	14.441	74.9777	2.37629	2.18439e-60	--	--	--	--
CBT26309	1.1924	6.1809	2.37395	3.75254e-10	--	--	--	--
CBT31708	15.4687	80.1792	2.37388	0	BAB10753.1	cotton fiber expressed protein 1-like protein [Arabidopsis thaliana]	AT5G54300.1	Protein of unknown function (DUF761)
CBT2941	2.8364	14.6987	2.37353	6.93197e-34	NP_567773.1	RD26 (RESPONSIVE TO DESICCATION 26); transcription activator/ transcription factor [Arabidopsis thaliana]	AT4G27410.2	RESPONSIVE TO DESICCATION 26 (RD26)
CBT12997	1.9086	9.8872	2.37302	3.70899e-60	BAG70977.1	glycosyl transferase family 2 protein [Musa balbisiana]	AT5G60700.1	glycosyltransferase family protein 2
CBT52280	2.5324	13.1184	2.37302	1.16054e-30	CAA63131.1	KNAT4 homeobox protein [Arabidopsis thaliana]	AT5G11060.1	KNOTTED1-like homeobox gene 4 (KNAT4)
CBT26987	2.5602	13.2526	2.37195	3.08589e-56	AAG40339.1	At1g11210 [Arabidopsis thaliana]	AT1G11210.1	Protein of unknown function (DUF761)
CBT39189	5.3531	27.7082	2.37188	9.13893e-68	XP_002894106.1	thioesterase family protein [Arabidopsis lyrata subsp. lyrata]	AT1G48320.1	Thioesterase superfamily protein
CBT15008	1.2569	6.5044	2.37156	6.48627e-07	--	--	--	--
CBT8537	1.0055	5.2035	2.37156	6.48627e-07	AEE34163.1	TIR-NBS-LRR class disease resistance protein [Arabidopsis thaliana]	AT1G63880.1	Disease resistance protein (TIR-NBS-LRR class) family
CBT33386	5.5809	28.8595	2.37047	5.57458e-21	NP_566097.1	short-chain dehydrogenase/reductase (SDR) family protein [Arabidopsis thaliana]	--	--
CBT52820	2.5793	13.3338	2.37003	3.19014e-15	NP_564066.2	ATCDPK1 (CALCIUM-DEPENDENT PROTEIN KINASE 1); calmodulin-dependent protein kinase/ kinase/ protein kinase [Arabidopsis thaliana]	--	--
CBT11409	6.1977	32.0059	2.36852	4.54429e-100	XP_002871157.1	DRE-binding protein 2A [Arabidopsis lyrata subsp. lyrata]	AT5G05410.2	DRE-binding protein 2A (DREB2A)
CBT3535	78.956	407.402	2.36733	0	NP_001147027.1	polyubiquitin containing 7 ubiquitin monomers [Zea mays]	AT5G03240.3	polyubiquitin 3 (UBQ3)
CBT28689	1.6865	8.6986	2.36676	1.56502e-14	S65812	RNA-directed DNA polymerase (EC 2.7.7.49) (clone DW15) - Arabidopsis thaliana retrotransposon Ta11-1	--	--
CBT27248	9.9563	51.3444	2.36653	3.89496e-201	XP_002885089.1	WD-40 repeat family protein [Arabidopsis lyrata subsp. lyrata]	AT3G15470.1	Transducin/WD40 repeat-like superfamily protein
CBT47189	1.0267	5.282	2.36315	3.2223e-06	--	--	--	--
CBT54329	1.07	5.5052	2.36315	3.2223e-06	AAY56446.1	At1g63930 [Arabidopsis thaliana]	--	--
CBT2491	23.8344	122.492	2.36156	1.10288e-122	NP_565844.1	zinc finger (AN1-like) family protein [Arabidopsis thaliana]	--	--
CBT1772	3.7806	19.3826	2.35807	2.62171e-67	XP_002892800.1	kelch repeat-containing F-box family protein [Arabidopsis lyrata subsp. lyrata]	AT1G14330.1	Galactose oxidase/kelch repeat superfamily protein
CBT27801	55.9471	286.205	2.35491	0	Q9LE22.1	RecName: Full=Probable calcium-binding protein CML27; AltName: Full=Calmodulin-like protein 27	AT1G18210.2	Calcium-binding EF-hand family protein
CBT38532	5.9978	30.6587	2.35379	7.02203e-37	AEE85808.1	uncharacterized protein [Arabidopsis thaliana]	AT4G30780.1	unknown protein
CBT18732	3.1125	15.8777	2.35085	3.05892e-59	CAB43638.1	NAD(P)H oxidoreductase, isoflavone reductase-like protein [Arabidopsis thaliana]	AT4G39230.1	NmrA-like negative transcriptional regulator family protein
CBT24708	7.8198	39.8753	2.35029	6.44524e-168	AAL16300.1	At1g63720/F24D7_9 [Arabidopsis thaliana]	AT1G63720.1	BEST Arabidopsis thaliana protein match is: hydroxyproline-rich glycoprotein family protein (TAIR:AT5G52430.1)
CBT14401	1.0379	5.2835	2.34788	1.3043e-13	T00833	RNA-directed DNA polymerase homolog T13L16.7 - Arabidopsis thaliana (fragment)	AT5G19270.1	unknown protein
CBT23064	3.9254	19.9742	2.34724	7.42167e-61	NP_001174489.1	Os05g0516400 [Oryza sativa Japonica Group]	AT5G38560.1	Protein kinase superfamily protein
CBT47662	1.113	5.6606	2.34654	1.87124e-15	XP_002876537.1	glycosyl hydrolase family 1 protein [Arabidopsis lyrata subsp. lyrata]	AT3G60120.1	beta glucosidase 27 (BGLU27)
CBT9904	4.6161	23.4728	2.34624	1.52446e-82	NP_196096.1	myb family transcription factor [Arabidopsis thaliana]	AT5G04760.1	Duplicated homeodomain-like superfamily protein
CBT22292	51.089	259.705	2.34579	0	ABD59074.1	At4g25030 [Arabidopsis thaliana]	AT4G25030.2	unknown protein
CBT15304	1.7087	8.6844	2.34552	3.13669e-09	--	--	--	--
CBT20698	1.4439	7.3386	2.34552	3.13669e-09	BAB10813.1	disease resistance protein-like [Arabidopsis thaliana]	AT5G46450.1	Disease resistance protein (TIR-NBS-LRR class) family
CBT16445	56.3299	286.023	2.34416	0	XP_002890889.1	FAD-binding domain-containing protein [Arabidopsis lyrata subsp. lyrata]	AT1G30700.1	FAD-binding Berberine family protein
CBT16647	2.3319	11.8315	2.34302	1.13148e-24	ABB76761.1	YSL transporter 1 [Noccaea caerulescens]	AT1G65730.1	YELLOW STRIPE like 7 (YSL7)
CBT26945	1.9945	10.1142	2.34229	9.14944e-15	NP_190645.3	GATL2 (Galacturonosyltransferase-like 2); polygalacturonate 4-alpha-galacturonosyltransferase/ transferase, transferring glycosyl groups / transferase, transferring hexosyl groups [Arabidopsis thaliana]	--	--
CBT7113	1.7831	9.0424	2.34229	5.92353e-42	XP_002876521.1	athlecrk [Arabidopsis lyrata subsp. lyrata]	AT3G59700.1	lectin-receptor kinase (HLECRK)
CBT29901	3.9103	19.8158	2.34129	1.89433e-18	AEE31609.1	Leucine-rich repeat (LRR) family protein [Arabidopsis thaliana]	AT1G33610.1	Leucine-rich repeat (LRR) family protein
CBT22390	6.479	32.827	2.34104	6.25209e-168	NP_564782.1	basic helix-loop-helix (bHLH) family protein [Arabidopsis thaliana]	AT1G61660.1	basic helix-loop-helix (bHLH) DNA-binding superfamily protein
CBT3141	3.9296	19.8627	2.33761	9.271e-18	--	--	--	--
CBT31795	1.3328	6.7371	2.33761	3.12708e-12	--	--	--	--
CBT46656	1.0175	5.143	2.33761	1.10352e-06	--	--	--	--
CBT47233	1.8805	9.5053	2.33761	2.19135e-10	--	--	--	--
CBT54784	1.2432	6.2838	2.33761	1.10352e-06	--	--	--	--
CBT1431	3.1802	16.0271	2.33331	3.48259e-45	--	--	--	--
CBT6484	18.4139	92.7043	2.33184	0	Q9LYS2.1	RecName: Full=ABC transporter C family member 10; Short=ABC transporter ABCC.10; Short=AtABCC10; AltName: Full=ATP-energized glutathione S-conjugate pump 14; AltName: Full=Glutathione S-conjugate-transporting ATPase 14; AltName: Full=Multidrug resistance-associated protein 14	AT3G59140.1	multidrug resistance-associated protein 14 (MRP14)
CBT28889	4.5776	23.0077	2.32945	1.47846e-70	NP_172770.1	CYP71B7; electron carrier/ heme binding / iron ion binding / monooxygenase/ oxygen binding [Arabidopsis thaliana]	AT1G13110.1	cytochrome P450, family 71 subfamily B, polypeptide 7 (CYP71B7)
CBT9274	127.214	639.086	2.32875	0	BAK18565.1	polyubiquitin [Mesembryanthemum crystallinum]	AT5G03240.3	polyubiquitin 3 (UBQ3)
CBT13945	1.4661	7.3627	2.32821	7.64295e-08	XP_002887653.1	12-oxophytodienoate reductase 1 [Arabidopsis lyrata subsp. lyrata]	AT2G06050.3	oxophytodienoate-reductase 3 (OPR3)
CBT16785	7.3168	36.7308	2.3277	1.21594e-102	XP_002875484.1	calcium-binding EF hand family protein [Arabidopsis lyrata subsp. lyrata]	AT3G29000.1	Calcium-binding EF-hand family protein
CBT27773	1.8861	9.4617	2.32672	9.70092e-36	AEE86594.1	uncharacterized protein [Arabidopsis thaliana]	AT4G35940.2	unknown protein
CBT28642	11.5695	57.9711	2.325	4.5889e-215	NP_177542.1	SS2 (STRICTOSIDINE SYNTHASE 2); strictosidine synthase [Arabidopsis thaliana]	AT1G74020.1	strictosidine synthase 2 (SS2)
CBT24	1.1736	5.8807	2.32499	1.2237e-75	AAG10812.1	Putative retroelement polyprotein [Arabidopsis thaliana]	AT4G23160.1	cysteine-rich RLK (RECEPTOR-like protein kinase) 8 (CRK8)
CBT25548	1.2107	6.0651	2.32467	5.47903e-06	AAF16767.1	F3M18.9 [Arabidopsis thaliana]	--	--
CBT8811	1.0443	5.2314	2.32467	5.47903e-06	--	--	--	--
CBT28838	9.824	49.1603	2.32311	8.48491e-92	NP_180762.1	GCN5-related N-acetyltransferase (GNAT) family protein [Arabidopsis thaliana]	AT2G32020.1	Acyl-CoA N-acyltransferases (NAT) superfamily protein
CBT593	46.6485	233.382	2.32279	0	NP_566038.1	pectinesterase family protein [Arabidopsis thaliana]	AT2G45220.1	Plant invertase/pectin methylesterase inhibitor superfamily
CBT12075	4.5357	22.6786	2.32195	7.72386e-209	AED92543.1	TIR-NBS-LRR class disease resistance protein [Arabidopsis thaliana]	AT5G18360.1	Disease resistance protein (TIR-NBS-LRR class) family
CBT5348	93.1652	465.797	2.32184	0	AAR20775.1	At5g02780 [Arabidopsis thaliana]	AT5G02780.1	glutathione transferase lambda 1 (GSTL1)
CBT11872	1.5183	7.59	2.32167	7.14801e-64	CAC39420.1	sulfate transporter [Brassica napus]	AT1G78000.2	sulfate transporter 1
CBT787	170.483	850.131	2.31806	0	NP_195870.1	HSC70-1 (HEAT SHOCK COGNATE PROTEIN 70-1); ATP binding [Arabidopsis thaliana]	AT5G02500.1	heat shock cognate protein 70-1 (HSC70-1)
CBT3929	4.4125	21.9921	2.31731	5.88008e-84	ACD77012.1	metal transporter protein [Brassica juncea]	AT1G65730.1	YELLOW STRIPE like 7 (YSL7)
CBT26829	1.0407	5.1853	2.31685	3.77392e-07	NP_200234.1	MYB49 (myb domain protein 49); transcription factor [Arabidopsis thaliana]	AT5G54230.1	myb domain protein 49 (MYB49)
CBT30007	1.6516	8.2288	2.31685	3.77392e-07	AEE75101.1	uncharacterized protein [Arabidopsis thaliana]	--	--
CBT53305	1.1638	5.7985	2.31685	3.75877e-16	NP_198903.1	AtUK/UPRT1 (Uridine kinase/Uracil phosphoribosyltransferase 1); ATP binding / kinase/ uracil phosphoribosyltransferase/ uridine kinase [Arabidopsis thaliana]	--	--
CBT28687	1.37	6.8124	2.314	2.61617e-14	NP_172958.2	glutamine amidotransferase-related [Arabidopsis thaliana]	AT1G15040.2	Class I glutamine amidotransferase-like superfamily protein
CBT17015	1.7212	8.5503	2.31252	1.86509e-18	XP_002875097.1	endonuclease/exonuclease/phosphatase family protein [Arabidopsis lyrata subsp. lyrata]	AT2G01900.1	DNAse I-like superfamily protein
CBT2115	2.2964	11.4002	2.31161	1.84356e-15	NP_178362.1	CYP71B9; electron carrier/ heme binding / iron ion binding / monooxygenase/ oxygen binding [Arabidopsis thaliana]	AT2G02580.1	cytochrome P450, family 71, subfamily B, polypeptide 9 (CYP71B9)
CBT21279	1.2123	6.0184	2.31161	2.62425e-08	BAB02990.1	retroelement pol polyprotein-like [Arabidopsis thaliana]	AT4G23160.1	cysteine-rich RLK (RECEPTOR-like protein kinase) 8 (CRK8)
CBT5610	5.8871	29.2152	2.31108	2.59742e-176	NP_190662.2	BCS1 (CYTOCHROME BC1 SYNTHESIS); ATP binding / ATPase/ nucleoside-triphosphatase/ nucleotide binding [Arabidopsis thaliana]	AT3G50930.1	cytochrome BC1 synthesis (BCS1)
CBT25195	3.4002	16.852	2.30923	5.78019e-60	Q8GY63.1	RecName: Full=Probable SAL3 phosphatase; AltName: Full=3'(2'),5'-bisphosphate nucleotidase 3; AltName: Full=3'(2'),5'-bisphosphonucleoside 3'(2')-phosphohydrolase 3; AltName: Full=DPNPase 3; AltName: Full=Inositol polyphosphate 1-phosphatase 3; Short=IPPase 3; AltName: Full=Inositol-1,4-bisphosphate 1-phosphatase 3	AT5G63990.1	Inositol monophosphatase family protein
CBT8945	3.3616	16.6579	2.30899	6.48211e-25	XP_002882916.1	cup-shaped cotyledon1 [Arabidopsis lyrata subsp. lyrata]	AT3G15170.1	CUP-SHAPED COTYLEDON1 (CUC1)
CBT27543	67.8901	336.376	2.3088	0	NP_566306.3	AIR12; extracellular matrix structural constituent [Arabidopsis thaliana]	AT3G07390.1	Auxin-Induced in Root cultures 12 (AIR12)
CBT14609	7.1013	35.1618	2.30786	1.62543e-38	NP_172770.1	CYP71B7; electron carrier/ heme binding / iron ion binding / monooxygenase/ oxygen binding [Arabidopsis thaliana]	AT1G13110.1	cytochrome P450, family 71 subfamily B, polypeptide 7 (CYP71B7)
CBT29570	1.0149	5.0252	2.30786	2.73136e-05	ACP30635.1	disease resistance protein [Brassica rapa subsp. pekinensis]	--	--
CBT30886	1.2197	6.0395	2.30786	2.73136e-05	--	--	--	--
CBT51633	1.2908	6.3913	2.30786	2.73136e-05	--	--	--	--
CBT47869	78.5892	388.851	2.30682	0	BAK18565.1	polyubiquitin [Mesembryanthemum crystallinum]	AT5G03240.3	polyubiquitin 3 (UBQ3)
CBT29340	13.6946	67.7496	2.30661	1.83314e-150	NP_177869.1	anac032 (Arabidopsis NAC domain containing protein 32); transcription factor [Arabidopsis thaliana]	AT1G77450.1	NAC domain containing protein 32 (NAC032)
CBT54122	1.0515	5.1964	2.30504	1.27452e-10	AAU95448.1	At1g55475 [Arabidopsis thaliana]	AT1G55475.1	unknown protein
CBT27899	19.6617	97.0493	2.30333	0	NP_565674.1	RAP2.7 (RELATED TO AP2.7); DNA binding / transcription factor [Arabidopsis thaliana]	AT2G28550.1	related to AP2.7 (RAP2.7)
CBT38894	14.2029	70.0976	2.30318	3.09827e-126	NP_683464.1	CLE14 (CLAVATA3/ESR-RELATED 14); protein binding / receptor binding [Arabidopsis thaliana]	--	--
CBT3247	1.132	5.5858	2.30284	1.87044e-06	NP_001066197.2	Os12g0156200 [Oryza sativa Japonica Group]	--	--
CBT26616	2.1992	10.8274	2.29964	4.4124e-14	NP_197018.1	aldose 1-epimerase family protein [Arabidopsis thaliana]	AT5G15140.1	Galactose mutarotase-like superfamily protein
CBT42917	3.5561	17.5082	2.29964	4.4124e-14	--	--	--	--
CBT14088	7.9971	39.3396	2.29844	1.94715e-57	AAG40355.1	At1g16880 [Arabidopsis thaliana]	AT1G16850.1	unknown protein
CBT2828	1.0353	5.0891	2.29742	8.97597e-09	--	--	--	--
CBT18195	1.972	9.692	2.29712	5.55181e-48	--	--	--	--
CBT51634	3.2133	15.7865	2.29655	1.53573e-17	NP_973669.1	tubulin-specific chaperone C-related [Arabidopsis thaliana]	--	--
CBT14517	1.0014	4.9171	2.29579	6.26495e-10	--	--	--	--
CBT7918	6.1644	30.2266	2.29378	2.71576e-44	NP_176113.1	disease resistance-responsive protein-related / dirigent protein-related [Arabidopsis thaliana]	--	--
CBT14629	6.7095	32.8707	2.29252	5.4734e-39	ABF19025.1	At5g40690 [Arabidopsis thaliana]	--	--
CBT11676	11.9109	58.3458	2.29235	2.0254e-130	NP_191825.2	GATL7 (Galacturonosyltransferase-like 7); polygalacturonate 4-alpha-galacturonosyltransferase/ transferase, transferring glycosyl groups / transferase, transferring hexosyl groups [Arabidopsis thaliana]	--	--
CBT27731	4.4387	21.7044	2.28978	3.1139e-81	XP_002863430.1	kinase family protein [Arabidopsis lyrata subsp. lyrata]	AT5G46080.1	Protein kinase superfamily protein
CBT2797	2.9063	14.1934	2.28795	3.74851e-34	Q6NL02.1	RecName: Full=F-box/kelch-repeat protein At5g39560	AT4G29370.1	Galactose oxidase/kelch repeat superfamily protein
CBT1436	8.2666	40.3467	2.28709	4.64375e-144	NP_175886.1	late embryogenesis abundant protein-related / LEA protein-related [Arabidopsis thaliana]	AT1G54890.1	Late embryogenesis abundant (LEA) protein-related
CBT15073	1.4704	7.1671	2.28514	4.43257e-08	--	--	--	--
CBT19914	1.1824	5.7634	2.28514	2.14765e-10	--	--	--	--
CBT31099	1.036	5.0495	2.28514	0.000136243	--	--	--	--
CBT36303	1.1172	5.4456	2.28514	0.000136243	--	--	--	--
CBT46929	1.1511	5.6106	2.28514	9.2875e-06	--	--	--	--
CBT47608	1.5553	7.5805	2.28514	3.16432e-39	XP_002887653.1	12-oxophytodienoate reductase 1 [Arabidopsis lyrata subsp. lyrata]	AT1G76680.1	12-oxophytodienoate reductase 1 (OPR1)
CBT6422	6.5732	31.9661	2.28187	3.44801e-170	NP_172060.2	BT3 (BTB AND TAZ DOMAIN PROTEIN 3); protein binding / transcription regulator [Arabidopsis thaliana]	AT1G05690.1	BTB and TAZ domain protein 3 (BT3)
CBT21575	99.0931	481.281	2.28002	0	CAA07573.1	src2-like protein [Arabidopsis thaliana]	AT1G09070.1	soybean gene regulated by cold-2 (SRC2)
CBT17108	16.4184	79.7018	2.2793	3.12218e-127	XP_002894445.1	mitogen-activated protein kinase 18 [Arabidopsis lyrata subsp. lyrata]	AT1G53510.1	mitogen-activated protein kinase 18 (MPK18)
CBT21283	2.0783	10.088	2.27919	4.37648e-32	NP_172780.1	ACA.l (autoinhibited Ca2+/ATPase II); ATPase, coupled to transmembrane movement of ions, phosphorylative mechanism / calmodulin binding [Arabidopsis thaliana]	AT1G13210.1	autoinhibited Ca2+/ATPase II (ACA.l)
CBT23360	3.789	18.3383	2.27496	3.67103e-46	AED91797.1	uncharacterized protein [Arabidopsis thaliana]	AT5G12340.1	unknown protein
CBT8456	1.4109	6.8182	2.27276	6.17678e-16	NP_191916.3	UNE10 (unfertilized embryo sac 10); DNA binding / transcription factor [Arabidopsis thaliana]	AT4G00050.1	unfertilized embryo sac 10 (UNE10)
CBT12111	4.0489	19.5355	2.2705	1.11874e-94	NP_567589.1	glycosyl transferase family 1 protein [Arabidopsis thaliana]	AT4G19460.1	UDP-Glycosyltransferase superfamily protein
CBT15336	1.1704	5.6472	2.2705	2.18167e-07	--	--	--	--
CBT13887	1.2159	5.8476	2.26578	3.01671e-15	XP_002872915.1	ATCNGC13 [Arabidopsis lyrata subsp. lyrata]	AT4G01010.1	cyclic nucleotide-gated channel 13 (CNGC13)
CBT1443	4.7293	22.7229	2.26444	6.41513e-89	NP_566249.1	ATL6; protein binding / zinc ion binding [Arabidopsis thaliana]	AT3G05200.1	ATL6
CBT13128	2.1706	10.412	2.26206	1.03247e-24	NP_176350.1	MLO6 (MILDEW RESISTANCE LOCUS O 6); calmodulin binding [Arabidopsis thaliana]	AT1G61560.1	MILDEW RESISTANCE LOCUS O 6 (MLO6)
CBT54550	1.1267	5.4045	2.26206	4.62568e-05	XP_002882108.1	short-chain dehydrogenase/reductase family protein [Arabidopsis lyrata subsp. lyrata]	--	--
CBT54766	1.2005	5.7583	2.26206	5.18164e-09	AEC07700.1	transducin family protein / WD-40 repeat family protein [Arabidopsis thaliana]	--	--
CBT4701	9.1917	44.0786	2.26167	1.1591e-267	NP_180595.1	SIP4 (SOS3-INTERACTING PROTEIN 4); kinase/ protein kinase [Arabidopsis thaliana]	AT2G30360.1	SOS3-interacting protein 4 (SIP4)
CBT28670	7.8866	37.7577	2.2593	1.23096e-95	Q9SVG9.1	RecName: Full=Calcium-binding protein CML42; AltName: Full=Calmodulin-like protein 42	AT4G20780.1	calmodulin like 42 (CML42)
CBT19322	5.4603	26.1247	2.25837	1.94384e-156	NP_182329.2	oxidoreductase, 2OG-Fe(II) oxygenase family protein [Arabidopsis thaliana]	AT2G48080.1	oxidoreductase, 2OG-Fe(II) oxygenase family protein
CBT6921	1.4661	7.0017	2.2557	2.09856e-13	AAD21491.1	expressed protein [Arabidopsis thaliana]	--	--
CBT5847	4.3384	20.7087	2.25501	5.80553e-49	AAS10115.1	MYB transcription factor [Arabidopsis thaliana]	AT5G62470.2	myb domain protein 96 (MYB96)
CBT16040	2.761	13.1615	2.25308	3.92232e-102	NP_193546.7	AML3 (ARABIDOPSIS MEI2-LIKE 3); RNA binding / nucleic acid binding / nucleotide binding [Arabidopsis thaliana]	AT4G18120.2	MEI2-like 3 (ML3)
CBT1445	1.0322	4.9194	2.25272	2.9768e-12	NP_001046391.2	Os02g0236500 [Oryza sativa Japonica Group]	AT4G10200.1	TTF-type zinc finger protein with HAT dimerisation domain
CBT2856	3.6292	17.2963	2.25272	8.60623e-18	--	--	--	--
CBT865	56.7922	270.62	2.25251	0	NP_181966.1	DC1 domain-containing protein [Arabidopsis thaliana]	AT2G44380.1	Cysteine/Histidine-rich C1 domain family protein
CBT23287	8.7524	41.6816	2.25166	5.66048e-138	Q9LPS9.1	RecName: Full=Pirin-like protein At1g50590	AT1G50590.1	RmlC-like cupins superfamily protein
CBT25053	3.0479	14.4891	2.24907	9.34531e-61	NP_850501.1	PTF1 (PLASTID TRANSCRIPTION FACTOR 1); transcription factor [Arabidopsis thaliana]	AT3G02150.2	plastid transcription factor 1 (PTF1)
CBT11153	228.462	1085.8	2.24873	0	AAS09825.1	heat shock cognate protein 70 [Eutrema halophilum]	AT3G09440.2	Heat shock protein 70 (Hsp 70) family protein
CBT20827	1.7009	8.0709	2.24646	1.02328e-12	T00833	RNA-directed DNA polymerase homolog T13L16.7 - Arabidopsis thaliana (fragment)	AT5G19270.1	unknown protein
CBT25602	2.1386	10.1482	2.24646	1.02328e-12	--	--	--	--
CBT48299	1.0789	5.1126	2.2445	2.4664e-14	NP_198211.1	DNA-binding protein-related [Arabidopsis thaliana]	AT5G28590.1	DNA-binding family protein
CBT9185	4.3999	20.8104	2.24175	1.44102e-17	--	--	--	--
CBT27449	67.4966	318.555	2.23865	0	NP_975007.1	BT4 (BTB AND TAZ DOMAIN PROTEIN 4); protein binding / transcription regulator [Arabidopsis thaliana]	AT5G67480.2	BTB and TAZ domain protein 4 (BT4)
CBT20665	2.1975	10.3711	2.2386	8.68516e-09	AEE31609.1	Leucine-rich repeat (LRR) family protein [Arabidopsis thaliana]	--	--
CBT45493	3.7711	17.7931	2.23828	1.81739e-120	NP_177514.1	EIL3 (ETHYLENE-INSENSITIVE3-LIKE3); DNA binding / transcription factor [Arabidopsis thaliana]	AT1G73730.1	ETHYLENE-INSENSITIVE3-like 3 (EIL3)
CBT39888	2.7133	12.8015	2.2382	2.78156e-33	NP_189474.2	GATL10 (Galacturonosyltransferase-like 10); polygalacturonate 4-alpha-galacturonosyltransferase/ transferase, transferring hexosyl groups [Arabidopsis thaliana]	AT3G28340.1	galacturonosyltransferase-like 10 (GATL10)
CBT18927	16.1396	76.0511	2.23637	0	NP_191010.1	ATEP3; chitinase [Arabidopsis thaliana]	AT3G54420.1	homolog of carrot EP3-3 chitinase (EP3)
CBT9155	1.3282	6.2579	2.23623	4.98647e-12	NP_001030950.4	ATP binding / kinase/ protein kinase/ protein serine/threonine kinase/ protein tyrosine kinase [Arabidopsis thaliana]	--	--
CBT30241	11.4105	53.694	2.2344	3.9138e-212	NP_172770.1	CYP71B7; electron carrier/ heme binding / iron ion binding / monooxygenase/ oxygen binding [Arabidopsis thaliana]	AT1G13110.1	cytochrome P450, family 71 subfamily B, polypeptide 7 (CYP71B7)
CBT17914	8.3338	39.1834	2.23319	1.03717e-145	AEC08446.1	2-oxoglutarate (2OG) and Fe(II)-dependent oxygenase-like protein [Arabidopsis thaliana]	AT2G30830.1	2-oxoglutarate (2OG) and Fe(II)-dependent oxygenase superfamily protein
CBT18263	9.3493	43.9023	2.23137	4.77467e-267	AEC06551.1	phospholipase-like protein [Arabidopsis thaliana]	AT2G16900.3	Arabidopsis phospholipase-like protein (PEARLI 4) family
CBT23037	40.3	189.18	2.23091	0	AED90791.1	Nuclear transport factor 2 (NTF2) family protein [Arabidopsis thaliana]	AT5G04830.2	Nuclear transport factor 2 (NTF2) family protein
CBT14773	1.1668	5.4765	2.23069	5.31551e-06	--	--	--	--
CBT14841	1.4657	6.8794	2.23069	1.25147e-07	NP_179379.1	CPK16; ATP binding / calcium ion binding / calmodulin-dependent protein kinase/ protein kinase/ protein serine/threonine kinase [Arabidopsis thaliana]	--	--
CBT17056	1.5809	7.4202	2.23069	1.40599e-20	AAQ22624.1	At1g03051 [Arabidopsis thaliana]	AT1G03055.1	unknown protein
CBT19247	1.5587	7.3159	2.23069	9.98485e-16	NP_198513.1	NHL25 (NDR1/HIN1-LIKE 25) [Arabidopsis thaliana]	AT5G36970.1	NDR1/HIN1-like 25 (NHL25)
CBT26019	1.2719	5.9696	2.23069	2.97127e-09	AEE83930.1	protein kinase family protein [Arabidopsis thaliana]	AT4G17660.1	Protein kinase superfamily protein
CBT3002	1.0198	4.7864	2.23069	1.25147e-07	NP_173353.1	hydrolase [Arabidopsis thaliana]	--	--
CBT51766	1.0937	5.1332	2.23069	2.97127e-09	--	--	--	--
CBT9747	3.51	16.4746	2.23069	5.48791e-74	NP_186994.2	armadillo/beta-catenin repeat family protein [Arabidopsis thaliana]	AT3G03440.1	ARM repeat superfamily protein
CBT17944	1.0241	4.7901	2.22564	5.87222e-13	AAF18645.1	F5J5.10 [Arabidopsis thaliana]	AT1G49920.1	MuDR family transposase
CBT9335	4.5791	21.4175	2.22564	9.54762e-25	XP_002879795.1	esterase/lipase/thioesterase family protein [Arabidopsis lyrata subsp. lyrata]	--	--
CBT20454	9.9348	46.4613	2.22546	1.04798e-46	NP_567535.1	KAN3 (KANADI 3); DNA binding / transcription factor [Arabidopsis thaliana]	AT4G17695.1	KANADI 3 (KAN3)
CBT9157	5.0438	23.5598	2.22374	2.83738e-18	--	--	--	--
CBT12218	1.4256	6.6581	2.22352	7.12914e-51	ACP30553.1	disease resistance protein [Brassica rapa subsp. pekinensis]	AT5G51630.1	Disease resistance protein (TIR-NBS-LRR class) family
CBT7065	2.9184	13.5977	2.22009	3.10367e-68	XP_002867480.1	glycosyl hydrolase family 1 protein [Arabidopsis lyrata subsp. lyrata]	AT4G27820.1	beta glucosidase 9 (BGLU9)
CBT15131	1.1834	5.5115	2.21955	1.80652e-06	--	--	--	--
CBT32699	1.3009	6.0589	2.21955	1.80652e-06	--	--	--	--
CBT24292	1.8315	8.5277	2.21912	4.29348e-42	NP_190092.1	ATNRT2.6; nitrate transmembrane transporter [Arabidopsis thaliana]	AT3G45060.1	high affinity nitrate transporter 2.6 (NRT2.6)
CBT16874	1.7313	8.0524	2.21758	3.47559e-10	--	--	--	--
CBT1281	2.5013	11.6177	2.21557	2.16255e-32	AAV91328.1	At5g62770 [Arabidopsis thaliana]	AT5G62770.1	Protein of unknown function (DUF1645)
CBT47003	1.2971	6.0211	2.21475	7.78014e-05	XP_002866680.1	Dof-type zinc finger domain-containing protein [Arabidopsis lyrata subsp. lyrata]	--	--
CBT3013	1257.94	5825.59	2.21134	0	--	--	--	--
CBT47467	1.2548	5.8071	2.21037	6.14054e-07	AAM64761.1	contains similarity to photomorphogenesis repressor protein [Arabidopsis thaliana]	AT5G52250.1	Transducin/WD40 repeat-like superfamily protein
CBT20877	2.1261	9.8255	2.20833	4.96911e-09	BAH57191.1	AT1G22530 [Arabidopsis thaliana]	--	--
CBT45645	2.0937	9.6651	2.20672	3.7962e-23	Q9FKA5.1	RecName: Full=Uncharacterized protein At5g39570	AT5G39570.1	FUNCTIONS IN: molecular_function unknown
CBT7201	1.9648	9.07	2.20672	3.7962e-23	BAC42492.1	embryo-specific protein like [Arabidopsis thaliana]	AT5G62210.1	Embryo-specific protein 3, (ATS3)
CBT723	1.6431	7.5848	2.20672	3.7962e-23	AAL25566.1	AT5g02020/T7H20_70 [Arabidopsis thaliana]	AT5G02020.1	unknown protein
CBT38924	1.6516	7.6222	2.20637	3.35979e-13	AAK96877.1	SNF1 related protein kinase [Arabidopsis thaliana]	AT3G23000.1	CBL-interacting protein kinase 7 (CIPK7)
CBT21573	27.5126	126.932	2.20589	0	XP_002890353.1	ATPUP14 [Arabidopsis lyrata subsp. lyrata]	AT1G19770.1	purine permease 14 (PUP14)
CBT21758	50.331	232.185	2.20576	0	XP_002885215.1	late embryogenesis abundant domain-containing protein [Arabidopsis lyrata subsp. lyrata]	AT3G17520.1	Late embryogenesis abundant protein (LEA) family protein
CBT42154	1.2276	5.6607	2.2051	1.90712e-19	BAB01350.1	Mutator-like transposase [Arabidopsis thaliana]	--	--
CBT47495	1.2822	5.9025	2.20268	2.63318e-05	NP_001119080.1	basic helix-loop-helix (bHLH) family protein [Arabidopsis thaliana]	--	--
CBT15415	9.1284	41.9947	2.20177	1.53542e-49	NP_201021.1	peptidoglycan-binding LysM domain-containing protein [Arabidopsis thaliana]	AT5G62150.1	peptidoglycan-binding LysM domain-containing protein
CBT11498	10.0348	46.1607	2.20165	1.02151e-129	--	--	--	--
CBT11754	7.9075	36.3739	2.20161	2.30868e-83	NP_176331.1	S-locus lectin protein kinase family protein [Arabidopsis thaliana]	AT1G61360.1	S-locus lectin protein kinase family protein
CBT21558	7.9512	36.5546	2.20082	4.84044e-167	NP_191260.1	strictosidine synthase family protein [Arabidopsis thaliana]	AT3G57010.1	Calcium-dependent phosphotriesterase superfamily protein
CBT24117	1.5828	7.2673	2.19899	5.21033e-25	Q8RYD3.1	RecName: Full=B3 domain-containing protein At3g11580; AltName: Full=Protein AUXIN RESPONSE FACTOR 32	AT3G11580.1	AP2/B3-like transcriptional factor family protein
CBT28926	7.4565	34.2361	2.19894	1.31504e-83	NP_566283.1	ATG8H (autophagy 8h); microtubule binding [Arabidopsis thaliana]	AT3G06420.1	autophagy 8h (ATG8H)
CBT33507	1.4322	6.5742	2.19863	4.75968e-12	NP_199170.2	serine-type endopeptidase inhibitor [Arabidopsis thaliana]	AT5G43580.1	Serine protease inhibitor, potato inhibitor I-type family protein
CBT54477	1.6024	7.3508	2.19768	5.79843e-10	NP_180599.1	OFP2 (OVATE FAMILY PROTEIN 2) [Arabidopsis thaliana]	AT2G30400.1	ovate family protein 2 (OFP2)
CBT6822	2.9985	13.7553	2.19768	5.48868e-98	XP_002881065.1	binding protein [Arabidopsis lyrata subsp. lyrata]	AT2G29670.1	Tetratricopeptide repeat (TPR)-like superfamily protein
CBT20240	26.6691	122.217	2.19621	0	XP_002887653.1	12-oxophytodienoate reductase 1 [Arabidopsis lyrata subsp. lyrata]	AT1G76680.1	12-oxophytodienoate reductase 1 (OPR1)
CBT13293	2.5683	11.7555	2.19444	4.03092e-33	XP_002866182.1	At5g57100 [Arabidopsis lyrata subsp. lyrata]	AT5G57100.1	Nucleotide/sugar transporter family protein
CBT24388	5.5311	25.2634	2.19141	2.968e-98	XP_002876735.1	ATPAP1 [Arabidopsis lyrata subsp. lyrata]	AT2G01180.1	phosphatidic acid phosphatase 1 (PAP1)
CBT25321	2.5145	11.4754	2.19018	1.30416e-39	XP_002878344.1	scarecrow transcription factor family protein [Arabidopsis lyrata subsp. lyrata]	AT3G60630.1	HAIRY MERISTEM 2 (HAM2)
CBT5727	2.1004	9.5842	2.18999	2.97276e-25	AAO85532.1	monoterpene synthase [Arabidopsis thaliana]	AT3G25830.1	terpene synthase-like sequence-1,8-cineole (TPS-CIN)
CBT16539	10.9691	50.0494	2.1899	1.46671e-271	XP_002875306.1	regulator of G-protein signaling 1 [Arabidopsis lyrata subsp. lyrata]	AT3G26090.1	REGULATOR OF G-PROTEIN SIGNALING 1 (RGS1)
CBT7411	2.6787	12.2057	2.18797	1.80158e-60	AEE34570.1	protein kinase domain-containing protein [Arabidopsis thaliana]	AT1G66910.1	Protein kinase superfamily protein
CBT4951	11.5942	52.821	2.18771	9.28436e-118	NP_181966.1	DC1 domain-containing protein [Arabidopsis thaliana]	AT2G44380.1	Cysteine/Histidine-rich C1 domain family protein
CBT24302	9.9973	45.5452	2.18768	7.92014e-272	AEE85675.1	uncharacterized protein [Arabidopsis thaliana]	AT4G29780.1	unknown protein
CBT2538	7.6868	35.0009	2.18694	2.11404e-106	NP_563809.1	ADT6 (arogenate dehydratase 6); arogenate dehydratase/ prephenate dehydratase [Arabidopsis thaliana]	AT1G08250.1	arogenate dehydratase 6 (ADT6)
CBT10742	1.2812	5.8282	2.18561	2.3134e-11	--	--	--	--
CBT3468	7.9803	36.3037	2.18561	3.91402e-52	NP_566206.1	NPC4 (NONSPECIFIC PHOSPHOLIPASE C4); hydrolase, acting on ester bonds / phospholipase C [Arabidopsis thaliana]	AT3G03530.1	non-specific phospholipase C4 (NPC4)
CBT46919	2.0423	9.2906	2.18561	2.3134e-11	ACP30577.1	disease resistance protein [Brassica rapa subsp. pekinensis]	AT5G11250.1	Disease resistance protein (TIR-NBS-LRR class)
CBT18490	1.6447	7.4703	2.18339	6.37184e-17	NP_189138.1	AtRLP42 (Receptor Like Protein 42); protein binding [Arabidopsis thaliana]	AT3G25020.1	receptor like protein 42 (RLP42)
CBT21774	27.0213	122.524	2.18089	0	NP_174496.1	XTR4 (XYLOGLUCAN ENDOTRANSGLYCOSYLASE 4); hydrolase, acting on glycosyl bonds / hydrolase, hydrolyzing O-glycosyl compounds / xyloglucan:xyloglucosyl transferase [Arabidopsis thaliana]	AT1G32170.1	xyloglucan endotransglucosylase/hydrolase 30 (XTH30)
CBT52932	2.5481	11.5493	2.18031	5.42519e-67	XP_002889383.1	3-ketoacyl-CoA synthase 1 [Arabidopsis lyrata subsp. lyrata]	AT1G01120.1	3-ketoacyl-CoA synthase 1 (KCS1)
CBT19592	3.6931	16.7352	2.17999	5.78335e-26	NP_195699.1	AtRABH1c (Arabidopsis Rab GTPase homolog H1c); GTP binding / protein binding [Arabidopsis thaliana]	AT4G39890.1	RAB GTPase homolog H1C (RABH1c)
CBT26456	1.6322	7.3931	2.17935	1.02716e-06	--	--	--	--
CBT25953	1.5412	6.9719	2.1775	9.66056e-10	AED94443.1	uncharacterized protein [Arabidopsis thaliana]	--	--
CBT42150	1.2419	5.6178	2.1775	9.66056e-10	NP_680468.1	PCK2 (PHOSPHOENOLPYRUVATE CARBOXYKINASE 2); ATP binding / phosphoenolpyruvate carboxykinase (ATP)/ phosphoenolpyruvate carboxykinase/ purine nucleotide binding [Arabidopsis thaliana]	AT5G65690.1	phosphoenolpyruvate carboxykinase 2 (PCK2)
CBT18730	5.1231	23.1436	2.17552	1.99365e-42	CAC37692.1	phytochelatin synthase [Brassica juncea]	AT5G44070.1	CADMIUM SENSITIVE 1 (CAD1)
CBT27200	3.7009	16.7148	2.1752	7.9239e-28	XP_002885977.1	calmodulin-binding protein [Arabidopsis lyrata subsp. lyrata]	AT2G15760.1	Protein of unknown function (DUF1645)
CBT5117	3.6015	16.2663	2.1752	7.9239e-28	AEC07295.1	uncharacterized protein [Arabidopsis thaliana]	--	--
CBT1580	1.6667	7.5218	2.17411	3.18445e-13	AAP12861.1	At2g40095 [Arabidopsis thaliana]	--	--
CBT20931	1.6247	7.3322	2.17411	2.91621e-22	XP_002871509.1	carbon-nitrogen hydrolase family protein [Arabidopsis lyrata subsp. lyrata]	AT5G12040.1	Nitrilase/cyanide hydratase and apolipoprotein N-acyltransferase family protein
CBT24627	16.0826	72.5711	2.1739	1.12826e-270	NP_565043.1	JAZ6 (JASMONATE-ZIM-DOMAIN PROTEIN 6) [Arabidopsis thaliana]	AT1G72450.1	jasmonate-zim-domain protein 6 (JAZ6)
CBT29772	4.8817	21.9766	2.1705	3.62479e-17	XP_002862889.1	nodulin family protein [Arabidopsis lyrata subsp. lyrata]	--	--
CBT21098	1.2578	5.6539	2.16833	3.84486e-11	NP_176218.1	jacalin lectin family protein [Arabidopsis thaliana]	AT1G60095.1	Mannose-binding lectin superfamily protein
CBT13752	138.735	623.53	2.16813	0	AAG13408.1	BN28b [Brassica napus]	--	--
CBT5309	15.0085	67.3988	2.16694	9.7885e-114	NP_200549.2	AIL5 (AINTEGUMENTA-LIKE 5); DNA binding / transcription factor [Arabidopsis thaliana]	AT5G57390.1	AINTEGUMENTA-like 5 (AIL5)
CBT26245	1.0679	4.7919	2.16584	0.000130171	--	--	--	--
CBT5267	3.9539	17.7425	2.16584	5.27865e-29	BAB09992.1	serine/threonine protein kinase-like [Arabidopsis thaliana]	AT5G35580.1	Protein kinase superfamily protein
CBT4325	1.0534	4.7187	2.16338	2.65606e-41	NP_195197.1	ADC2 (ARGININE DECARBOXYLASE 2); arginine decarboxylase [Arabidopsis thaliana]	AT4G34710.2	arginine decarboxylase 2 (ADC2)
CBT6870	32.6026	146.017	2.16308	0	NP_564023.1	EER4 (ENHANCED ETHYLENE RESPONSE 4); DNA binding / transcription initiation factor [Arabidopsis thaliana]	AT1G17440.2	ENHANCED ETHYLENE RESPONSE 4 (EER4)
CBT26080	1.0826	4.8435	2.16151	1.54173e-12	AAF71981.1	Hypothetical protein [Arabidopsis thaliana]	--	--
CBT1837	5.6844	25.4097	2.16031	2.89369e-32	AAK96531.1	AT5g22270/MWD9_5 [Arabidopsis thaliana]	AT5G06270.1	unknown protein
CBT20215	1.0164	4.541	2.15961	4.40788e-05	--	--	--	--
CBT28610	2.5501	11.3938	2.15961	7.72499e-25	AAF17640.1	T23E18.17 [Arabidopsis thaliana]	AT1G76240.1	Arabidopsis protein of unknown function (DUF241)
CBT11493	338.884	1513.27	2.1588	0	ACP28875.1	glutathionine peroxidase 6 [Eutrema halophilum]	AT4G11600.1	glutathione peroxidase 6 (GPX6)
CBT20344	1.3624	6.0762	2.15704	1.6053e-09	NP_191330.1	protein kinase family protein [Arabidopsis thaliana]	AT3G57710.1	Protein kinase superfamily protein
CBT53124	1.0283	4.5861	2.15704	1.6053e-09	AEE83547.1	uncharacterized protein [Arabidopsis thaliana]	--	--
CBT28120	10.0994	44.9975	2.15558	6.45253e-209	XP_002881357.1	EDA28/MEE23 [Arabidopsis lyrata subsp. lyrata]	AT2G34790.1	MATERNAL EFFECT EMBRYO ARREST 23 (MEE23)
CBT14791	2.4954	11.1119	2.15475	2.11506e-14	XP_002882948.1	ATNAC2 [Arabidopsis lyrata subsp. lyrata]	AT3G15510.1	NAC domain containing protein 2 (NAC2)
CBT4513	39.1553	174.236	2.15376	0	NP_196726.1	hydrolase, alpha/beta fold family protein [Arabidopsis thaliana]	AT5G11650.1	alpha/beta-Hydrolases superfamily protein
CBT22701	2.0683	9.1796	2.14998	3.88272e-21	NP_187566.4	protein binding [Arabidopsis thaliana]	--	--
CBT45807	2.8138	12.4839	2.14949	8.48118e-52	Q9LEU4.1	RecName: Full=Probable CCR4-associated factor 1 homolog 10	AT5G10960.1	Polynucleotidyl transferase, ribonuclease H-like superfamily protein
CBT12452	3.3103	14.6828	2.14908	1.5536e-98	AAD32866.1	F14N23.4 [Arabidopsis thaliana]	AT1G43760.1	DNAse I-like superfamily protein
CBT22705	4.9736	22.0199	2.14644	5.84028e-40	AEE29550.1	VQ motif-containing protein [Arabidopsis thaliana]	--	--
CBT39292	6.9005	30.5498	2.14639	4.10494e-51	BAJ25846.1	ATP-dependent zinc metalloprotease ThFtsH8 [Eutrema salsugineum]	AT1G06430.1	FTSH protease 8 (FTSH8)
CBT28014	95.814	424.169	2.14633	0	XP_002888166.1	PDR8/PEN3 [Arabidopsis lyrata subsp. lyrata]	AT1G59870.1	PENETRATION 3 (PEN3)
CBT15361	4.0826	18.0727	2.14624	2.55493e-12	--	--	--	--
CBT19553	1.6361	7.2426	2.14624	2.55493e-12	NP_192354.1	WRKY42; transcription factor [Arabidopsis thaliana]	AT4G04450.1	WRKY42
CBT4908	1.268	5.6133	2.14624	2.55493e-12	NP_177769.1	phosphate transporter family protein [Arabidopsis thaliana]	AT1G76430.1	phosphate transporter 1
CBT18915	12.3582	54.6906	2.14582	4.93626e-284	XP_002881514.1	short-chain dehydrogenase/reductase family protein [Arabidopsis lyrata subsp. lyrata]	AT2G37540.1	NAD(P)-binding Rossmann-fold superfamily protein
CBT1874	2.3022	10.1822	2.14496	8.75197e-13	--	--	--	--
CBT5251	6.8095	30.0808	2.14323	1.99132e-50	XP_002889979.1	glycosyl transferase family 17 protein [Arabidopsis lyrata subsp. lyrata]	--	--
CBT3610	36.3124	160.399	2.14313	0	AAF80649.1	Contains similarity to O-Methyltransferase 1 from Arabidopsis thaliana gb|U70424. It is a member of O-methyltransferase family. ESTs gb|AI993288 and gb|Z18076 come from this gene	AT1G21120.1	O-methyltransferase family protein
CBT12573	4.8225	21.2953	2.1427	2.51323e-95	NP_568567.1	CDF2 (CYCLING DOF FACTOR 2); DNA binding / protein binding / transcription factor [Arabidopsis thaliana]	AT5G39660.2	cycling DOF factor 2 (CDF2)
CBT52125	2.3293	10.2861	2.1427	1.97643e-07	--	--	--	--
CBT34578	1.0853	4.7893	2.14169	3.39919e-27	NP_193158.2	RHF1A (RING-H2 GROUP F1A); protein binding / ubiquitin-protein ligase/ zinc ion binding [Arabidopsis thaliana]	AT4G14220.1	RING-H2 group F1A (RHF1A)
CBT13677	11.4145	50.3662	2.14158	5.7339e-60	AEC07991.1	uncharacterized protein [Arabidopsis thaliana]	AT2G27389.1	unknown protein
CBT29815	18.132	79.9844	2.14118	1.99851e-87	XP_002870078.1	zinc-binding family protein [Arabidopsis lyrata subsp. lyrata]	--	--
CBT13104	1.2892	5.6854	2.14075	1.1982e-14	Q8VYA3.1	RecName: Full=Wall-associated receptor kinase-like 10; Flags: Precursor	AT1G79680.1	WALL ASSOCIATED KINASE (WAK)-LIKE 10 (WAKL10)
CBT23594	1.101	4.8555	2.14075	6.72744e-08	--	--	--	--
CBT3170	1.4731	6.4965	2.14075	6.72744e-08	--	--	--	--
CBT34207	2.0372	8.9627	2.13734	1.60157e-86	XP_002894328.1	4-cumarate-COA-ligase [Arabidopsis lyrata subsp. lyrata]	AT1G51680.1	4-coumarate:CoA ligase 1 (4CL1)
CBT52501	1.4528	6.3904	2.13704	1.87201e-40	NP_001078793.1	dentin sialophosphoprotein-related [Arabidopsis thaliana]	AT5G64170.2	dentin sialophosphoprotein-related
CBT4598	4.7705	20.9807	2.13686	3.21861e-104	XP_002885544.1	leucine-rich repeat family protein [Arabidopsis lyrata subsp. lyrata]	AT3G23120.1	receptor like protein 38 (RLP38)
CBT11308	49.6313	218.263	2.13675	0	NP_199759.1	ATCP1 (Ca2+-binding protein 1); calcium ion binding [Arabidopsis thaliana]	AT5G49480.1	Ca2+-binding protein 1 (CP1)
CBT21887	91.3546	401.166	2.13465	0	NP_182218.2	CYP709B2; electron carrier/ heme binding / iron ion binding / monooxygenase/ oxygen binding [Arabidopsis thaliana]	AT2G46950.1	cytochrome P450, family 709, subfamily B, polypeptide 2 (CYP709B2)
CBT10034	9.9364	43.6106	2.13388	1.06073e-138	XP_002864502.1	basic helix-loop-helix family protein [Arabidopsis lyrata subsp. lyrata]	AT5G57150.1	basic helix-loop-helix (bHLH) DNA-binding superfamily protein
CBT28028	35.4891	155.713	2.13344	0	NP_564180.1	GI (GIGANTEA) [Arabidopsis thaliana]	AT1G22770.1	GIGANTEA (GI)
CBT6452	1.2197	5.3475	2.13229	3.60739e-11	BAB02902.1	disease resistance protein-like [Arabidopsis thaliana]	AT3G24982.1	receptor like protein 40 (RLP40)
CBT21807	5.3273	23.3318	2.13081	1.01703e-77	NP_565305.1	sulfotransferase family protein [Arabidopsis thaliana]	AT2G03750.1	P-loop containing nucleoside triphosphate hydrolases superfamily protein
CBT25738	30.5363	133.719	2.13061	1.40836e-178	AAA32741.1	cell wall protein [Arabidopsis thaliana]	AT5G59170.1	Proline-rich extensin-like family protein
CBT10440	64.9036	284.153	2.1303	0	NP_565191.1	curculin-like (mannose-binding) lectin family protein [Arabidopsis thaliana]	AT1G78830.1	Curculin-like (mannose-binding) lectin family protein
CBT20510	2.8058	12.2731	2.12902	1.69454e-13	NP_192625.4	kinase [Arabidopsis thaliana]	AT1G35710.1	Protein kinase family protein with leucine-rich repeat domain
CBT18321	1.3451	5.8777	2.1276	6.77378e-15	--	--	--	--
CBT6370	4.6131	20.1586	2.1276	8.09808e-70	NP_568777.1	WRKY27; transcription factor [Arabidopsis thaliana]	AT5G52830.1	WRKY DNA-binding protein 27 (WRKY27)
CBT2263	2.4246	10.5845	2.12611	9.30849e-17	NP_180439.1	zinc finger (C2H2 type) family protein [Arabidopsis thaliana]	AT2G28710.1	C2H2-type zinc finger family protein
CBT17564	6.8742	29.9481	2.12321	1.02111e-64	NP_190645.3	GATL2 (Galacturonosyltransferase-like 2); polygalacturonate 4-alpha-galacturonosyltransferase/ transferase, transferring glycosyl groups / transferase, transferring hexosyl groups [Arabidopsis thaliana]	AT3G50760.1	galacturonosyltransferase-like 2 (GATL2)
CBT5723	5.6634	24.5583	2.11647	3.4737e-135	NP_001119433.1	calcium-binding EF hand family protein [Arabidopsis thaliana]	AT5G54130.4	Calcium-binding endonuclease/exonuclease/phosphatase family
CBT13950	1.6423	7.1152	2.11522	6.96602e-12	NP_175139.1	AtRLP6 (Receptor Like Protein 6); protein binding [Arabidopsis thaliana]	--	--
CBT1790	1.7266	7.4808	2.11522	3.26806e-07	AEC08160.1	uncharacterized protein [Arabidopsis thaliana]	--	--
CBT27177	1.5074	6.5308	2.11522	1.74673e-10	XP_002893614.1	lipase class 3 family protein [Arabidopsis lyrata subsp. lyrata]	AT1G30370.1	alpha/beta-Hydrolases superfamily protein
CBT3186	1.6028	6.9442	2.11522	1.74673e-10	--	--	--	--
CBT32631	1.465	6.3473	2.11522	1.11335e-07	NP_189134.1	AtRLP39 (Receptor Like Protein 39); protein binding [Arabidopsis thaliana]	AT3G24900.1	receptor like protein 39 (RLP39)
CBT35698	1.2142	5.2604	2.11522	0.000217153	--	--	--	--
CBT42497	1.1489	4.9778	2.11522	1.28943e-08	AAL16180.1	At3g07760/F17A17.10 [Arabidopsis thaliana]	--	--
CBT42806	2.8765	12.4624	2.11522	5.2539e-17	NP_194590.2	PHR1 (PHOSPHATE STARVATION RESPONSE 1); transcription factor [Arabidopsis thaliana]	--	--
CBT46286	1.1714	5.0751	2.11522	0.000217153	--	--	--	--
CBT46990	1.2697	5.5012	2.11522	9.62514e-07	NP_001031251.1	transcription factor [Arabidopsis thaliana]	--	--
CBT47917	1.3213	5.7244	2.11522	7.32159e-05	--	--	--	--
CBT52458	1.0072	4.3638	2.11522	0.000217153	ACP30601.1	disease resistance protein [Brassica rapa subsp. pekinensis]	--	--
CBT54792	1.2701	5.5026	2.11522	2.83211e-06	--	--	--	--
CBT7980	2.0613	8.9305	2.11522	1.11335e-07	--	--	--	--
CBT8106	2.6137	11.3241	2.11522	3.82745e-15	AAB62848.1	contains region of similarity to DNA binding protein [Arabidopsis thaliana]	--	--
CBT8227	1.0765	4.6641	2.11522	0.000217153	--	--	--	--
CBT47796	251.404	1086.55	2.11168	0	XP_002864309.1	O-methyltransferase 1 [Arabidopsis lyrata subsp. lyrata]	--	--
CBT28551	13.0012	56.1447	2.11051	9.90971e-108	ABL97978.1	metal ion binding [Brassica rapa]	AT5G52750.1	Heavy metal transport/detoxification superfamily protein
CBT16139	9.1223	39.3929	2.11047	5.45804e-213	NP_001077437.1	LHY (LATE ELONGATED HYPOCOTYL); DNA binding / transcription factor [Arabidopsis thaliana]	AT1G01060.4	LATE ELONGATED HYPOCOTYL (LHY)
CBT45548	11.6663	50.3404	2.10937	7.45243e-173	NP_565052.1	phosphatase [Arabidopsis thaliana]	AT1G73010.1	phosphate starvation-induced gene 2 (PS2)
CBT2391	4.9818	21.4875	2.10876	4.87775e-27	NP_182018.1	ATHB4 (ARABIDOPSIS THALIANA HOMEOBOX-LEUCINE ZIPPER PROTEIN 4); DNA binding / transcription factor [Arabidopsis thaliana]	AT2G44910.1	homeobox-leucine zipper protein 4 (HB4)
CBT45502	2.2561	9.7178	2.10681	5.57423e-21	--	--	--	--
CBT24352	3.5572	15.3201	2.1066	7.28001e-40	NP_195854.1	DC1 domain-containing protein [Arabidopsis thaliana]	--	--
CBT4955	7.0093	30.1234	2.10354	2.62397e-72	AAF79906.1	Contains similarity to nuclear protein ZAP from Mus musculus gb|AB033168. ESTs gb|AV521697, gb|AV440130 come from this gene [Arabidopsis thaliana]	AT1G20070.1	unknown protein
CBT7075	2.9901	12.8482	2.1033	6.55258e-71	XP_002892062.1	1-amino-cyclopropane-1-carboxylate synthase 2 [Arabidopsis lyrata subsp. lyrata]	AT1G01480.1	1-amino-cyclopropane-1-carboxylate synthase 2 (ACS2)
CBT13997	1.0981	4.7135	2.1018	1.57433e-13	NP_197783.2	C2 domain-containing protein [Arabidopsis thaliana]	AT5G23950.1	Calcium-dependent lipid-binding (CaLB domain) family protein
CBT16777	13.0304	55.9063	2.10113	1.0213e-130	NP_566964.1	SPP2 (SUCROSE-6F-PHOSPHATE PHOSPHOHYDROLASE 2); catalytic/ magnesium ion binding / phosphatase/ sucrose-phosphatase [Arabidopsis thaliana]	AT3G52340.3	sucrose-6F-phosphate phosphohydrolase 2 (SPP2)
CBT6906	4.4399	19.0359	2.10011	5.82604e-67	AAK96841.1	G protein-coupled receptor-like protein [Arabidopsis thaliana]	AT5G65280.1	GCR2-like 1 (GCL1)
CBT17244	4.0717	17.4331	2.09814	6.74379e-40	XP_002893610.1	heat shock protein binding protein [Arabidopsis lyrata subsp. lyrata]	AT1G30280.1	Chaperone DnaJ-domain superfamily protein
CBT6262	25.2002	107.772	2.09648	0	XP_002883313.1	mate efflux family protein [Arabidopsis lyrata subsp. lyrata]	AT3G21690.1	MATE efflux family protein
CBT14053	5.0923	21.7647	2.09559	8.93676e-35	AAD15384.1	expressed protein [Arabidopsis thaliana]	--	--
CBT19812	1.139	4.868	2.09559	5.72118e-18	NP_196335.2	ERL2 (ERECTA-LIKE 2); kinase [Arabidopsis thaliana]	AT5G07180.1	ERECTA-like 2 (ERL2)
CBT14630	8.4414	36.0647	2.09504	5.21437e-42	NP_176199.1	formin homology 2 domain-containing protein / FH2 domain-containing protein [Arabidopsis thaliana]	AT1G59910.1	Actin-binding FH2 (formin homology 2) family protein
CBT42106	9.9254	42.3387	2.09278	8.13326e-38	--	--	--	--
CBT45593	9.1533	39.0262	2.09208	1.10722e-100	Q9ZPX9.2	RecName: Full=Calcium-binding protein KIC; AltName: Full=KCBP-interacting calcium-binding protein	AT2G46600.1	Calcium-binding EF-hand family protein
CBT26305	8.637	36.7846	2.0905	1.23254e-47	O48809.1	RecName: Full=Leucine-rich repeat extensin-like protein 2; Short=AtLRX2; Short=LRR/EXTENSIN2; AltName: Full=Cell wall hydroxyproline-rich glycoprotein; Flags: Precursor	AT1G62440.1	leucine-rich repeat/extensin 2 (LRX2)
CBT25941	2.0785	8.8499	2.09013	3.02526e-14	AED94351.1	uncharacterized protein [Arabidopsis thaliana]	AT5G38700.1	unknown protein
CBT15170	1.2709	5.4043	2.08825	2.58921e-13	XP_002888739.1	WRKY DNA-binding protein 36 [Arabidopsis lyrata subsp. lyrata]	AT1G69810.1	WRKY DNA-binding protein 36 (WRKY36)
CBT47842	11.6074	49.3294	2.0874	2.61286e-260	NP_851021.1	PIL6 (PHYTOCHROME INTERACTING FACTOR 3-LIKE 6); DNA binding / transcription factor [Arabidopsis thaliana]	AT3G59060.1	phytochrome interacting factor 3-like 6 (PIL6)
CBT2440	38.6739	164.233	2.08631	0	XP_002875350.1	ubiquitin family protein [Arabidopsis lyrata subsp. lyrata]	AT3G26980.1	membrane-anchored ubiquitin-fold protein 4 precursor (MUB4)
CBT3894	10.2786	43.6389	2.08597	2.2874e-135	XP_002887238.1	NAC domain protein NAC2 [Arabidopsis lyrata subsp. lyrata]	AT1G69490.1	NAC-like, activated by AP3/PI (NAP)
CBT16523	35.6973	151.514	2.08556	0	AEE82250.1	uncharacterized protein [Arabidopsis thaliana]	AT4G02920.1	unknown protein
CBT2762	7.2866	30.9229	2.08535	1.66907e-28	NP_201233.1	DiT2.2 (dicarboxylate transporter 2.2); oxoglutarate:malate antiporter [Arabidopsis thaliana]	AT5G64290.1	dicarboxylate transport 2.1 (DIT2.1)
CBT28716	1.3024	5.5251	2.08484	1.58825e-06	--	--	--	--
CBT3445	1.2421	5.2692	2.08484	1.58825e-06	Q9FZ29.1	RecName: Full=Mannan endo-1,4-beta-mannosidase 1; AltName: Full=Beta-mannanase 1; AltName: Full=Endo-beta-1,4-mannanase 1; Short=AtMAN1; Flags: Precursor	AT1G02310.1	Glycosyl hydrolase superfamily protein
CBT275	3.179	13.4813	2.08432	5.6101e-54	NP_180584.1	WRKY25; transcription factor [Arabidopsis thaliana]	AT2G30250.1	WRKY DNA-binding protein 25 (WRKY25)
CBT8736	9.3207	39.5251	2.08426	1.32909e-48	AAS99659.1	At4g04745 [Arabidopsis thaliana]	AT4G04745.1	unknown protein
CBT5323	4.8204	20.4382	2.08406	1.64242e-53	NP_196096.1	myb family transcription factor [Arabidopsis thaliana]	AT5G04760.1	Duplicated homeodomain-like superfamily protein
CBT46993	2.2288	9.4464	2.08351	1.88255e-11	NP_181467.1	ABC transporter family protein [Arabidopsis thaliana]	--	--
CBT53077	2.4202	10.2576	2.08351	1.88255e-11	AAD32866.1	F14N23.4 [Arabidopsis thaliana]	--	--
CBT26733	10.3962	44.0315	2.08248	5.45491e-36	ABZ04754.1	At1g04350-like protein [Arabidopsis lyrata]	--	--
CBT4630	16.4402	69.6134	2.08213	0	NP_187422.1	COL9 (CONSTANS-LIKE 9); transcription factor/ zinc ion binding [Arabidopsis thaliana]	AT3G07650.4	CONSTANS-like 9 (COL9)
CBT54604	1.3393	5.6705	2.08205	5.51452e-11	--	--	--	--
CBT52600	1.3407	5.6703	2.08045	1.61576e-10	AEE34138.1	TIR-NBS-LRR class disease resistance protein [Arabidopsis thaliana]	AT1G63740.1	Disease resistance protein (TIR-NBS-LRR class) family
CBT26507	1.7241	7.2891	2.07988	5.82288e-15	XP_002880158.1	SPX domain-containing protein [Arabidopsis lyrata subsp. lyrata]	AT2G45130.1	SPX domain gene 3 (SPX3)
CBT20488	1.428	6.0324	2.07869	1.38243e-05	--	--	--	--
CBT12921	4.1252	17.4205	2.07825	8.83294e-76	NP_199005.1	hydrolase, alpha/beta fold family protein [Arabidopsis thaliana]	AT5G41900.1	alpha/beta-Hydrolases superfamily protein
CBT28524	3.2201	13.5965	2.07806	2.34189e-27	NP_199234.1	ERF9 (ERF DOMAIN PROTEIN 9); DNA binding / transcription factor/ transcription repressor [Arabidopsis thaliana]	AT5G44210.1	erf domain protein 9 (ERF9)
CBT22508	7.7685	32.7299	2.0749	2.6108e-57	NP_001032000.1	TOPP6; protein serine/threonine phosphatase [Arabidopsis thaliana]	AT5G43380.3	type one serine/threonine protein phosphatase 6 (TOPP6)
CBT12825	1.019	4.2922	2.07458	4.06012e-09	--	--	--	--
CBT26537	1.2038	5.0706	2.07458	4.09492e-05	--	--	--	--
CBT8126	30.2905	127.552	2.07415	0	XP_002877047.1	succinate dehydrogenase 2-1 [Arabidopsis lyrata subsp. lyrata]	AT3G27380.2	succinate dehydrogenase 2-1 (SDH2-1)
CBT2800	4.8414	20.3704	2.07299	4.27284e-24	NP_200466.1	OXS3 (OXIDATIVE STRESS 3) [Arabidopsis thaliana]	AT5G56550.1	OXIDATIVE STRESS 3 (OXS3)
CBT24058	2.0599	8.6619	2.07215	4.29789e-46	AAL25602.1	AT4g18950/F13C5_120 [Arabidopsis thaliana]	AT4G18950.1	Integrin-linked protein kinase family
CBT13178	1.8275	7.6821	2.07163	1.18908e-19	Q8RX73.1	RecName: Full=Dehydrodolichyl diphosphate synthase 3; Short=Dedol-PP synthase 3	AT5G58780.1	Undecaprenyl pyrophosphate synthetase family protein
CBT2039	7.3397	30.8233	2.07023	2.96632e-51	--	--	--	--
CBT26662	4.2875	18.0057	2.07023	2.96632e-51	NP_197756.1	LCB2; protein binding / serine C-palmitoyltransferase [Arabidopsis thaliana]	AT5G23670.2	long chain base2 (LCB2)
CBT25427	6.9066	28.988	2.06941	3.13157e-22	AAM61191.1	H-protein promoter binding factor-2a [Arabidopsis thaliana]	--	--
CBT32029	2.8805	12.0898	2.06941	3.50447e-08	NP_177414.1	haloacid dehalogenase-like hydrolase family protein [Arabidopsis thaliana]	--	--
CBT35172	1.2877	5.4045	2.06941	3.50447e-08	XP_002881107.1	ATOFP17/OFP17 [Arabidopsis lyrata subsp. lyrata]	AT2G30395.1	ovate family protein 17 (OFP17)
CBT37266	1.0971	4.6046	2.06941	0.000120875	BAB08316.1	calmodulin-binding heat-shock protein [Arabidopsis thaliana]	--	--
CBT28087	107.114	449.555	2.06934	0	ADY02660.1	phenylalanine ammonia lyase [Parrya nudicaulis]	AT2G37040.1	PHE ammonia lyase 1 (PAL1)
CBT12659	5.6411	23.6685	2.06892	3.13316e-293	C0LGJ1.1	RecName: Full=Probable LRR receptor-like serine/threonine-protein kinase At1g74360; Flags: Precursor	AT1G74360.1	Leucine-rich repeat protein kinase family protein
CBT9367	61.0292	255.941	2.06824	7.46629e-193	AEE84613.1	bifunctional inhibitor/lipid-transfer protein/seed storage 2S albumin-like protein [Arabidopsis thaliana]	--	--
CBT34614	3.6177	15.1396	2.06518	2.27901e-20	NP_568938.1	glycine-rich protein [Arabidopsis thaliana]	AT5G61660.1	glycine-rich protein
CBT39403	2.3594	9.8644	2.06382	6.00291e-23	NP_194058.2	protein kinase family protein [Arabidopsis thaliana]	AT4G23270.1	cysteine-rich RLK (RECEPTOR-like protein kinase) 19 (CRK19)
CBT7756	10.9773	45.8489	2.06237	1.29238e-61	NP_181073.1	late embryogenesis abundant group 1 domain-containing protein / LEA group 1 domain-containing protein [Arabidopsis thaliana]	--	--
CBT25010	1.7072	7.127	2.06164	5.13176e-22	NP_200878.2	glycosyltransferase family protein 2 [Arabidopsis thaliana]	AT5G60700.1	glycosyltransferase family protein 2
CBT4532	30.3889	126.74	2.06025	0	NP_181907.1	ATMPK6 (ARABIDOPSIS THALIANA MAP KINASE 6); MAP kinase/ kinase [Arabidopsis thaliana]	AT2G43790.1	MAP kinase 6 (MPK6)
CBT19661	1.4148	5.8996	2.06008	7.75776e-10	ACF15448.1	dehydrin 1 [Cichorium intybus]	AT4G38410.1	Dehydrin family protein
CBT11047	4.3111	17.9731	2.05972	3.92528e-24	XP_002883414.1	AtMYB15/AtY19/MYB15 [Arabidopsis lyrata subsp. lyrata]	AT3G23250.1	myb domain protein 15 (MYB15)
CBT23836	1.0597	4.4146	2.05863	1.14978e-23	AAF24531.1	F7F22.17 [Arabidopsis thaliana]	--	--
CBT3365	2.8462	11.8571	2.05863	2.03212e-12	--	--	--	--
CBT17847	1.6795	6.9903	2.05728	9.88703e-103	ACP30609.1	disease resistance protein [Brassica rapa subsp. pekinensis]	ATMG00860.1	DNA/RNA polymerases superfamily protein.
CBT18710	1.8256	7.583	2.05439	4.54528e-48	NP_178819.1	zinc knuckle (CCHC-type) family protein [Arabidopsis thaliana]	AT2G07760.1	Zinc knuckle (CCHC-type) family protein
CBT28829	1.4298	5.9367	2.05382	4.56597e-14	NP_201062.1	armadillo/beta-catenin repeat family protein / U-box domain-containing protein [Arabidopsis thaliana]	AT5G62560.1	RING/U-box superfamily protein with ARM repeat domain
CBT3161	2.3578	9.7895	2.05382	6.65945e-09	--	--	--	--
CBT7945	11.688	48.5291	2.05382	1.32991e-47	NP_565271.1	PUX2 (PLANT UBX DOMAIN-CONTAINING PROTEIN 2); nucleic acid binding / zinc ion binding [Arabidopsis thaliana]	--	--
CBT8441	1.54	6.394	2.05382	6.65945e-09	AAL32983.1	SYNC1 protein [Arabidopsis thaliana]	AT2G25460.1	CONTAINS InterPro DOMAIN/s: C2 calcium-dependent membrane targeting (InterPro:IPR000008)
CBT9070	2.3991	9.9612	2.05382	6.65945e-09	XP_002879184.1	Dof-type zinc finger domain-containing protein [Arabidopsis lyrata subsp. lyrata]	--	--
CBT9500	1.5718	6.5263	2.05382	6.65945e-09	AAT41845.1	At1g72240 [Arabidopsis thaliana]	AT1G72240.1	unknown protein
CBT17498	3.4026	14.1075	2.05176	1.76241e-53	NP_187642.4	ATP binding / microtubule motor [Arabidopsis thaliana]	AT3G10310.1	P-loop nucleoside triphosphate hydrolases superfamily protein with CH (Calponin Homology) domain
CBT16601	20.3685	84.4439	2.05165	1.74142e-150	Q9ZVI6.1	RecName: Full=Protein LURP-one-related 8	AT2G38640.1	Protein of unknown function (DUF567)
CBT21361	6.6088	27.388	2.05109	9.31136e-100	XP_002894051.1	endonuclease/exonuclease/phosphatase family protein [Arabidopsis lyrata subsp. lyrata]	AT1G47510.1	inositol polyphosphate 5-phosphatase 11 (5PTASE11)
CBT9721	22.5551	93.431	2.05045	0	NP_564729.1	ZW9 [Arabidopsis thaliana]	AT1G58270.1	ZW9
CBT10704	5.6872	23.5359	2.04908	1.86025e-46	AAD03372.2	expressed protein [Arabidopsis thaliana]	AT2G24100.1	unknown protein
CBT32728	1.2042	4.98	2.0481	7.70543e-06	XP_002873597.1	WRKY DNA-binding protein 75 [Arabidopsis lyrata subsp. lyrata]	--	--
CBT19124	5.1512	21.2567	2.04494	1.90157e-70	NP_174490.1	PRR1 (PINORESINOL REDUCTASE 1); pinoresinol reductase [Arabidopsis thaliana]	AT1G32100.1	pinoresinol reductase 1 (PRR1)
CBT23	1.7494	7.2183	2.04483	6.17254e-28	AAG10812.1	Putative retroelement polyprotein [Arabidopsis thaliana]	AT4G23160.1	cysteine-rich RLK (RECEPTOR-like protein kinase) 8 (CRK8)
CBT12186	1.9104	7.8679	2.0421	1.42749e-37	XP_002879674.1	endonuclease/exonuclease/phosphatase family protein [Arabidopsis lyrata subsp. lyrata]	AT2G37440.1	DNAse I-like superfamily protein
CBT12976	1.8389	7.5687	2.04122	5.74792e-16	NP_181762.1	D111/G-patch domain-containing protein [Arabidopsis thaliana]	AT2G42330.2	GC-rich sequence DNA-binding factor-like protein with Tuftelin interacting domain
CBT14408	2.6564	10.9334	2.04122	1.27147e-09	BAB01464.1	seed maturation protein, LEA protein in group 5-like [Arabidopsis thaliana]	--	--
CBT21176	2.5057	10.3132	2.04122	9.6936e-12	AAR92244.1	At5g20110 [Arabidopsis thaliana]	AT5G20110.1	Dynein light chain type 1 family protein
CBT9189	1.4334	5.8999	2.04122	1.27147e-09	XP_002890584.1	F28C11.9 [Arabidopsis lyrata subsp. lyrata]	AT1G23450.1	Tetratricopeptide repeat (TPR)-like superfamily protein
CBT25289	5.5634	22.8958	2.04104	1.40193e-180	AED95446.1	transcription factor jumonji and C5HC2 type zinc finger domain-containing protein [Arabidopsis thaliana]	AT5G46910.1	Transcription factor jumonji (jmj) family protein / zinc finger (C5HC2 type) family protein
CBT27629	1.8248	7.5028	2.03967	7.66593e-22	XP_002884786.1	reticulon family protein [Arabidopsis lyrata subsp. lyrata]	AT3G10260.3	Reticulon family protein
CBT13105	1.2502	5.1387	2.03927	1.29363e-17	XP_002881600.1	CBL-interacting protein kinase 22 [Arabidopsis lyrata subsp. lyrata]	AT2G38490.1	CBL-interacting protein kinase 22 (CIPK22)
CBT42880	6.0716	24.9563	2.03927	1.29363e-17	--	--	--	--
CBT10845	10.3823	42.6615	2.0388	2.81877e-54	XP_002888066.1	glucose-6-phosphate/phosphate translocator 2 [Arabidopsis lyrata subsp. lyrata]	--	--
CBT11731	4.7421	19.4753	2.03805	1.37595e-41	--	--	--	--
CBT8608	1.1585	4.755	2.03722	3.72117e-09	AAC23765.1	Mutator-like transposase [Arabidopsis thaliana]	--	--
CBT1659	40.8209	167.463	2.03646	0	NP_201400.1	amino acid transporter family protein [Arabidopsis thaliana]	AT5G65990.1	Transmembrane amino acid transporter family protein
CBT18646	2.519	10.3248	2.03516	4.4582e-38	XP_002879254.1	UDP-glucoronosyl/UDP-glucosyl transferase family protein [Arabidopsis lyrata subsp. lyrata]	AT2G30140.1	UDP-Glycosyltransferase superfamily protein
CBT22570	1.0497	4.3019	2.03505	1.10081e-16	NP_198638.2	hydrolase [Arabidopsis thaliana]	AT5G38220.3	alpha/beta-Hydrolases superfamily protein
CBT42222	3.1061	12.7252	2.0345	1.98055e-72	NP_189189.1	haloacid dehalogenase-like hydrolase family protein [Arabidopsis thaliana]	AT3G25610.1	ATPase E1-E2 type family protein / haloacid dehalogenase-like hydrolase family protein
CBT21284	7.9826	32.6967	2.03422	1.30306e-37	XP_002882021.1	CYP76C2 [Arabidopsis lyrata subsp. lyrata]	--	--
CBT42238	4.5492	18.6258	2.0336	5.05175e-43	NP_180734.1	UGT74D1 (UDP-glucosyl transferase 74D1); UDP-glycosyltransferase/ abscisic acid glucosyltransferase/ transferase, transferring glycosyl groups / transferase, transferring hexosyl groups [Arabidopsis thaliana]	AT2G31750.1	UDP-glucosyl transferase 74D1 (UGT74D1)
CBT18062	4.7158	19.3069	2.03353	8.67019e-47	--	--	--	--
CBT25482	15.9326	65.1288	2.03132	4.70172e-75	--	--	--	--
CBT11568	3.3596	13.7309	2.03106	1.85888e-32	AEE27644.1	uncharacterized protein [Arabidopsis thaliana]	AT1G04000.1	unknown protein
CBT27588	14.1352	57.6969	2.02921	1.07804e-175	ACI14394.1	WRKY29-1 transcription factor [Brassica napus]	AT4G23550.1	WRKY29
CBT51456	1.4353	5.8571	2.0288	4.74437e-19	NP_566364.1	calcineurin-like phosphoesterase family protein [Arabidopsis thaliana]	AT3G09970.1	Calcineurin-like metallo-phosphoesterase superfamily protein
CBT21081	5.7752	23.5236	2.02617	1.34691e-30	NP_180584.1	WRKY25; transcription factor [Arabidopsis thaliana]	--	--
CBT24238	1.2213	4.972	2.02542	3.55589e-13	Q8VYA3.1	RecName: Full=Wall-associated receptor kinase-like 10; Flags: Precursor	AT1G79680.1	WALL ASSOCIATED KINASE (WAK)-LIKE 10 (WAKL10)
CBT17249	7.4106	30.1447	2.02424	5.56964e-57	AEE86483.1	uncharacterized protein [Arabidopsis thaliana]	AT4G35240.2	Protein of unknown function (DUF630 and DUF632)
CBT9972	10.1356	41.2086	2.02352	4.12624e-142	NP_177090.1	WRKY57; transcription factor [Arabidopsis thaliana]	AT1G69310.2	WRKY DNA-binding protein 57 (WRKY57)
CBT20699	1.6996	6.9034	2.02211	2.07661e-09	--	--	--	--
CBT38506	1.0143	4.1199	2.02211	2.07661e-09	AAD24665.2	expressed protein [Arabidopsis thaliana]	AT2G05590.2	TLD-domain containing nucleolar protein
CBT39606	4.0162	16.3127	2.02211	4.61485e-11	BAE99169.1	O-methyltransferase like protein [Arabidopsis thaliana]	--	--
CBT46785	1.682	6.8321	2.02211	4.28299e-06	--	--	--	--
CBT8881	1.3771	5.5936	2.02211	4.28299e-06	XP_002866956.1	CYP81D5 [Arabidopsis lyrata subsp. lyrata]	--	--
CBT19885	14.1756	57.458	2.0191	1.01053e-53	XP_002864309.1	O-methyltransferase 1 [Arabidopsis lyrata subsp. lyrata]	AT5G54160.1	O-methyltransferase 1 (OMT1)
CBT12415	7.5026	30.4099	2.01907	1.45417e-144	NP_173087.1	OCT6 (ORGANIC CATION/CARNITINE TRANSPORTER 6); carbohydrate transmembrane transporter/ sugar:hydrogen symporter [Arabidopsis thaliana]	AT1G16370.1	organic cation/carnitine transporter 6 (OCT6)
CBT45368	11.8866	48.1501	2.0182	3.80417e-173	NP_192948.1	SMO1-1 (STEROL-4ALPHA-METHYL OXIDASE 1-1); 4,4-dimethyl-9beta,19-cyclopropylsterol-4alpha-methyl oxidase/ C-4 methylsterol oxidase/ catalytic [Arabidopsis thaliana]	AT4G12110.1	sterol-4alpha-methyl oxidase 1-1 (SMO1-1)
CBT19334	12.8179	51.8995	2.01756	2.71929e-192	NP_180608.2	kinase interacting family protein [Arabidopsis thaliana]	AT2G30500.2	Kinase interacting (KIP1-like) family protein
CBT3934	11.209	45.3839	2.01752	8.60111e-53	NP_195624.1	dehydrin family protein [Arabidopsis thaliana]	AT4G39130.1	Dehydrin family protein
CBT6306	11.4938	46.4913	2.0161	0	Q9LTH8.1	RecName: Full=1-aminocyclopropane-1-carboxylate oxidase homolog 11	AT5G59530.1	2-oxoglutarate (2OG) and Fe(II)-dependent oxygenase superfamily protein
CBT8852	2.4143	9.7505	2.0139	7.60056e-78	NP_195197.1	ADC2 (ARGININE DECARBOXYLASE 2); arginine decarboxylase [Arabidopsis thaliana]	AT4G34710.2	arginine decarboxylase 2 (ADC2)
CBT13763	1.2042	4.8614	2.01334	1.26147e-05	XP_002879670.1	zinc finger family protein [Arabidopsis lyrata subsp. lyrata]	--	--
CBT20844	1.9993	8.0714	2.01334	3.95506e-10	NP_181318.1	DC1 domain-containing protein [Arabidopsis thaliana]	AT2G37820.1	Cysteine/Histidine-rich C1 domain family protein
CBT25169	5.9927	24.184	2.01277	1.19106e-51	AAK55725.1	AT3g18560/K24M9_5 [Arabidopsis thaliana]	AT3G18560.1	unknown protein
CBT1239	1.224	4.9373	2.01212	5.78817e-13	AED91953.1	uncharacterized protein [Arabidopsis thaliana]	AT5G13880.1	unknown protein
CBT13773	1.4395	5.8035	2.01138	1.77914e-08	AEC08170.1	uncharacterized protein [Arabidopsis thaliana]	AT2G28780.1	unknown protein
CBT9192	2.7571	11.1156	2.01138	1.77914e-08	AEE86690.1	Splicing factor U2af large subunit A [Arabidopsis thaliana]	--	--
CBT18088	32.2438	129.934	2.01069	0	XP_002882021.1	CYP76C2 [Arabidopsis lyrata subsp. lyrata]	AT2G45550.1	cytochrome P450, family 76, subfamily C, polypeptide 4 (CYP76C4)
CBT7958	2.1341	8.5987	2.01052	2.57117e-11	--	--	--	--
CBT21507	3.6379	14.6495	2.00966	2.9218e-67	NP_001117525.1	EDA16 (embryo sac development arrest 16); ATP binding / DNA binding / helicase/ nucleic acid binding / protein binding / zinc ion binding [Arabidopsis thaliana]	AT1G61140.3	embryo sac development arrest 16 (EDA16)
CBT16460	78.3244	315.387	2.00959	0	CAD92449.1	amino acid permease 1 [Brassica napus]	AT1G58360.1	amino acid permease 1 (AAP1)
CBT11134	10.0551	40.4719	2.00899	8.53411e-67	AAM64979.1	indole-3-acetate beta-glucosyltransferase like protein [Arabidopsis thaliana]	AT4G15490.1	UGT84A3
CBT12210	4.4813	18.0318	2.00856	7.73628e-88	ABO38790.1	At1g76360 [Arabidopsis thaliana]	AT1G76360.1	Protein kinase superfamily protein
CBT20198	1.7648	7.1001	2.0083	1.15631e-09	NP_001119112.1	DML3 (DEMETER-LIKE PROTEIN 3); DNA N-glycosylase [Arabidopsis thaliana]	AT4G34060.2	demeter-like protein 3 (DML3)
CBT53233	1.0387	4.1787	2.0083	0.000592235	--	--	--	--
CBT19266	1.2865	5.1705	2.00684	1.62809e-16	AEE84178.1	Pectinacetylesterase family protein [Arabidopsis thaliana]	AT4G19410.2	Pectinacetylesterase family protein
CBT8847	2.922	11.7367	2.00599	7.51944e-11	NP_171875.1	SOM (SOMNUS); nucleic acid binding / transcription factor [Arabidopsis thaliana]	--	--
CBT4803	67.6357	271.313	2.0041	0	NP_192642.1	AGP10 (ARABINOGALACTAN PROTEIN 10) [Arabidopsis thaliana]	--	--
CBT23184	11.1624	44.7759	2.00408	4.61818e-107	NP_564717.1	DNAJ heat shock N-terminal domain-containing protein [Arabidopsis thaliana]	AT1G56300.1	Chaperone DnaJ-domain superfamily protein
CBT10090	78.9935	316.676	2.00321	0	XP_002863113.1	proton-dependent oligopeptide transport family protein [Arabidopsis lyrata subsp. lyrata]	AT1G69870.1	nitrate transporter 1.7 (NRT1.7)
CBT34387	18.7352	75.0277	2.00167	6.96317e-45	ADP05114.1	polyubiquitin 10 [Aponogeton madagascariensis]	--	--
CBT894	5.6812	22.7439	2.00121	5.70185e-83	NP_680468.1	PCK2 (PHOSPHOENOLPYRUVATE CARBOXYKINASE 2); ATP binding / phosphoenolpyruvate carboxykinase (ATP)/ phosphoenolpyruvate carboxykinase/ purine nucleotide binding [Arabidopsis thaliana]	AT5G65690.1	phosphoenolpyruvate carboxykinase 2 (PCK2)
CBT23345	3.7665	15.0746	2.00084	5.08342e-34	XP_002880221.1	zinc finger family protein [Arabidopsis lyrata subsp. lyrata]	AT2G46160.1	RING/U-box superfamily protein
CBT6380	2.2773	9.1127	2.00058	5.258e-30	NP_177201.1	SRO3 (SIMILAR TO RCD ONE 3); NAD+ ADP-ribosyltransferase [Arabidopsis thaliana]	AT1G70440.1	similar to RCD one 3 (SRO3)
CBT48216	4.8652	19.4574	1.99974	1.43236e-11	NP_001154438.1	S-locus lectin protein kinase family protein [Arabidopsis thaliana]	--	--
CBT7855	1.7266	6.9053	1.99974	2.3738e-06	AAX58135.1	lipase 2 [Brassica napus]	--	--
CBT26769	12.8766	51.4884	1.99949	3.70857e-49	P93824.1	RecName: Full=1-aminocyclopropane-1-carboxylate oxidase homolog 6	--	--
CBT1895	4.7699	19.0691	1.99919	3.75495e-23	NP_174319.1	heat shock protein binding [Arabidopsis thaliana]	--	--
CBT24932	1.5151	6.0564	1.99902	5.95861e-18	--	--	--	--
CBT5612	2.4391	9.7357	1.99695	1.0965e-22	XP_002863983.1	bZIP family transcription factor [Arabidopsis lyrata subsp. lyrata]	AT5G49450.1	basic leucine-zipper 1 (bZIP1)
CBT4754	6.7571	26.9679	1.99676	2.16111e-45	NP_196704.2	zinc ion binding [Arabidopsis thaliana]	AT5G11430.1	SPOC domain / Transcription elongation factor S-II protein
CBT20072	72.4902	289.244	1.99643	0	ABG25104.1	At4g08555 [Arabidopsis thaliana]	--	--
CBT42794	1.244	4.9623	1.99607	1.73311e-17	NP_191129.1	UDP-glucoronosyl/UDP-glucosyl transferase family protein [Arabidopsis thaliana]	AT3G55700.1	UDP-Glycosyltransferase superfamily protein
CBT15122	23.8852	95.2239	1.99521	3.51024e-67	NP_564187.1	hydroxyproline-rich glycoprotein family protein [Arabidopsis thaliana]	--	--
CBT17310	97.4751	388.592	1.99515	0	NP_196250.1	NHL3 [Arabidopsis thaliana]	AT5G06320.1	NDR1/HIN1-like 3 (NHL3)
CBT14990	10.1609	40.4669	1.99372	9.38017e-53	AEE84043.1	uncharacterized protein [Arabidopsis thaliana]	--	--
CBT8425	34.544	137.547	1.99342	2.47578e-224	AAF88010.1	Hypothetical protein T10I18.2 [Arabidopsis thaliana]	AT5G28610.1	BEST Arabidopsis thaliana protein match is: glycine-rich protein (TAIR:AT5G28630.1)
CBT11668	1.0407	4.1332	1.98969	5.23063e-13	CAA62034.1	cY13 [Arabidopsis thaliana]	AT1G74650.1	myb domain protein 31 (MYB31)
CBT16903	1.3931	5.5328	1.98969	4.47635e-07	AAF82161.1	Contains similarity to a copper homeostasis factor (CCM) mRNA from Arabidopsis thaliana gb|U88711 and contains a heavy-metal-associated PF|00403 domain	AT1G06330.1	Heavy metal transport/detoxification superfamily protein
CBT25884	1.1118	4.4155	1.98969	6.98661e-06	--	--	--	--
CBT27882	2.1169	8.4072	1.98969	2.90113e-08	NP_182018.1	ATHB4 (ARABIDOPSIS THALIANA HOMEOBOX-LEUCINE ZIPPER PROTEIN 4); DNA binding / transcription factor [Arabidopsis thaliana]	AT2G44910.1	homeobox-leucine zipper protein 4 (HB4)
CBT47659	1.1107	4.4112	1.98969	4.47635e-07	NP_850220.1	dormancy/auxin associated family protein [Arabidopsis thaliana]	AT2G33830.2	Dormancy/auxin associated family protein
CBT8667	2.659	10.5604	1.98969	1.87906e-09	XP_002884425.1	ANAC046 [Arabidopsis lyrata subsp. lyrata]	AT3G04060.1	NAC domain containing protein 46 (NAC046)
CBT14723	6.2428	24.7553	1.98746	2.21006e-24	AED90571.1	uncharacterized protein [Arabidopsis thaliana]	--	--
CBT19197	26.5716	105.272	1.98617	2.07631e-280	NP_187485.1	PK1 (PROTEIN-SERINE KINASE 1); kinase/ protein binding / protein kinase/ protein serine/threonine kinase [Arabidopsis thaliana]	AT3G08730.1	protein-serine kinase 1 (PK1)
CBT13143	1.1511	4.5597	1.98593	6.53476e-15	NP_001031980.1	transmembrane receptor [Arabidopsis thaliana]	AT5G38344.1	Toll-Interleukin-Resistance (TIR) domain family protein
CBT15298	2.6833	10.6267	1.98558	9.98172e-14	AAC24046.1	Similar to jasmonate inducible protein gb|Y11483 from Brassica napus [Arabidopsis thaliana]	AT1G60110.1	Mannose-binding lectin superfamily protein
CBT24721	39.9397	158.058	1.98456	0	XP_002881688.1	transferase family protein [Arabidopsis lyrata subsp. lyrata]	AT2G39980.1	HXXXD-type acyl-transferase family protein
CBT15411	1.9509	7.7068	1.98195	8.47264e-08	AAD36950.1	putative transposon protein [Arabidopsis thaliana]	--	--
CBT27201	1.5781	6.2266	1.98029	1.3155e-06	XP_002890098.1	CBS domain-containing protein [Arabidopsis lyrata subsp. lyrata]	--	--
CBT22529	2.441	9.6251	1.97933	8.41482e-36	AEE31047.1	hydrolase-like protein [Arabidopsis thaliana]	AT1G29120.4	Hydrolase-like protein family
CBT28434	18.329	72.2182	1.97824	1.7485e-108	AAV84501.1	At4g12735 [Arabidopsis thaliana]	--	--
CBT37329	4.1577	16.3758	1.97771	1.04297e-09	BAF01796.1	calcium-transporting ATPase like protein [Arabidopsis thaliana]	--	--
CBT24785	8.1683	32.1701	1.97761	9.05706e-137	NP_172677.1	flavin-containing monooxygenase family protein / FMO family protein [Arabidopsis thaliana]	AT1G12130.1	Flavin-binding monooxygenase family protein
CBT25065	48.2549	189.987	1.97715	1.09699e-225	AEE84613.1	bifunctional inhibitor/lipid-transfer protein/seed storage 2S albumin-like protein [Arabidopsis thaliana]	AT4G22505.1	Bifunctional inhibitor/lipid-transfer protein/seed storage 2S albumin superfamily protein
CBT4501	12.3896	48.7627	1.97665	9.32239e-225	NP_568463.1	CYP714A1; electron carrier/ heme binding / iron ion binding / monooxygenase/ oxygen binding [Arabidopsis thaliana]	AT5G24910.1	cytochrome P450, family 714, subfamily A, polypeptide 1 (CYP714A1)
CBT16021	15.5406	61.1226	1.97566	0	XP_002886501.1	mate efflux family protein [Arabidopsis lyrata subsp. lyrata]	AT1G61890.1	MATE efflux family protein
CBT2540	4.9609	19.4974	1.97462	1.0578e-14	XP_002888947.1	DNA binding protein [Arabidopsis lyrata subsp. lyrata]	--	--
CBT19931	1.2489	4.9035	1.9732	1.98163e-10	BAB01268.1	transcription factor TINY-like protein [Arabidopsis thaliana]	AT3G16280.1	Integrase-type DNA-binding superfamily protein
CBT54313	2.8942	11.3636	1.9732	2.48352e-07	BAB02902.1	disease resistance protein-like [Arabidopsis thaliana]	--	--
CBT7371	5.7147	22.4382	1.9732	1.1783e-53	XP_002864030.1	invertase/pectin methylesterase inhibitor family protein [Arabidopsis lyrata subsp. lyrata]	AT5G50060.1	Plant invertase/pectin methylesterase inhibitor superfamily protein
CBT937	5.7884	22.7273	1.9732	4.81355e-32	XP_002873110.1	AT-HSFA3 [Arabidopsis lyrata subsp. lyrata]	AT5G03720.1	heat shock transcription factor A3 (HSFA3)
CBT27300	13.6126	53.4409	1.973	1.35344e-196	XP_002867294.1	WRKY transcription factor 11 [Arabidopsis lyrata subsp. lyrata]	AT4G31550.1	WRKY DNA-binding protein 11 (WRKY11)
CBT10926	8.5327	33.4767	1.97209	3.43114e-53	AEE27227.1	protein late elongated hypocotyl [Arabidopsis thaliana]	AT1G01060.5	LATE ELONGATED HYPOCOTYL (LHY)
CBT12643	1.0491	4.1144	1.97148	2.4686e-12	XP_002868965.1	1-amino-cyclopropane-1-carboxylate synthase 8 [Arabidopsis lyrata subsp. lyrata]	AT4G37770.1	1-amino-cyclopropane-1-carboxylate synthase 8 (ACS8)
CBT8846	3.0196	11.8396	1.97121	2.0761e-20	CAB56692.1	lipoxygenase [Arabidopsis thaliana]	AT1G17420.1	lipoxygenase 3 (LOX3)
CBT17343	2.2077	8.654	1.97083	2.11202e-25	NP_177171.1	ATFH8 (formin 8); actin binding / actin filament binding / profilin binding [Arabidopsis thaliana]	AT1G70140.1	formin 8 (FH8)
CBT26123	1.9504	7.6454	1.97083	3.04375e-09	--	--	--	--
CBT42044	3.4384	13.4783	1.97083	3.04375e-09	AEE34346.1	uncharacterized protein [Arabidopsis thaliana]	--	--
CBT26553	1.7266	6.7615	1.96937	3.86273e-06	--	--	--	--
CBT53333	2.2968	8.9943	1.96937	3.86273e-06	NP_172770.1	CYP71B7; electron carrier/ heme binding / iron ion binding / monooxygenase/ oxygen binding [Arabidopsis thaliana]	--	--
CBT54379	2.0576	8.0574	1.96937	3.86273e-06	CAB52174.1	syntaxin protein [Arabidopsis thaliana]	--	--
CBT54771	1.3989	5.4781	1.96937	3.86273e-06	--	--	--	--
CBT6538	1.0068	3.9425	1.96937	3.76457e-11	--	--	--	--
CBT10718	1.8569	7.2692	1.96893	5.00287e-28	XP_002882477.1	agenet domain-containing protein [Arabidopsis lyrata subsp. lyrata]	AT3G06520.1	agenet domain-containing protein
CBT24557	3.215	12.5832	1.96859	8.35341e-47	NP_198094.1	zinc finger (C3HC4-type RING finger) family protein [Arabidopsis thaliana]	AT5G27420.1	carbon/nitrogen insensitive 1 (CNI1)
CBT1019	2.9757	11.6427	1.96811	1.00317e-38	AEE85327.1	uncharacterized protein [Arabidopsis thaliana]	AT4G27350.1	Protein of unknown function (DUF1223)
CBT13309	2.1741	8.5036	1.96766	5.87665e-15	NP_195279.1	transcription regulator/ zinc ion binding [Arabidopsis thaliana]	AT4G35540.1	zinc ion binding
CBT51840	1.7201	6.728	1.96766	5.87665e-15	ABF83624.1	At1g03730 [Arabidopsis thaliana]	AT1G03730.1	unknown protein
CBT54669	1.9261	7.5334	1.96766	4.70467e-08	--	--	--	--
CBT7399	1.5883	6.2123	1.96766	5.87665e-15	ACI88738.1	At5g14550 [Arabidopsis thaliana]	--	--
CBT18269	11.6056	45.3715	1.96696	2.80446e-304	NP_001119205.1	AIL6 (AINTEGUMENTA-LIKE 6); DNA binding / transcription factor [Arabidopsis thaliana]	AT5G10510.2	AINTEGUMENTA-like 6 (AIL6)
CBT13983	1.437	5.6167	1.9667	5.7839e-10	NP_849566.1	basic helix-loop-helix (bHLH) family protein [Arabidopsis thaliana]	AT4G36060.1	basic Helix-Loop-Helix 11 (bHLH11)
CBT13986	2.5106	9.8131	1.9667	5.7839e-10	AAL32689.1	lipoxygenase AtLOX2 [Arabidopsis thaliana]	AT3G45140.1	lipoxygenase 2 (LOX2)
CBT9818	4.4012	17.1984	1.96629	7.20068e-51	AEE84688.1	uncharacterized protein [Arabidopsis thaliana]	AT4G22980.1	FUNCTIONS IN: molecular_function unknown
CBT9264	8.5727	33.4597	1.9646	2.73642e-23	XP_002889446.1	EDGP precursor [Arabidopsis lyrata subsp. lyrata]	--	--
CBT2196	2.0035	7.8122	1.96321	1.09774e-10	--	--	--	--
CBT46626	1.0407	4.0581	1.96321	6.0793e-05	AEE77579.1	uncharacterized protein [Arabidopsis thaliana]	--	--
CBT53231	2.4042	9.3746	1.96321	8.88841e-09	ABR26247.1	transcription factor STM4 [Euphorbia esula]	AT1G62360.1	SHOOT MERISTEMLESS (STM)
CBT3855	44.7872	174.513	1.96218	0	AED96829.1	uncharacterized protein [Arabidopsis thaliana]	AT5G56980.1	unknown protein
CBT39624	1.3153	5.1244	1.96202	1.23923e-26	NP_189124.1	PRT1 (PROTEOLYSIS 1); ubiquitin-protein ligase [Arabidopsis thaliana]	AT3G24800.1	proteolysis 1 (PRT1)
CBT23375	17.5158	68.2308	1.96177	2.0744e-127	AAC33948.1	F8M12.4 gene product [Arabidopsis thaliana]	AT4G10870.1	unknown protein
CBT24299	16.0867	62.6552	1.96156	3.85974e-241	NP_564640.2	MSRB1 (methionine sulfoxide reductase B 1); peptide-methionine-(S)-S-oxide reductase [Arabidopsis thaliana]	AT1G53670.1	methionine sulfoxide reductase B 1 (MSRB1)
CBT27396	3.8712	15.0687	1.96071	2.61458e-13	XP_002873228.1	leucine-rich repeat family protein [Arabidopsis lyrata subsp. lyrata]	--	--
CBT33372	3.7832	14.7183	1.95994	9.76411e-20	AEE80023.1	uncharacterized protein [Arabidopsis thaliana]	--	--
CBT15621	63.037	245.201	1.95969	0	AAM65968.1	CONSTANS-like B-box zinc finger protein-like [Arabidopsis thaliana]	AT5G57660.1	CONSTANS-like 5 (COL5)
CBT297	6.5533	25.4785	1.95899	4.08069e-109	AAL77664.1	At1g11170/T28P6_16 [Arabidopsis thaliana]	AT1G11170.1	Protein of unknown function (DUF707)
CBT42443	1.9848	7.7052	1.95685	2.7726e-39	Q9LJR3.1	RecName: Full=Protein SPA1-RELATED 3	AT3G15354.1	SPA1-related 3 (SPA3)
CBT29109	3.5572	13.8065	1.95652	7.41114e-33	CAB43642.1	receptor protein kinase-like protein [Arabidopsis thaliana]	AT4G39270.1	Leucine-rich repeat protein kinase family protein
CBT38786	1.394	5.4104	1.95652	1.13482e-05	NP_564898.1	protein kinase family protein [Arabidopsis thaliana]	AT1G67470.1	Protein kinase superfamily protein
CBT28969	6.0721	23.5547	1.95574	1.41512e-33	ABV08790.1	DREB2B [Eutrema halophilum]	AT5G05410.2	DRE-binding protein 2A (DREB2A)
CBT25901	2.2577	8.7424	1.95316	3.45437e-16	NP_193984.1	embryo-abundant protein-related [Arabidopsis thaliana]	--	--
CBT6268	12.6937	49.1259	1.95237	1.11204e-201	NP_194517.1	seven in absentia (SINA) family protein [Arabidopsis thaliana]	AT4G27880.1	Protein with RING/U-box and TRAF-like domains
CBT13532	19.4167	75.1188	1.95188	0	XP_002882184.1	alpha-dioxygenase 1 [Arabidopsis lyrata subsp. lyrata]	AT3G01420.1	DOX1
CBT54705	1.457	5.6362	1.95172	2.13382e-06	--	--	--	--
CBT9235	1.0149	3.926	1.95172	0.000969208	--	--	--	--
CBT47615	5.7641	22.2865	1.95101	1.44094e-92	NP_195592.1	calcium-binding EF hand family protein [Arabidopsis thaliana]	AT4G38810.2	Calcium-binding EF-hand family protein
CBT6170	11.1369	43.0371	1.95024	1.10269e-263	NP_188021.1	RSH2 (RELA-SPOT HOMOLOG 2); GTP diphosphokinase [Arabidopsis thaliana]	AT3G14050.1	RELA/SPOT homolog 2 (RSH2)
CBT13916	7.726	29.847	1.94979	1.36056e-23	NP_191022.2	ATHRGP1 (HYDROXYPROLINE-RICH GLYCOPROTEIN); structural constituent of cell wall [Arabidopsis thaliana]	AT3G54590.1	hydroxyproline-rich glycoprotein (HRGP1)
CBT15821	27.5668	106.484	1.94962	1.8687e-269	NP_564488.1	transcription factor [Arabidopsis thaliana]	AT1G43860.1	sequence-specific DNA binding transcription factors
CBT19341	10.3047	39.7946	1.94927	5.11032e-230	XP_002866344.1	ATEXO70H7 [Arabidopsis lyrata subsp. lyrata]	AT5G59730.1	exocyst subunit exo70 family protein H7 (EXO70H7)
CBT22797	1.1618	4.4865	1.94921	9.34847e-10	AEE30110.1	uncharacterized protein [Arabidopsis thaliana]	AT1G21510.1	unknown protein
CBT45834	2.7044	10.4202	1.94598	7.05372e-50	NP_566304.1	PUB9 (PLANT U-BOX 9); ubiquitin-protein ligase [Arabidopsis thaliana]	AT3G07360.1	plant U-box 9 (PUB9)
CBT3008	1.1283	4.3453	1.94529	0.000178996	Q9FZB8.1	RecName: Full=Probable LRR receptor-like serine/threonine-protein kinase At1g51810; Flags: Precursor	AT1G51840.1	protein kinase-related
CBT45326	1.0923	4.2064	1.94529	0.000178996	--	--	--	--
CBT52699	1.4995	5.7746	1.94529	0.000178996	--	--	--	--
CBT15466	58.6559	225.886	1.94525	0	Q9LME4.1	RecName: Full=Probable protein phosphatase 2C 9; Short=AtPP2C09; AltName: Full=Phytochrome-associated protein phosphatase 2C; Short=PAPP2C	AT1G22280.1	phytochrome-associated protein phosphatase type 2C (PAPP2C)
CBT21802	17.9605	69.1386	1.94466	1.91808e-214	NP_194300.1	BETA-OHASE 1 (BETA-HYDROXYLASE 1); carotene beta-ring hydroxylase [Arabidopsis thaliana]	AT4G25700.1	beta-hydroxylase 1 (BETA-OHASE 1)
CBT5283	1.7132	6.5908	1.94374	6.42406e-12	XP_002866320.1	glycosyl transferase family 1 protein [Arabidopsis lyrata subsp. lyrata]	AT5G59070.1	UDP-Glycosyltransferase superfamily protein
CBT39738	2.1223	8.1622	1.94333	9.90971e-27	O48809.1	RecName: Full=Leucine-rich repeat extensin-like protein 2; Short=AtLRX2; Short=LRR/EXTENSIN2; AltName: Full=Cell wall hydroxyproline-rich glycoprotein; Flags: Precursor	AT1G62440.1	leucine-rich repeat/extensin 2 (LRX2)
CBT14756	1.7918	6.8897	1.94304	1.43727e-08	--	--	--	--
CBT6213	1.4172	5.4478	1.94264	4.83284e-20	AAC72977.1	disease resistance protein RPP1-WsA [Arabidopsis thaliana]	AT3G44400.2	Disease resistance protein (TIR-NBS-LRR class) family
CBT11627	2.4053	9.2455	1.94254	1.62215e-31	BAB09379.1	non-LTR retroelement reverse transcriptase-like protein [Arabidopsis thaliana]	AT3G24255.1	RNA-directed DNA polymerase (reverse transcriptase)-related family protein
CBT9093	1.3566	5.2098	1.94119	3.34317e-05	--	--	--	--
CBT17574	20.6939	79.4636	1.94109	4.45564e-136	NP_200579.1	heat shock protein-related [Arabidopsis thaliana]	AT5G57710.1	Double Clp-N motif-containing P-loop nucleoside triphosphate hydrolases superfamily protein
CBT27358	13.9935	53.6938	1.94	1.87316e-196	NP_193887.1	VPS28-1 (VACUOLAR PROTEIN SORTING-ASSOCIATED PROTEIN 28 HOMOLOG 1); transporter [Arabidopsis thaliana]	AT4G21560.3	vacuolar protein sorting-associated protein 28 homolog 1 (VPS28-1)
CBT8334	2.2706	8.7074	1.93919	8.4759e-15	XP_002866682.1	hypothetical protein ARALYDRAFT_358759 [Arabidopsis lyrata subsp. lyrata]	--	--
CBT758	3.8096	14.608	1.93906	2.91898e-65	NP_200018.1	MATE efflux protein-related [Arabidopsis thaliana]	AT5G52050.1	MATE efflux family protein
CBT14703	1.0829	4.1505	1.93834	6.25333e-06	XP_002893686.1	pentatricopeptide repeat-containing protein [Arabidopsis lyrata subsp. lyrata]	--	--
CBT39376	6.3582	24.3687	1.93834	7.18467e-30	Q9M8U1.1	RecName: Full=Probable calcium-binding protein CML18; AltName: Full=Calmodulin-15; Short=AtCaM-15; AltName: Full=Calmodulin-like protein 18	--	--
CBT27745	12.0734	46.2568	1.93784	1.59709e-139	AAM64840.1	AR781, similar to yeast pheromone receptor [Arabidopsis thaliana]	AT2G26530.1	AR781
CBT1529	19.8167	75.8524	1.93648	0	XP_002865197.1	flagellin-sensitive 2 [Arabidopsis lyrata subsp. lyrata]	AT5G46330.1	FLAGELLIN-SENSITIVE 2 (FLS2)
CBT3104	1.7918	6.8574	1.93625	1.1764e-06	AAY17410.1	At1g29290 [Arabidopsis thaliana]	AT1G29290.1	unknown protein
CBT34783	2.6719	10.2258	1.93625	3.23473e-67	NP_193546.7	AML3 (ARABIDOPSIS MEI2-LIKE 3); RNA binding / nucleic acid binding / nucleotide binding [Arabidopsis thaliana]	AT4G18120.2	MEI2-like 3 (ML3)
CBT28054	2.8023	10.7192	1.9355	2.63019e-94	NP_189362.1	GTE8; DNA binding [Arabidopsis thaliana]	AT3G27260.1	global transcription factor group E8 (GTE8)
CBT4025	3.5387	13.5351	1.9354	4.49405e-48	ACI49772.1	At5g01100 [Arabidopsis thaliana]	AT5G01100.1	O-fucosyltransferase family protein
CBT17456	61.1999	234.065	1.93531	0	AAQ54577.1	drought-induced protein [Raphanus sativus]	AT1G72290.1	Kunitz family trypsin and protease inhibitor protein
CBT26489	2.1743	8.312	1.93465	2.22025e-07	O64758.1	RecName: Full=Vacuolar-sorting receptor 5; Short=AtVSR5; AltName: Full=BP80-like protein e; Short=AtBP80e; AltName: Full=Epidermal growth factor receptor-like protein 5; Short=AtELP5; Flags: Precursor	--	--
CBT29280	18.1502	69.3852	1.93465	1.72005e-119	NP_189162.1	AGC2-1 (OXIDATIVE SIGNAL-INDUCIBLE1); kinase [Arabidopsis thaliana]	AT3G25250.1	AGC2-1
CBT47932	5.6132	21.4299	1.93274	6.10816e-75	AAO42856.1	At4g18070 [Arabidopsis thaliana]	AT4G18070.4	unknown protein
CBT8666	1.9745	7.5363	1.93235	7.9344e-09	--	--	--	--
CBT8798	2.5164	9.6046	1.93235	7.9344e-09	AAK62434.1	similar to late embryogenesis abundant proteins [Arabidopsis thaliana]	--	--
CBT28759	4.0212	15.3221	1.92991	1.56681e-21	XP_002887524.1	MYB122 [Arabidopsis lyrata subsp. lyrata]	AT1G74080.1	myb domain protein 122 (MYB122)
CBT5588	6.7935	25.8749	1.92933	1.35166e-78	O65665.1	RecName: Full=Ethylene-responsive transcription factor ERF060	AT4G39780.1	Integrase-type DNA-binding superfamily protein
CBT3658	33.5871	127.747	1.92731	0	XP_002864724.1	synaptosomal-associated protein 33 [Arabidopsis lyrata subsp. lyrata]	AT5G61210.1	soluble N-ethylmaleimide-sensitive factor adaptor protein 33 (SNAP33)
CBT5892	33.7748	128.45	1.92719	1.42408e-146	--	--	--	--
CBT14508	3.0382	11.5475	1.92631	6.97035e-61	AAK60335.1	At1g67850/F12A21_2 [Arabidopsis thaliana]	AT1G67850.2	Protein of unknown function (DUF707)
CBT18973	2.2768	8.6474	1.92528	4.25654e-56	NP_192887.1	protein kinase family protein [Arabidopsis thaliana]	AT4G11480.1	cysteine-rich RLK (RECEPTOR-like protein kinase) 32 (CRK32)
CBT24090	3.218	12.2175	1.9247	3.44619e-36	XP_002883649.1	GDSL-motif lipase/hydrolase family protein [Arabidopsis lyrata subsp. lyrata]	AT2G04570.1	GDSL-like Lipase/Acylhydrolase superfamily protein
CBT15539	25.1347	95.3623	1.92374	8.68205e-257	AAM61753.1	6-phosphogluconolactonase-like protein [Arabidopsis thaliana]	AT5G24420.1	6-phosphogluconolactonase 5 (PGL5)
CBT14962	1.4109	5.3487	1.92257	1.58092e-10	ACF75544.1	At3g11690 [Arabidopsis thaliana]	AT3G11690.1	unknown protein
CBT15137	1.8605	7.0533	1.92257	1.84153e-05	ABD60691.1	At4g30670 [Arabidopsis thaliana]	--	--
CBT26000	1.3621	5.1635	1.92257	1.22602e-07	NP_173166.2	ATP binding / protein binding / protein kinase/ protein serine/threonine kinase/ protein tyrosine kinase [Arabidopsis thaliana]	AT1G17230.1	Leucine-rich receptor-like protein kinase family protein
CBT26169	4.1487	15.7275	1.92257	1.09091e-12	BAD93937.1	cytochrome P450 [Arabidopsis thaliana]	--	--
CBT32389	1.7876	6.7767	1.92257	1.84153e-05	--	--	--	--
CBT42677	1.3566	5.143	1.92257	0.000529667	--	--	--	--
CBT48371	4.6855	17.7627	1.92257	3.00019e-11	--	--	--	--
CBT711	1.3316	5.0481	1.92257	7.54335e-15	NP_174657.1	avirulence-responsive family protein / avirulence induced gene (AIG1) family protein [Arabidopsis thaliana]	AT1G33950.1	Avirulence induced gene (AIG1) family protein
CBT2609	7.8274	29.6114	1.91954	6.35491e-50	--	--	--	--
CBT6861	1.672	6.3225	1.91895	1.39333e-21	NP_173769.1	SRO2 (SIMILAR TO RCD ONE 2); NAD+ ADP-ribosyltransferase [Arabidopsis thaliana]	AT1G23550.1	similar to RCD one 2 (SRO2)
CBT5517	6.382	24.1319	1.91887	5.50285e-61	NP_191573.1	DIN2 (DARK INDUCIBLE 2); catalytic/ cation binding / hydrolase, hydrolyzing O-glycosyl compounds [Arabidopsis thaliana]	AT3G60140.1	DARK INDUCIBLE 2 (DIN2)
CBT4245	5.6144	21.2255	1.91859	3.16306e-131	NP_177209.1	protein kinase family protein [Arabidopsis thaliana]	AT1G70520.1	cysteine-rich RLK (RECEPTOR-like protein kinase) 2 (CRK2)
CBT29054	2.3296	8.8056	1.91836	1.0554e-18	AAD21443.1	expressed protein [Arabidopsis thaliana]	AT2G36220.1	unknown protein
CBT27647	1.1871	4.4828	1.91699	2.19074e-14	NP_567544.1	UBP20 (UBIQUITIN-SPECIFIC PROTEASE 20); ubiquitin thiolesterase/ ubiquitin-specific protease [Arabidopsis thaliana]	AT4G17895.1	ubiquitin-specific protease 20 (UBP20)
CBT29430	10.2348	38.6466	1.91686	1.42245e-91	XP_002890101.1	lactoylglutathione lyase family protein [Arabidopsis lyrata subsp. lyrata]	AT1G15380.2	Lactoylglutathione lyase / glyoxalase I family protein
CBT31835	62.3485	235.234	1.91567	5.59061e-140	XP_002888019.1	flavin-containing monooxygenase family protein [Arabidopsis lyrata subsp. lyrata]	--	--
CBT23882	2.1938	8.2738	1.91513	2.70232e-80	AEE83050.1	calcineurin-like phosphoesterase domain-containing protein [Arabidopsis thaliana]	AT4G11800.1	Calcineurin-like metallo-phosphoesterase superfamily protein
CBT29433	2.2394	8.4444	1.91492	2.12083e-20	NP_187064.1	ankyrin repeat family protein [Arabidopsis thaliana]	AT3G04140.1	Ankyrin repeat family protein
CBT13523	5.2009	19.6095	1.91472	2.65778e-29	AAB71443.1	EST gb|ATTS0295 comes from this gene [Arabidopsis thaliana]	AT2G41420.1	proline-rich family protein
CBT52630	1.6075	6.0562	1.91358	1.60317e-17	AEE83410.1	esterase/lipase domain-containing protein [Arabidopsis thaliana]	AT4G14290.1	alpha/beta-Hydrolases superfamily protein
CBT21800	15.0624	56.7114	1.91269	1.35964e-179	NP_180161.1	ATCTH; transcription factor [Arabidopsis thaliana]	AT2G25900.2	ATCTH
CBT19194	9.8626	37.1324	1.91264	1.64212e-82	NP_180763.1	GCN5-related N-acetyltransferase (GNAT) family protein [Arabidopsis thaliana]	AT2G32030.1	Acyl-CoA N-acyltransferases (NAT) superfamily protein
CBT11558	17.9613	67.6086	1.91231	3.34856e-137	ABY86896.1	LEA-like protein [Eutrema halophilum]	AT5G06760.1	Late Embryogenesis Abundant 4-5 (LEA4-5)
CBT12868	194.794	732.388	1.91066	0	P39868.1	RecName: Full=Nitrate reductase [NADH], clone PBNBR1412; Short=NR	AT1G77760.1	nitrate reductase 1 (NIA1)
CBT29522	5.4071	20.326	1.9104	2.75475e-43	AEE33814.1	uncharacterized protein [Arabidopsis thaliana]	AT1G61260.1	Protein of unknown function (DUF761)
CBT21516	12.1258	45.5655	1.90987	5.90111e-180	AEE86469.1	phospholipase-like (PEARLI 4) family protein [Arabidopsis thaliana]	AT4G35110.4	Arabidopsis phospholipase-like protein (PEARLI 4) family
CBT25584	8.1992	30.802	1.90947	4.27165e-29	--	--	--	--
CBT11644	6.9679	26.1716	1.90921	5.52245e-45	NP_188525.1	transducin family protein / WD-40 repeat family protein [Arabidopsis thaliana]	AT3G18950.1	Transducin/WD40 repeat-like superfamily protein
CBT28623	1.5442	5.7981	1.90877	9.17843e-12	NP_192927.5	S-locus lectin protein kinase family protein [Arabidopsis thaliana]	AT4G11900.1	S-locus lectin protein kinase family protein
CBT32024	2.4207	9.0759	1.90663	1.00947e-05	ABB13462.1	Em6 [Medicago truncatula]	--	--
CBT26482	11.3958	42.6724	1.9048	6.07815e-75	NP_850409.1	ARL (ARGOS-LIKE) [Arabidopsis thaliana]	AT2G44080.1	ARGOS-like (ARL)
CBT24491	18.2858	68.4242	1.90379	0	AAK83615.1	At1g10080/T27I1_10 [Arabidopsis thaliana]	AT1G10090.1	Early-responsive to dehydration stress protein (ERD4)
CBT33870	1.6917	6.3299	1.90371	5.40418e-05	XP_002874163.1	F-box family protein [Arabidopsis lyrata subsp. lyrata]	--	--
CBT54725	2.0186	7.553	1.90371	5.40418e-05	NP_180114.1	AtRLP20 (Receptor Like Protein 20); kinase/ protein binding [Arabidopsis thaliana]	--	--
CBT9381	2.5873	9.681	1.90371	7.04317e-09	--	--	--	--
CBT42850	2.2214	8.301	1.90181	3.72768e-08	NP_191598.1	HAT3 (HOMEOBOX-LEUCINE ZIPPER PROTEIN 3); transcription factor [Arabidopsis thaliana]	AT3G60390.1	homeobox-leucine zipper protein 3 (HAT3)
CBT13280	2.4709	9.2275	1.90088	1.43374e-24	NP_187056.1	anac046 (Arabidopsis NAC domain containing protein 46); transcription factor [Arabidopsis thaliana]	AT3G04060.1	NAC domain containing protein 46 (NAC046)
CBT22325	9.2616	34.5737	1.90035	1.56751e-190	NP_190982.1	PTR1 (PEPTIDE TRANSPORTER 1); dipeptide transporter/ transporter/ tripeptide transporter [Arabidopsis thaliana]	AT3G54140.1	peptide transporter 1 (PTR1)
CBT3234	1.4425	5.3817	1.89949	0.000289344	NP_565794.1	MEE26 (maternal effect embryo arrest 26) [Arabidopsis thaliana]	--	--
CBT39432	3.5568	13.2524	1.89763	7.37174e-10	NP_568696.1	leucine-rich repeat family protein / protein kinase family protein [Arabidopsis thaliana]	AT1G27190.1	Leucine-rich repeat protein kinase family protein
CBT25192	1.3707	5.1065	1.89737	4.1601e-24	AAG10812.1	Putative retroelement polyprotein [Arabidopsis thaliana]	AT1G40129.1	unknown protein
CBT28840	6.5663	24.4605	1.89731	2.36107e-38	CAA66667.1	polyubiquitin [Pinus sylvestris]	AT5G03240.3	polyubiquitin 3 (UBQ3)
CBT16670	5.7153	21.2893	1.89722	1.15052e-29	--	--	--	--
CBT39314	1.394	5.1902	1.89658	1.04388e-06	NP_175907.2	AtIDD7 (Arabidopsis thaliana Indeterminate(ID)-Domain 7); nucleic acid binding / transcription factor/ zinc ion binding	AT1G55110.1	indeterminate(ID)-domain 7 (IDD7)
CBT21908	19.509	72.6026	1.89588	0	XP_002893114.1	opc-8:0 CoA ligase1 [Arabidopsis lyrata subsp. lyrata]	AT1G20510.1	OPC-8:0 CoA ligase1 (OPCL1)
CBT26170	2.456	9.1333	1.89483	1.46779e-11	--	--	--	--
CBT12461	5.5862	20.7607	1.89392	1.92929e-134	XP_002873263.1	abc transporter family protein [Arabidopsis lyrata subsp. lyrata]	AT5G06530.1	ABC-2 type transporter family protein
CBT29475	1.5177	5.6362	1.89283	2.9542e-13	AAP37131.1	WOX2 protein [Arabidopsis thaliana]	AT5G59340.1	WUSCHEL related homeobox 2 (WOX2)
CBT7533	1.024	3.8028	1.89283	2.05107e-08	ABD60713.1	At1g58420 [Arabidopsis thaliana]	AT1G58420.1	Uncharacterised conserved protein UCP031279
CBT9247	1.866	6.9296	1.89283	5.54506e-06	--	--	--	--
CBT45387	22.3147	82.842	1.89237	2.21111e-46	XP_002881053.1	glutathione S-transferase 19 [Arabidopsis lyrata subsp. lyrata]	--	--
CBT29758	8.0201	29.7723	1.89228	3.98221e-39	NP_174228.1	PUB17 (PLANT U-BOX 17); ubiquitin-protein ligase [Arabidopsis thaliana]	AT1G29340.1	plant U-box 17 (PUB17)
CBT18068	5.1523	19.1105	1.89108	9.99787e-168	NP_198644.1	PR5K; kinase/ transmembrane receptor protein serine/threonine kinase [Arabidopsis thaliana]	AT5G38280.1	PR5-like receptor kinase (PR5K)
CBT20878	2.3684	8.7814	1.89051	4.07257e-10	--	--	--	--
CBT20750	4.119	15.268	1.89015	1.19049e-16	--	--	--	--
CBT42914	1.0325	3.826	1.88966	1.08499e-07	NP_194253.2	RIN2 (RPM1 INTERACTING PROTEIN 2); protein binding / ubiquitin-protein ligase/ zinc ion binding [Arabidopsis thaliana]	AT4G25230.2	RPM1 interacting protein 2 (RIN2)
CBT11607	2.1502	7.9656	1.88934	6.99005e-25	NP_172770.1	CYP71B7; electron carrier/ heme binding / iron ion binding / monooxygenase/ oxygen binding [Arabidopsis thaliana]	AT1G13110.1	cytochrome P450, family 71 subfamily B, polypeptide 7 (CYP71B7)
CBT3795	75.788	280.767	1.88933	0	NP_191261.1	strictosidine synthase family protein [Arabidopsis thaliana]	AT3G57020.1	Calcium-dependent phosphotriesterase superfamily protein
CBT18227	1.6751	6.2038	1.88894	4.10143e-33	NP_194993.2	zinc ion binding [Arabidopsis thaliana]	AT4G32670.1	RING/FYVE/PHD zinc finger superfamily protein
CBT5332	3.1194	11.5478	1.88825	2.80673e-28	XP_002893257.1	ATFRO3/FRO3 [Arabidopsis lyrata subsp. lyrata]	AT1G01590.1	ferric reduction oxidase 1 (FRO1)
CBT42288	1.4752	5.4593	1.88781	2.95872e-05	--	--	--	--
CBT6766	1.3337	4.9313	1.88659	4.2557e-11	NP_189164.1	nucleic acid binding [Arabidopsis thaliana]	AT3G25270.1	Ribonuclease H-like superfamily protein
CBT16266	21.6202	79.8938	1.8857	0	NP_569040.1	MAPKKK5; ATP binding / kinase/ protein kinase/ protein serine/threonine kinase [Arabidopsis thaliana]	AT5G66850.1	mitogen-activated protein kinase kinase kinase 5 (MAPKKK5)
CBT22405	21.7953	80.5208	1.88534	0	NP_567581.1	CYP707A1; (+)-abscisic acid 8'-hydroxylase/ oxygen binding [Arabidopsis thaliana]	AT4G19230.1	cytochrome P450, family 707, subfamily A, polypeptide 1 (CYP707A1)
CBT14239	3.3593	12.4086	1.8851	1.71451e-14	NP_565572.1	AFR (ATTENUATED FAR-RED RESPONSE) [Arabidopsis thaliana]	AT2G24540.1	ATTENUATED FAR-RED RESPONSE (AFR)
CBT53356	2.0137	7.4357	1.8846	1.12967e-08	Q8RXS5.2	RecName: Full=Probable disease resistance protein At5g63020; AltName: Full=pNd11	AT5G63020.1	Disease resistance protein (CC-NBS-LRR class) family
CBT2932	2.7571	10.1755	1.88389	2.24011e-10	P26780.2	RecName: Full=Defensin-like protein 2; AltName: Full=MTI-2; AltName: Full=Trypsin inhibitor 2; Flags: Precursor	--	--
CBT51738	1.3621	5.0269	1.88389	2.24011e-10	--	--	--	--
CBT7959	5.074	18.7154	1.88304	9.00327e-14	XP_002870177.1	ATOEP16-2/ATOEP16-S [Arabidopsis lyrata subsp. lyrata]	--	--
CBT28979	14.5659	53.7244	1.88298	4.14862e-235	XP_002866896.1	CYP79B2 [Arabidopsis lyrata subsp. lyrata]	AT4G39950.1	cytochrome P450, family 79, subfamily B, polypeptide 2 (CYP79B2)
CBT27405	159.716	589.055	1.8829	0	XP_002864309.1	O-methyltransferase 1 [Arabidopsis lyrata subsp. lyrata]	AT5G54160.1	O-methyltransferase 1 (OMT1)
CBT22421	5.0991	18.7969	1.88218	3.54858e-82	NP_178054.1	ATOCT2 (ARABIDOPSIS THALIANA ORGANIC CATION/CARNITINE TRANSPORTER 2); carbohydrate transmembrane transporter/ sugar:hydrogen symporter [Arabidopsis thaliana]	AT1G79360.1	organic cation/carnitine transporter 2 (2-Oct)
CBT14277	1.2537	4.6168	1.88075	0.000158336	--	--	--	--
CBT27209	1.9716	7.2607	1.88075	3.04586e-06	NP_191130.1	UDP-glucoronosyl/UDP-glucosyl transferase family protein [Arabidopsis thaliana]	AT3G21560.1	UGT84A2
CBT35353	1.2537	4.6168	1.88075	0.000158336	AED94132.1	uncharacterized protein [Arabidopsis thaliana]	--	--
CBT45937	1.0522	3.8751	1.88075	0.000158336	NP_192687.1	RNase H domain-containing protein [Arabidopsis thaliana]	--	--
CBT46699	1.347	4.9607	1.88075	0.000158336	NP_181517.1	MYB25 (myb domain protein 25); DNA binding / transcription factor [Arabidopsis thaliana]	--	--
CBT17728	6.7674	24.9134	1.88025	2.96475e-115	XP_002886551.1	S-locus lectin protein kinase family protein [Arabidopsis lyrata subsp. lyrata]	AT1G61360.1	S-locus lectin protein kinase family protein
CBT29904	7.7732	28.5944	1.87915	4.02742e-19	AAS79563.1	At3g13810 [Arabidopsis thaliana]	--	--
CBT53015	1.8771	6.902	1.87852	4.96302e-14	AED91992.1	nucleic acid binding / zinc ion binding protein [Arabidopsis thaliana]	AT5G14140.1	zinc ion binding
CBT7492	2.6747	9.835	1.87852	9.38642e-40	NP_181012.1	PID (PINOID); kinase/ protein kinase/ protein serine/threonine kinase [Arabidopsis thaliana]	AT2G34650.1	PINOID (PID)
CBT4388	22.9222	84.2671	1.87823	0	XP_002889194.1	solanesyl diphosphate synthase [Arabidopsis lyrata subsp. lyrata]	AT1G78510.1	solanesyl diphosphate synthase 1 (SPS1)
CBT13937	2.3475	8.6295	1.87818	2.47339e-12	--	--	--	--
CBT18950	6.8698	25.241	1.87742	1.22221e-35	NP_191573.1	DIN2 (DARK INDUCIBLE 2); catalytic/ cation binding / hydrolase, hydrolyzing O-glycosyl compounds [Arabidopsis thaliana]	AT3G60140.1	DARK INDUCIBLE 2 (DIN2)
CBT3719	47.8934	175.936	1.87715	0	NP_174430.1	aspartyl protease family protein [Arabidopsis thaliana]	AT1G31450.1	Eukaryotic aspartyl protease family protein
CBT29454	12.8591	47.1478	1.8744	9.95756e-60	AAB71469.1	Hypothetical protein [Arabidopsis thaliana]	AT1G61260.1	Protein of unknown function (DUF761)
CBT370	3.112	11.3973	1.87277	6.88222e-55	NP_563630.1	BPS1 (BYPASS 1) [Arabidopsis thaliana]	AT1G01550.2	BYPASS 1 (BPS1)
CBT41459	4.5521	16.6617	1.87195	6.80465e-11	BAD94958.1	O-methyltransferase [Arabidopsis thaliana]	--	--
CBT23684	1.841	6.7323	1.87063	5.62396e-35	AAF02855.1	Similar to retrotransposon proteins [Arabidopsis thaliana]	ATMG00810.1	DNA/RNA polymerases superfamily protein
CBT45829	3.0088	10.999	1.87011	1.50948e-14	--	--	--	--
CBT5072	1.8089	6.6125	1.87011	3.42287e-09	NP_195265.2	AGF1 (AT-hook protein of GA feedback 1); transcription factor [Arabidopsis thaliana]	AT4G35390.1	AT-hook protein of GA feedback 1 (AGF1)
CBT54865	1.4824	5.419	1.87011	0.000855931	AAT44967.1	At5g10150 [Arabidopsis thaliana]	--	--
CBT7621	1.0991	4.0177	1.87011	1.67103e-06	AAG30909.1	cytokinin oxidase [Arabidopsis thaliana]	AT1G75450.1	cytokinin oxidase 5 (CKX5)
CBT38923	2.4073	8.7945	1.8692	7.10882e-21	ACG69527.1	caleosin CLO3-1 [Brassica napus]	AT2G33380.1	RESPONSIVE TO DESSICATION 20 (RD20)
CBT29648	2.8527	10.408	1.86729	1.7365e-07	--	--	--	--
CBT48027	1.741	6.3431	1.86524	8.66597e-05	NP_190073.1	S-adenosyl-L-methionine:carboxyl methyltransferase family protein [Arabidopsis thaliana]	--	--
CBT49989	1.1143	4.0596	1.86524	8.66597e-05	XP_002868189.1	hypothetical protein ARALYDRAFT_915217 [Arabidopsis lyrata subsp. lyrata]	--	--
CBT19168	3.0413	11.0773	1.86486	4.93871e-35	NP_973607.1	glycogenin glucosyltransferase (glycogenin)-related [Arabidopsis thaliana]	AT2G35710.2	Nucleotide-diphospho-sugar transferases superfamily protein
CBT15708	8.2973	30.2192	1.86475	1.83815e-107	--	--	--	--
CBT9069	8.5302	31.0386	1.86341	2.27356e-22	--	--	--	--
CBT4484	9.2759	33.7437	1.86305	4.78798e-137	XP_002876825.1	pac motif-containing protein [Arabidopsis lyrata subsp. lyrata]	AT2G02710.1	PAS/LOV protein B (PLPB)
CBT45547	3.1655	11.5148	1.86298	1.85868e-58	AAL31902.1	AT4g17230/dl4650c [Arabidopsis thaliana]	AT4G17230.1	SCARECROW-like 13 (SCL13)
CBT9178	33.6031	122.202	1.8626	1.09342e-69	NP_178316.1	AtIDD5 (Arabidopsis thaliana Indeterminate(ID)-Domain 5); nucleic acid binding / transcription factor/ zinc ion binding	--	--
CBT19620	1.2086	4.395	1.86245	8.88842e-06	XP_002879981.1	zinc finger family protein [Arabidopsis lyrata subsp. lyrata]	AT2G42350.1	RING/U-box superfamily protein
CBT20837	4.2544	15.4702	1.86245	4.58591e-15	NP_178819.1	zinc knuckle (CCHC-type) family protein [Arabidopsis thaliana]	--	--
CBT29057	8.7503	31.7993	1.86159	6.6295e-72	NP_974910.1	defense protein-related [Arabidopsis thaliana]	AT5G48657.2	defense protein-related
CBT16597	1.6897	6.1392	1.86129	2.90358e-27	XP_002876074.1	zinc finger (CCCH-type) family protein [Arabidopsis lyrata subsp. lyrata]	AT3G51180.1	Zinc finger C-x8-C-x5-C-x3-H type family protein
CBT42556	1.7644	6.4077	1.86064	9.19104e-07	AEE29848.1	Erythronate-4-phosphate dehydrogenase family protein [Arabidopsis thaliana]	--	--
CBT53014	1.374	4.9898	1.86064	9.19104e-07	AEE29380.1	CC-NBS-LRR class disease resistance protein [Arabidopsis thaliana]	AT1G15890.1	Disease resistance protein (CC-NBS-LRR class) family
CBT8685	3.0176	10.959	1.86064	9.19104e-07	--	--	--	--
CBT4188	78.802	286.02	1.85981	0	NP_566464.1	ATBFRUCT1; beta-fructofuranosidase/ hydrolase, hydrolyzing O-glycosyl compounds [Arabidopsis thaliana]	AT3G13790.1	ATBFRUCT1
CBT28416	17.1285	62.1613	1.85962	1.61523e-90	NP_194013.1	zinc finger (AN1-like) family protein [Arabidopsis thaliana]	AT4G22820.2	A20/AN1-like zinc finger family protein
CBT29366	2.1522	7.8092	1.85938	2.40233e-14	Q8W485.1	RecName: Full=Uncharacterized protein At5g50100, mitochondrial; Flags: Precursor	AT5G50100.1	Putative thiol-disulphide oxidoreductase DCC
CBT52938	9.0395	32.7834	1.85865	1.84758e-30	NP_563809.1	ADT6 (arogenate dehydratase 6); arogenate dehydratase/ prephenate dehydratase [Arabidopsis thaliana]	AT1G08250.1	arogenate dehydratase 6 (ADT6)
CBT23793	13.4053	48.5752	1.85742	0	XP_002885540.1	pentatricopeptide repeat-containing protein [Arabidopsis lyrata subsp. lyrata]	AT3G23020.1	Tetratricopeptide repeat (TPR)-like superfamily protein
CBT5632	4.4574	16.1501	1.85728	2.79233e-38	NP_187173.2	heavy-metal-associated domain-containing protein [Arabidopsis thaliana]	AT3G05220.1	Heavy metal transport/detoxification superfamily protein
CBT27895	4.0258	14.5651	1.85517	4.08346e-80	Q9FRL3.1	RecName: Full=Sugar transporter ERD6-like 6	AT1G75220.1	Major facilitator superfamily protein
CBT6589	1.4299	5.1722	1.8549	1.62885e-18	BAB01217.1	Ta11 non-LTR retroelement protein-like [Arabidopsis thaliana]	AT4G02000.1	unknown protein
CBT1007	44.5898	161.226	1.8543	0	XP_002893160.1	VHS domain-containing protein [Arabidopsis lyrata subsp. lyrata]	AT1G21380.1	Target of Myb protein 1
CBT38744	15.7614	56.9878	1.85426	1.26388e-46	NP_001154438.1	S-locus lectin protein kinase family protein [Arabidopsis thaliana]	AT1G61360.2	S-locus lectin protein kinase family protein
CBT20925	3.0758	11.1051	1.85218	9.92881e-21	AEC06676.1	NEP1-interacting protein 2 [Arabidopsis thaliana]	AT2G17730.2	NEP-interacting protein 2 (NIP2)
CBT21254	9.4125	33.9834	1.85218	1.47253e-28	AEC10026.1	uncharacterized protein [Arabidopsis thaliana]	AT2G41730.1	unknown protein
CBT21712	2.4317	8.7796	1.85218	1.09737e-22	NP_195772.1	zinc finger (C3HC4-type RING finger) family protein [Arabidopsis thaliana]	AT5G01520.1	RING/U-box superfamily protein
CBT26813	2.2716	8.2015	1.85218	5.02826e-07	NP_001119080.1	basic helix-loop-helix (bHLH) family protein [Arabidopsis thaliana]	--	--
CBT52976	2.8069	10.134	1.85218	4.86903e-06	--	--	--	--
CBT19343	15.1657	54.7097	1.85099	2.90609e-276	NP_974347.1	NADK1 (NAD KINASE 1); NAD+ kinase/ NADH kinase/ calmodulin binding [Arabidopsis thaliana]	AT3G21070.2	NAD kinase 1 (NADK1)
CBT24868	12.5416	45.2251	1.8504	3.13116e-80	XP_002863393.1	zinc-binding family protein [Arabidopsis lyrata subsp. lyrata]	AT4G17900.2	PLATZ transcription factor family protein
CBT22449	26.857	96.549	1.84597	0	ADG08110.1	proline dehydrogenase [Arabis stelleri]	AT3G30775.1	EARLY RESPONSIVE TO DEHYDRATION 5 (ERD5)
CBT23469	108.258	389.004	1.84531	0	Q84MC0.1	RecName: Full=Uncharacterized GPI-anchored protein At3g06035; Flags: Precursor	AT3G06035.1	Glycoprotein membrane precursor GPI-anchored
CBT1263	1.6965	6.0954	1.84513	2.10362e-14	NP_199449.1	KCO2 (CA2+ ACTIVATED OUTWARD RECTIFYING K+ CHANNEL 2); calcium ion binding / outward rectifier potassium channel [Arabidopsis thaliana]	AT5G46370.1	Ca2+ activated outward rectifying K+ channel 2 (KCO2)
CBT9936	56.3379	202.381	1.84489	0	XP_002869913.1	late embryogenesis abundant domain-containing protein [Arabidopsis lyrata subsp. lyrata]	AT4G21020.1	Late embryogenesis abundant protein (LEA) family protein
CBT9098	3.9013	14.0113	1.84457	2.00504e-13	--	--	--	--
CBT17035	2.4712	8.8712	1.84392	1.90281e-12	NP_180366.1	BLH8 (BEL1-LIKE HOMEODOMAIN 8); DNA binding / transcription factor [Arabidopsis thaliana]	AT2G27990.1	BEL1-like homeodomain 8 (BLH8)
CBT47692	28.1353	100.954	1.84325	0	AAL24182.1	AT5g12010/F14F18_180 [Arabidopsis thaliana]	AT5G12010.1	unknown protein
CBT9249	1.3446	4.8244	1.84314	2.6661e-06	NP_188135.1	CUC1 (CUP-SHAPED COTYLEDON1); transcription factor [Arabidopsis thaliana]	AT3G15170.1	CUP-SHAPED COTYLEDON1 (CUC1)
CBT27719	17.8438	64.0094	1.84286	3.38727e-191	AEE30835.1	uncharacterized protein [Arabidopsis thaliana]	AT1G27461.1	unknown protein
CBT28484	3.8821	13.9257	1.84285	4.29665e-31	AED97312.1	uncharacterized protein [Arabidopsis thaliana]	AT5G60350.1	unknown protein
CBT7055	2.701	9.681	1.84165	1.69704e-36	NP_172132.1	ubiquitin thiolesterase [Arabidopsis thaliana]	AT1G06440.1	Ubiquitin carboxyl-terminal hydrolase family protein
CBT20759	94.8473	339.632	1.84029	3.05772e-259	ABF58964.1	At2g25250 [Arabidopsis thaliana]	--	--
CBT16584	5.6979	20.3932	1.83958	1.33533e-89	XP_002892116.1	lipase class 3 family protein [Arabidopsis lyrata subsp. lyrata]	AT1G02660.1	alpha/beta-Hydrolases superfamily protein
CBT9938	16.7117	59.811	1.83955	4.50521e-196	ACG69523.1	steroleosin SLO1-2 [Brassica napus]	AT5G50700.1	hydroxysteroid dehydrogenase 1 (HSD1)
CBT11387	1.5572	5.5711	1.83901	9.94809e-12	CAD22154.1	pherophorin-dz1 protein [Volvox carteri f. nagariensis]	AT5G19810.1	Proline-rich extensin-like family protein
CBT6647	1.6581	5.9322	1.83901	9.94809e-12	AAL25542.1	At1g73800/F25P22_22 [Arabidopsis thaliana]	AT1G73805.1	Calmodulin binding protein-like
CBT21941	9.1611	32.7701	1.83878	2.44259e-167	NP_192075.1	ATABC1 (ARABIDOPSIS THALIANA ABC TRANSPORTER 1); transporter [Arabidopsis thaliana]	AT4G01660.1	ABC transporter 1 (ABC1)
CBT21057	1.7188	6.1437	1.83768	0.000253743	--	--	--	--
CBT29978	3.3616	12.0156	1.83768	1.51849e-07	NP_190366.1	armadillo/beta-catenin repeat family protein / U-box domain-containing protein [Arabidopsis thaliana]	--	--
CBT31248	1.853	6.6232	1.83768	0.000253743	--	--	--	--
CBT41605	2.1421	7.6565	1.83768	9.48216e-11	NP_195774.1	LECRKA4.1 (LECTIN RECEPTOR KINASE A4.1); kinase [Arabidopsis thaliana]	AT5G01540.1	lectin receptor kinase a4.1 (LECRKA4.1)
CBT42841	3.761	13.4432	1.83768	1.51849e-07	--	--	--	--
CBT45210	1.0076	3.6015	1.83768	0.000253743	ADJ18449.1	gag/pol protein [Bryonia dioica]	--	--
CBT19021	13.4198	47.9564	1.83736	0	NP_177451.1	PEPR1 (PEP1 receptor 1); ATP binding / kinase/ protein binding / protein serine/threonine kinase [Arabidopsis thaliana]	AT1G73080.1	PEP1 receptor 1 (PEPR1)
CBT7878	4.1025	14.6473	1.83606	2.2615e-18	NP_173353.1	hydrolase [Arabidopsis thaliana]	AT1G19190.1	alpha/beta-Hydrolases superfamily protein
CBT12862	22.1083	78.9142	1.8357	0	NP_175369.1	transducin family protein / WD-40 repeat family protein [Arabidopsis thaliana]	AT1G49450.1	Transducin/WD40 repeat-like superfamily protein
CBT41463	3.2288	11.5204	1.83511	5.47835e-12	Q6NL02.1	RecName: Full=F-box/kelch-repeat protein At5g39560	AT1G19470.1	Galactose oxidase/kelch repeat superfamily protein
CBT52547	7.0303	25.055	1.83345	7.58183e-21	--	--	--	--
CBT24033	3.0517	10.8732	1.83307	3.1773e-13	NP_565007.2	proline-rich family protein [Arabidopsis thaliana]	AT1G70990.1	proline-rich family protein
CBT2067	1.2908	4.5938	1.83142	1.41832e-05	NP_566264.1	heavy-metal-associated domain-containing protein [Arabidopsis thaliana]	AT3G05920.1	Heavy metal transport/detoxification superfamily protein
CBT7953	2.4451	8.7018	1.83142	4.98453e-10	--	--	--	--
CBT6496	4.6866	16.663	1.83003	2.79483e-115	NP_195606.2	kinesin motor family protein [Arabidopsis thaliana]	AT4G38950.2	ATP binding microtubule motor family protein
CBT19177	2.5764	9.1545	1.82913	4.89712e-27	XP_002874194.1	RabGAP/TBC domain-containing protein [Arabidopsis lyrata subsp. lyrata]	AT5G24390.1	Ypt/Rab-GAP domain of gyp1p superfamily protein
CBT11217	1.7682	6.274	1.82709	2.73651e-10	AAG12568.1	Hypothetical protein [Arabidopsis thaliana]	AT1G12260.1	NAC 007 (NAC007)
CBT15151	2.1103	7.4808	1.82571	4.57679e-08	AEE73932.1	uncharacterized protein [Arabidopsis thaliana]	--	--
CBT3127	4.6949	16.6426	1.82571	5.5636e-15	--	--	--	--
CBT3269	1.5362	5.4456	1.82571	0.000138472	--	--	--	--
CBT18118	4.8469	17.1597	1.82388	7.96308e-111	Q9FKZ1.1	RecName: Full=Probable disease resistance protein At5g66900	AT5G66900.1	Disease resistance protein (CC-NBS-LRR class) family
CBT13585	4.2093	14.9009	1.82375	5.29243e-14	AED97533.1	DCD (Development and Cell Death) domain-containing protein [Arabidopsis thaliana]	--	--
CBT27158	1.7425	6.1653	1.82304	7.75906e-06	--	--	--	--
CBT21903	10.5138	37.1953	1.82283	7.5884e-180	NP_178390.1	kelch repeat-containing F-box family protein [Arabidopsis thaliana]	AT2G02870.3	Galactose oxidase/kelch repeat superfamily protein
CBT24750	7.1022	25.1178	1.82237	5.61378e-125	NP_191075.2	ATEXO70H1 (exocyst subunit EXO70 family protein H1); protein binding [Arabidopsis thaliana]	AT3G55150.1	exocyst subunit exo70 family protein H1 (EXO70H1)
CBT12492	2.6958	9.5295	1.8217	1.68503e-35	AEE28811.1	B-cell receptor-associated protein 31-like protein [Arabidopsis thaliana]	AT1G11905.1	B-cell receptor-associated protein 31-like
CBT5303	2.5942	9.1655	1.82093	2.90777e-14	NP_187381.2	nuclear transport factor 2 (NTF2) family protein / RNA recognition motif (RRM)-containing protein [Arabidopsis thaliana]	AT3G07250.1	nuclear transport factor 2 (NTF2) family protein / RNA recognition motif (RRM)-containing protein
CBT39799	9.2476	32.6688	1.82077	1.99967e-21	NP_172208.2	binding [Arabidopsis thaliana]	--	--
CBT3942	4.8436	17.1021	1.82002	1.04317e-40	NP_565557.1	cinnamoyl-CoA reductase-related [Arabidopsis thaliana]	AT2G23910.1	NAD(P)-binding Rossmann-fold superfamily protein
CBT15453	3.8808	13.6791	1.81754	8.98307e-38	AAL27517.1	At2g31130/T16B12.6 [Arabidopsis thaliana]	AT2G31130.1	unknown protein
CBT26857	168.629	594.318	1.81738	0	XP_002866901.1	3-deoxy-D-arabino-heptulosonate 7-phosphate synthase 1 [Arabidopsis lyrata subsp. lyrata]	--	--
CBT13546	1.0431	3.6719	1.81566	7.56128e-05	NP_193550.1	KCO6; outward rectifier potassium channel [Arabidopsis thaliana]	AT4G18160.1	Ca2+ activated outward rectifying K+ channel 6 (KCO6)
CBT20137	1.2768	4.4947	1.81566	7.56128e-05	--	--	--	--
CBT25277	1.6096	5.666	1.81566	2.40889e-07	NP_182041.1	scarecrow transcription factor family protein [Arabidopsis thaliana]	AT2G45160.1	HAIRY MERISTEM 1 (HAM1)
CBT25129	3.471	12.2109	1.81477	8.60854e-40	NP_187188.2	AtRLP31 (Receptor Like Protein 31); kinase/ protein binding [Arabidopsis thaliana]	AT3G05370.1	receptor like protein 31 (RLP31)
CBT22314	11.5988	40.7818	1.81395	8.52167e-162	AEE31255.1	Protein kinase family protein [Arabidopsis thaliana]	AT1G30640.1	Protein kinase family protein
CBT3806	4.2575	14.9666	1.81366	1.08789e-52	NP_973535.1	F-box family protein [Arabidopsis thaliana]	AT2G26030.3	F-box/RNI-like/FBD-like domains-containing protein
CBT29210	23.6119	82.9615	1.81293	5.40292e-177	XP_002883348.1	gamma-aminobutyrate transaminase subunit precursor [Arabidopsis lyrata subsp. lyrata]	AT3G22200.1	POLLEN-PISTIL INCOMPATIBILITY 2 (POP2)
CBT20600	1.9059	6.6913	1.81183	4.3393e-10	--	--	--	--
CBT3449	1.6206	5.6872	1.81121	7.54197e-09	AEE74172.1	uncharacterized protein [Arabidopsis thaliana]	AT3G04990.1	BEST Arabidopsis thaliana protein match is: Frigida-like protein (TAIR:AT5G27220.1)
CBT29010	1.7439	6.1183	1.81082	2.66503e-15	XP_002863933.1	thioesterase family protein [Arabidopsis lyrata subsp. lyrata]	AT5G48950.1	Thioesterase superfamily protein
CBT28324	5.0397	17.6571	1.80885	2.785e-91	XP_002890692.1	kinase family protein [Arabidopsis lyrata subsp. lyrata]	AT1G25390.1	Protein kinase superfamily protein
CBT45597	9.3504	32.7571	1.8087	9.09311e-21	--	--	--	--
CBT21512	13.3844	46.8878	1.80866	4.20532e-162	NP_566685.1	oxidoreductase, 2OG-Fe(II) oxygenase family protein [Arabidopsis thaliana]	AT3G21420.1	2-oxoglutarate (2OG) and Fe(II)-dependent oxygenase superfamily protein
CBT2717	3.7463	13.1171	1.80789	2.5279e-14	NP_191573.1	DIN2 (DARK INDUCIBLE 2); catalytic/ cation binding / hydrolase, hydrolyzing O-glycosyl compounds [Arabidopsis thaliana]	AT3G60140.1	DARK INDUCIBLE 2 (DIN2)
CBT6542	2.0835	7.2935	1.80759	2.89308e-22	--	--	--	--
CBT30148	1.7087	5.9794	1.8071	4.13397e-05	--	--	--	--
CBT54776	1.9832	6.94	1.8071	4.13397e-05	XP_002880137.1	oxidoreductase [Arabidopsis lyrata subsp. lyrata]	--	--
CBT22832	2.1341	7.4628	1.80611	7.54189e-12	--	--	--	--
CBT25092	1.2798	4.4736	1.80553	7.24105e-08	AEE76631.1	Sec14p-like phosphatidylinositol transfer family protein [Arabidopsis thaliana]	AT3G22410.1	Sec14p-like phosphatidylinositol transfer family protein
CBT16540	21.7606	76.0515	1.80526	9.85822e-299	XP_002877640.1	AMP-dependent synthetase and ligase family protein [Arabidopsis lyrata subsp. lyrata]	AT3G48990.1	AMP-dependent synthetase and ligase family protein
CBT24984	3.0634	10.7063	1.80526	5.03346e-24	XP_002880534.1	leucine-rich repeat family protein [Arabidopsis lyrata subsp. lyrata]	AT2G23950.1	Leucine-rich repeat protein kinase family protein
CBT7809	2.5934	9.055	1.80386	5.08903e-27	NP_567533.1	CBL1 (CALCINEURIN B-LIKE PROTEIN 1); calcium ion binding [Arabidopsis thaliana]	AT4G17615.1	calcineurin B-like protein 1 (CBL1)
CBT46070	1.3354	4.6609	1.80327	0.000745191	--	--	--	--
CBT9182	3.2252	11.2564	1.80327	1.27159e-06	--	--	--	--
CBT24374	7.4069	25.8384	1.80258	6.39797e-110	NP_563768.1	GPAT1 (GLYCEROL-3-PHOSPHATE ACYLTRANSFERASE 1); 1-acylglycerol-3-phosphate O-acyltransferase/ acyltransferase [Arabidopsis thaliana]	AT1G06520.1	glycerol-3-phosphate acyltransferase 1 (GPAT1)
CBT20998	1.4814	5.1574	1.79972	2.25418e-05	NP_195998.2	TRFL10 (TRF-LIKE 10); DNA binding [Arabidopsis thaliana]	--	--
CBT22909	1.122	3.9061	1.79972	2.25418e-05	--	--	--	--
CBT47401	1.4219	4.9505	1.79972	2.25418e-05	NP_200592.1	transferase family protein [Arabidopsis thaliana]	--	--
CBT19035	22.5124	78.3555	1.79932	5.08306e-123	NP_001118342.1	CPuORF1 (Conserved peptide upstream open reading frame 1) [Arabidopsis thaliana]	--	--
CBT5520	89.4474	311.203	1.79874	0	NP_192941.1	zinc finger (AN1-like) family protein [Arabidopsis thaliana]	AT4G12040.2	A20/AN1-like zinc finger family protein
CBT24125	7.3517	25.5633	1.79793	1.5808e-147	NP_188090.2	ATMPK19; MAP kinase [Arabidopsis thaliana]	AT3G14720.1	MAP kinase 19 (MPK19)
CBT23330	6.331	22.0007	1.79704	2.66416e-37	AED96100.1	uncharacterized protein [Arabidopsis thaliana]	AT5G51580.1	unknown protein
CBT9890	5.841	20.2788	1.79568	1.50996e-46	NP_195843.1	haloacid dehalogenase-like hydrolase family protein [Arabidopsis thaliana]	AT5G02230.2	Haloacid dehalogenase-like hydrolase (HAD) superfamily protein
CBT19407	2.2792	7.9124	1.7956	6.89383e-13	NP_180827.1	AtRLP23 (Receptor Like Protein 23); kinase/ protein binding [Arabidopsis thaliana]	AT2G32680.1	receptor like protein 23 (RLP23)
CBT25807	2.2521	7.806	1.79329	1.23019e-05	--	--	--	--
CBT3311	1.958	6.7867	1.79329	1.23019e-05	--	--	--	--
CBT3759	7.4143	25.6984	1.79329	4.63465e-91	XP_002869186.1	phosphatase 2C family protein [Arabidopsis lyrata subsp. lyrata]	AT4G33920.1	Protein phosphatase 2C family protein
CBT47907	1.7751	6.1524	1.79329	0.000404313	--	--	--	--
CBT5551	25.477	88.2501	1.7924	4.27061e-184	AAR08422.1	arginine decarboxylase 1 [Pringlea antiscorbutica]	AT2G16500.1	arginine decarboxylase 1 (ADC1)
CBT10558	14.4449	50.0248	1.79208	6.42771e-247	Q9M9E0.1	RecName: Full=L-type lectin-domain containing receptor kinase S.1; Short=LecRK-S.1; Flags: Precursor	AT1G15530.1	Concanavalin A-like lectin protein kinase family protein
CBT27662	8.8078	30.4656	1.79032	1.19939e-73	AAL65913.1	5-enolpyruvylshikimate-3-phosphate synthase [Orychophragmus violaceus]	AT2G45300.1	RNA 3'-terminal phosphate cyclase/enolpyruvate transferase, alpha/beta
CBT24540	20.5837	71.175	1.78987	0	NP_193818.1	FAD-binding domain-containing protein [Arabidopsis thaliana]	AT4G20860.1	FAD-binding Berberine family protein
CBT10907	10.3418	35.7589	1.78982	3.74273e-63	AAD32864.1	F14N23.2 [Arabidopsis thaliana]	AT1G10140.1	Uncharacterised conserved protein UCP031279
CBT2331	2.3076	7.9789	1.78982	6.53798e-09	ABU45211.1	unknown [Solanum bulbocastanum]	AT5G21900.1	RNI-like superfamily protein
CBT3760	43.781	151.305	1.78908	0	CAB86908.1	late embryogenesis abundant protein-like [Arabidopsis thaliana]	AT3G53040.1	late embryogenesis abundant protein, putative / LEA protein, putative
CBT17299	1.0009	3.4588	1.78899	2.08873e-07	NP_851067.1	integral membrane family protein [Arabidopsis thaliana]	AT5G24290.1	Vacuolar iron transporter (VIT) family protein
CBT24680	1.3362	4.6175	1.78899	2.08873e-07	XP_002894237.1	cytosolic tRNA-Ala synthetase [Arabidopsis lyrata subsp. lyrata]	AT1G50200.1	Alanyl-tRNA synthetase (ALATS)
CBT47848	11.7516	40.5938	1.78841	3.50111e-56	BAB11312.1	aluminum-induced protein-like [Arabidopsis thaliana]	--	--
CBT21244	2.8073	9.6922	1.78764	1.13113e-10	--	--	--	--
CBT12423	6.1549	21.2438	1.78722	6.08576e-41	AAC49776.1	AP2 domain containing protein RAP2.10 [Arabidopsis thaliana]	AT4G36900.1	related to AP2 10 (RAP2.10)
CBT22109	25.473	87.9134	1.78711	0	NP_566835.1	ATCSLC04 (CELLULOSE-SYNTHASE LIKE C4); cellulose synthase/ transferase, transferring glycosyl groups [Arabidopsis thaliana]	AT3G28180.1	Cellulose-synthase-like C4 (CSLC04)
CBT52915	3.1951	11.0231	1.78659	3.58654e-09	NP_564898.1	protein kinase family protein [Arabidopsis thaliana]	--	--
CBT47100	1.8738	6.4576	1.78507	0.000220217	--	--	--	--
CBT8615	1.2077	4.162	1.78507	0.000220217	--	--	--	--
CBT8709	1.2778	4.4038	1.78507	0.000220217	NP_176774.1	type 2 peroxiredoxin-related / thiol specific antioxidant / mal allergen family protein [Arabidopsis thaliana]	AT4G10740.1	F-box and associated interaction domains-containing protein
CBT11397	8.5163	29.3398	1.78456	1.03739e-120	NP_171677.1	ATAF1; transcription activator/ transcription factor [Arabidopsis thaliana]	AT1G01720.1	ATAF1
CBT3497	1.8155	6.2523	1.78401	1.08523e-12	ADI80539.1	recognition of Peronospora parasitica 1 [Arabidopsis thaliana]	AT4G11170.1	Disease resistance protein (TIR-NBS-LRR class) family
CBT10413	1.4568	5.0164	1.78384	5.9017e-21	AEE81852.1	fringe-related protein [Arabidopsis thaliana]	AT4G00300.2	fringe-related protein
CBT17359	9.2746	31.9156	1.7829	8.01423e-63	AAF13100.1	DNA-binding protein [Arabidopsis thaliana]	AT4G34990.1	myb domain protein 32 (MYB32)
CBT24863	2.8675	9.8658	1.78264	3.13497e-26	NP_180366.1	BLH8 (BEL1-LIKE HOMEODOMAIN 8); DNA binding / transcription factor [Arabidopsis thaliana]	AT2G27990.1	BEL1-like homeodomain 8 (BLH8)
CBT34198	3.0176	10.3822	1.78264	3.67414e-06	--	--	--	--
CBT16798	3.3362	11.4747	1.78217	5.8287e-18	AAF79677.1	F9C16.26 [Arabidopsis thaliana]	AT5G32613.1	Zinc knuckle (CCHC-type) family protein
CBT27560	4.8809	16.7795	1.78148	1.46714e-48	XP_002866631.1	nodulin MtN21 family protein [Arabidopsis lyrata subsp. lyrata]	AT5G64700.1	nodulin MtN21 /EamA-like transporter family protein
CBT11523	2.2589	7.762	1.7808	9.45803e-27	NP_173381.1	bZIP transcription factor family protein [Arabidopsis thaliana]	AT1G19490.1	Basic-leucine zipper (bZIP) transcription factor family protein
CBT245	4.0076	13.7697	1.78068	2.21806e-117	NP_850422.1	RNA recognition motif (RRM)-containing protein [Arabidopsis thaliana]	AT2G44710.1	RNA-binding (RRM/RBD/RNP motifs) family protein
CBT33257	2.8011	9.6201	1.78003	3.27762e-13	NP_180224.1	PLA2A (PHOSPHOLIPASE A 2A); lipase/ nutrient reservoir [Arabidopsis thaliana]	AT2G26560.1	phospholipase A 2A (PLA2A)
CBT52084	1.237	4.2484	1.78003	3.27762e-13	AEE29002.1	Regulator of Vps4 activity in the MVB pathway protein [Arabidopsis thaliana]	AT1G13340.1	Regulator of Vps4 activity in the MVB pathway protein
CBT17603	5.7522	19.7492	1.77961	1.00286e-16	NP_567995.1	senescence/dehydration-associated protein-related [Arabidopsis thaliana]	--	--
CBT19930	18.4399	63.2476	1.77818	4.33559e-89	AAK82502.1	AT5g66780/MUD21_2 [Arabidopsis thaliana]	AT5G66780.1	unknown protein
CBT20768	1.3813	4.7378	1.77818	0.00011974	ABD33126.2	RNA-directed DNA polymerase (Reverse transcriptase) [Medicago truncatula]	--	--
CBT2357	2.091	7.1719	1.77818	5.91997e-10	AAC13599.1	similar to reverse transcriptase (Pfam: transcript_fact.hmm, score: 72.31) [Arabidopsis thaliana]	AT1G43760.1	DNAse I-like superfamily protein
CBT45539	1.0107	3.4667	1.77818	0.00011974	CAB43642.1	receptor protein kinase-like protein [Arabidopsis thaliana]	--	--
CBT47140	1.1255	3.8604	1.77818	0.00011974	AAZ52707.1	expressed protein [Arabidopsis thaliana]	AT1G52330.2	Late embryogenesis abundant (LEA) hydroxyproline-rich glycoprotein family
CBT49717	2.1603	7.4099	1.77818	0.00011974	--	--	--	--
CBT7142	1.0576	3.6276	1.77818	1.02701e-11	XP_002871574.1	abc transporter family protein [Arabidopsis lyrata subsp. lyrata]	AT5G13580.1	ABC-2 type transporter family protein
CBT4732	26.7971	91.9023	1.77802	0	XP_002866480.1	exostosin family protein [Arabidopsis lyrata subsp. lyrata]	AT5G62220.1	glycosyltransferase 18 (GT18)
CBT21648	10.5711	36.2057	1.7761	1.55397e-107	AAD41434.1	F8K7.23 [Arabidopsis thaliana]	AT1G21790.1	TRAM, LAG1 and CLN8 (TLC) lipid-sensing domain containing protein
CBT22916	3.7076	12.6984	1.77607	2.9786e-64	NP_195774.1	LECRKA4.1 (LECTIN RECEPTOR KINASE A4.1); kinase [Arabidopsis thaliana]	AT5G01540.1	lectin receptor kinase a4.1 (LECRKA4.1)
CBT2486	2.8862	9.8827	1.77573	3.24683e-10	ABR46219.1	At3g52520 [Arabidopsis thaliana]	AT3G52520.1	unknown protein
CBT2109	1.7019	5.8251	1.77514	1.87966e-08	--	--	--	--
CBT10175	39.6207	135.586	1.77488	0	XP_002885629.1	beta-amylase 7 [Arabidopsis lyrata subsp. lyrata]	AT3G23920.1	beta-amylase 1 (BAM1)
CBT52454	1.8365	6.2816	1.77418	1.09843e-06	BAB10813.1	disease resistance protein-like [Arabidopsis thaliana]	AT5G46450.1	Disease resistance protein (TIR-NBS-LRR class) family
CBT10024	15.1738	51.8775	1.77353	9.70585e-87	O82475.1	RecName: Full=Arginine decarboxylase; Short=ADC; Short=ARGDC	AT2G16500.1	arginine decarboxylase 1 (ADC1)
CBT5403	21.2722	72.667	1.77233	7.20757e-160	NP_568154.1	chalcone-flavanone isomerase family protein [Arabidopsis thaliana]	AT5G05270.2	Chalcone-flavanone isomerase family protein
CBT23221	2.7868	9.5178	1.77201	2.17489e-33	AEE76308.1	uncharacterized protein [Arabidopsis thaliana]	AT3G19920.1	unknown protein
CBT18953	10.8112	36.9121	1.77156	5.47084e-108	XP_002882084.1	ATHB-7 [Arabidopsis lyrata subsp. lyrata]	AT2G46680.1	homeobox 7 (HB-7)
CBT21145	3.8809	13.2477	1.77126	9.7648e-11	XP_002888090.1	F-box family protein [Arabidopsis lyrata subsp. lyrata]	--	--
CBT23365	1.5748	5.3756	1.77126	9.7648e-11	AAF79677.1	F9C16.26 [Arabidopsis thaliana]	AT5G32613.1	Zinc knuckle (CCHC-type) family protein
CBT14306	3.5454	12.069	1.76729	3.28756e-07	NP_568696.1	leucine-rich repeat family protein / protein kinase family protein [Arabidopsis thaliana]	--	--
CBT3199	1.5326	5.2171	1.76729	3.56517e-05	--	--	--	--
CBT8660	1.5392	5.2398	1.76729	3.09285e-09	NP_187566.4	protein binding [Arabidopsis thaliana]	--	--
CBT251	2.7962	9.5136	1.7665	1.37021e-72	Q9LVK9.2	RecName: Full=Putative phospholipid-transporting ATPase 7; Short=AtALA7; AltName: Full=Aminophospholipid flippase 7	AT3G13900.1	ATPase E1-E2 type family protein / haloacid dehalogenase-like hydrolase family protein
CBT48041	4.8904	16.6301	1.76577	1.55294e-13	--	--	--	--
CBT10298	62.0794	211.062	1.76548	0	NP_568750.1	ERD1 (EARLY RESPONSIVE TO DEHYDRATION 1); ATP binding / ATPase/ nucleoside-triphosphatase/ nucleotide binding / protein binding [Arabidopsis thaliana]	AT5G51070.1	EARLY RESPONSIVE TO DEHYDRATION 1 (ERD1)
CBT6817	1.0617	3.6097	1.76547	1.61143e-11	Q7PC83.1	RecName: Full=ABC transporter G family member 41; Short=ABC transporter ABCG.41; Short=AtABCG41; AltName: Full=Probable pleiotropic drug resistance protein 13	AT4G15215.1	pleiotropic drug resistance 13 (PDR13)
CBT1402	8.3768	28.4788	1.76542	1.29907e-71	AEE36210.1	uncharacterized protein [Arabidopsis thaliana]	AT1G79160.1	unknown protein
CBT11425	58.1823	197.732	1.76489	0	XP_002870226.1	integral membrane family protein [Arabidopsis lyrata subsp. lyrata]	AT4G15610.1	Uncharacterised protein family (UPF0497)
CBT5149	1.741	5.9145	1.76431	1.80231e-07	AAL06543.1	At1g64180/F22C12_1 [Arabidopsis thaliana]	AT1G64180.1	intracellular protein transport protein USO1-related
CBT3506	3.0032	10.1981	1.76375	8.86755e-12	XP_002877069.1	ATGLR1.2 [Arabidopsis lyrata subsp. lyrata]	AT5G48410.1	glutamate receptor 1.3 (GLR1.3)
CBT15879	13.2937	45.1207	1.76305	6.90896e-130	BAD42919.1	similar to senescence-associated protein [Arabidopsis thaliana]	AT2G23810.1	tetraspanin8 (TET8)
CBT8728	1.1129	3.7769	1.76292	1.94606e-05	Q9M9A5.1	RecName: Full=Protein PLANT CADMIUM RESISTANCE 6; Short=AtPCR6	AT1G49030.1	PLAC8 family protein
CBT6180	1.996	6.7708	1.7622	4.51432e-38	AAS15724.1	respiratory burst oxidase protein C [Arabidopsis thaliana]	AT5G51060.1	ROOT HAIR DEFECTIVE 2 (RHD2)
CBT827	25.9111	87.8402	1.76131	6.98153e-237	AAS49101.1	At5g44310 [Arabidopsis thaliana]	AT5G44310.2	Late embryogenesis abundant protein (LEA) family protein
CBT4278	19.9916	67.7564	1.76096	0	Q9M0X9.1	RecName: Full=4-coumarate--CoA ligase-like 7; AltName: Full=4-coumarate--CoA ligase isoform 6; Short=At4CL6	AT4G05160.1	AMP-dependent synthetase and ligase family protein
CBT12191	11.0657	37.4896	1.7604	2.19674e-175	XP_002884824.1	xanthine/uracil permease family protein [Arabidopsis lyrata subsp. lyrata]	AT3G10960.1	AZA-guanine resistant1 (AZG1)
CBT16862	1.3013	4.4075	1.75999	3.94259e-19	AEE35951.1	uncharacterized protein [Arabidopsis thaliana]	AT1G77220.1	Protein of unknown function (DUF300)
CBT29411	4.9949	16.9123	1.75956	4.42694e-35	XP_002867708.1	zinc finger family protein [Arabidopsis lyrata subsp. lyrata]	AT4G23450.3	RING/U-box superfamily protein
CBT25113	1.2822	4.3401	1.75907	5.39777e-08	XP_002890353.1	ATPUP14 [Arabidopsis lyrata subsp. lyrata]	AT1G19770.1	purine permease 14 (PUP14)
CBT45797	1.7072	5.7787	1.75907	5.39777e-08	NP_566623.1	oxidoreductase, 2OG-Fe(II) oxygenase family protein [Arabidopsis thaliana]	AT3G19000.1	2-oxoglutarate (2OG) and Fe(II)-dependent oxygenase superfamily protein
CBT47583	4.2207	14.2745	1.7579	4.25466e-15	NP_568561.4	transferase/ transferase, transferring acyl groups other than amino-acyl groups [Arabidopsis thaliana]	--	--
CBT45371	1.1542	3.8975	1.75568	8.40669e-11	AAC04901.1	expressed protein [Arabidopsis thaliana]	AT2G33220.1	GRIM-19 protein
CBT13316	10.3924	35.0502	1.75389	3.75283e-83	NP_174819.1	VQ motif-containing protein [Arabidopsis thaliana]	AT1G35830.1	VQ motif-containing protein
CBT6636	3.8417	12.9505	1.75317	1.68329e-56	NP_172889.1	APK2A (PROTEIN KINASE 2A); ATP binding / kinase/ protein kinase/ protein serine/threonine kinase [Arabidopsis thaliana]	AT1G14370.1	protein kinase 2A (APK2A)
CBT9672	23.4281	78.9064	1.7519	0	NP_196307.1	CYP93D1; electron carrier/ heme binding / iron ion binding / monooxygenase/ oxygen binding [Arabidopsis thaliana]	--	--
CBT25816	6.0558	20.3932	1.75171	1.16707e-16	AEE75072.1	uncharacterized protein [Arabidopsis thaliana]	AT3G11600.1	unknown protein
CBT5984	3.4238	11.5295	1.75167	1.3248e-60	NP_188494.1	zinc finger protein-related [Arabidopsis thaliana]	AT3G18640.1	Zinc finger C-x8-C-x5-C-x3-H type family protein
CBT10253	7.7047	25.9399	1.75136	1.70052e-227	NP_189189.1	haloacid dehalogenase-like hydrolase family protein [Arabidopsis thaliana]	AT3G25610.1	ATPase E1-E2 type family protein / haloacid dehalogenase-like hydrolase family protein
CBT47746	30.2281	101.759	1.7512	3.42379e-181	NP_563756.1	UDP-glucoronosyl/UDP-glucosyl transferase family protein [Arabidopsis thaliana]	AT1G06000.1	UDP-Glycosyltransferase superfamily protein
CBT51790	2.1272	7.1591	1.75081	4.85439e-09	NP_566789.1	regulator of chromosome condensation (RCC1) family protein [Arabidopsis thaliana]	--	--
CBT28310	57.8703	194.706	1.75041	0	XP_002883897.1	UDP-glucosyl transferase 73B5 [Arabidopsis lyrata subsp. lyrata]	AT2G15480.1	UDP-glucosyl transferase 73B5 (UGT73B5)
CBT3121	1.6384	5.5108	1.74993	7.62336e-12	NP_563909.1	OZS1 (OZONE-SENSITIVE 1); transporter [Arabidopsis thaliana]	AT1G12480.1	OZONE-SENSITIVE 1 (OZS1)
CBT25444	3.3081	11.1201	1.74909	2.65947e-09	--	--	--	--
CBT30448	3.7094	12.4602	1.74807	2.67878e-23	XP_002892056.1	mitogen-activated protein kinase 11 [Arabidopsis lyrata subsp. lyrata]	AT4G01370.1	MAP kinase 4 (MPK4)
CBT13426	1.3375	4.4911	1.74749	9.45739e-07	--	--	--	--
CBT14625	2.1401	7.1858	1.74749	9.45739e-07	--	--	--	--
CBT26085	2.9561	9.9258	1.74749	9.45739e-07	--	--	--	--
CBT26969	1.262	4.2374	1.74749	9.45739e-07	AAL32635.1	Unknown protein [Arabidopsis thaliana]	--	--
CBT329	26.9068	90.3344	1.7473	0	XP_002874923.1	pectinesterase family protein [Arabidopsis lyrata subsp. lyrata]	AT4G02330.1	ATPMEPCRB
CBT5123	37.687	126.51	1.74712	2.82835e-142	ABB86298.1	thaumatin-like protein isoform 2 [Ficus pumila var. awkeotsang]	AT4G11650.1	osmotin 34 (OSM34)
CBT47913	13.9596	46.8143	1.74569	3.33501e-30	NP_173784.1	proline-rich extensin-like family protein [Arabidopsis thaliana]	AT1G23720.1	Proline-rich extensin-like family protein
CBT23841	2.0592	6.9011	1.74475	7.30286e-25	NP_174195.1	heavy-metal-associated domain-containing protein [Arabidopsis thaliana]	AT1G29000.1	Heavy metal transport/detoxification superfamily protein
CBT47858	2.2678	7.5994	1.74457	4.38586e-10	XP_002868941.1	F10A5.19 [Arabidopsis lyrata subsp. lyrata]	--	--
CBT47643	4.6325	15.5159	1.7439	2.91164e-19	XP_002874929.1	drought-responsive family protein [Arabidopsis lyrata subsp. lyrata]	AT4G02200.3	Drought-responsive family protein
CBT24913	8.4471	28.2902	1.74377	1.53855e-46	XP_002869927.1	short-chain dehydrogenase/reductase family protein [Arabidopsis lyrata subsp. lyrata]	--	--
CBT19994	1.6133	5.4012	1.74325	0.000347337	NP_201440.1	peroxidase 72 (PER72) (P72) (PRXR8) [Arabidopsis thaliana]	--	--
CBT22460	1.4559	4.8742	1.74325	2.82539e-07	AEE28660.1	arginine and glutamate-rich protein 1 [Arabidopsis thaliana]	AT1G10890.1	unknown protein
CBT49694	1.379	4.6168	1.74325	0.000347337	NP_176389.1	mitochondrial transcription termination factor-related / mTERF-related [Arabidopsis thaliana]	--	--
CBT17661	5.7712	19.3168	1.7429	4.39302e-35	XP_002889811.1	zinc finger protein 5, ZFP5 [Arabidopsis lyrata subsp. lyrata]	AT1G10480.1	zinc finger protein 5 (ZFP5)
CBT4597	28.749	96.1361	1.74157	8.85977e-240	NP_177816.1	AtTLP1 (TUBBY LIKE PROTEIN 1); phosphoric diester hydrolase/ transcription factor [Arabidopsis thaliana]	AT1G76900.2	tubby like protein 1 (TLP1)
CBT12702	6.7571	22.5898	1.74118	1.81739e-52	XP_002878622.1	short vegetative phase protein [Arabidopsis lyrata subsp. lyrata]	AT2G22540.1	SHORT VEGETATIVE PHASE (SVP)
CBT26852	3.3405	11.1648	1.74082	7.21724e-11	NP_191261.1	strictosidine synthase family protein [Arabidopsis thaliana]	AT3G57020.1	Calcium-dependent phosphotriesterase superfamily protein
CBT18194	163.002	544.393	1.73976	0	NP_196606.3	CYCD4;2 (cyclin d4;2); cyclin-dependent protein kinase [Arabidopsis thaliana]	AT5G10440.1	cyclin d4
CBT19743	1.5828	5.2859	1.73971	0.000188948	XP_002892324.1	basic helix-loop-helix family protein [Arabidopsis lyrata subsp. lyrata]	--	--
CBT27208	2.072	6.9197	1.73971	0.000188948	NP_175752.1	MSL4 (MECHANOSENSITIVE CHANNEL OF SMALL CONDUCTANCE-LIKE 4) [Arabidopsis thaliana]	--	--
CBT38692	13.967	46.6454	1.73971	1.09811e-37	BAJ25846.1	ATP-dependent zinc metalloprotease ThFtsH8 [Eutrema salsugineum]	AT1G06430.1	FTSH protease 8 (FTSH8)
CBT9149	1.373	4.5853	1.73971	0.000188948	XP_002883269.1	transcription factor jumonji domain-containing protein [Arabidopsis lyrata subsp. lyrata]	--	--
CBT24426	1.8038	6.0222	1.73925	1.14131e-24	BAB10813.1	disease resistance protein-like [Arabidopsis thaliana]	AT5G46450.1	Disease resistance protein (TIR-NBS-LRR class) family
CBT11033	38.3438	127.927	1.73825	2.89645e-149	NP_683303.1	RTFL17 (ROTUNDIFOLIA LIKE 17) [Arabidopsis thaliana]	--	--
CBT18905	1.3723	4.5782	1.73815	5.70883e-15	AEE77409.1	protein trichome birefringence-like 22 [Arabidopsis thaliana]	AT3G28150.1	TRICHOME BIREFRINGENCE-LIKE 22 (TBL22)
CBT22795	5.0424	16.8218	1.73815	7.23185e-22	AAL84993.1	At1g61067/At1g61067 [Arabidopsis thaliana]	--	--
CBT42394	2.5384	8.4673	1.73798	2.36246e-32	NP_189474.2	GATL10 (Galacturonosyltransferase-like 10); polygalacturonate 4-alpha-galacturonosyltransferase/ transferase, transferring hexosyl groups [Arabidopsis thaliana]	AT3G28340.1	galacturonosyltransferase-like 10 (GATL10)
CBT21734	32.7366	109.139	1.73719	5.39318e-249	NP_566697.1	receptor protein kinase-related [Arabidopsis thaliana]	AT3G22060.1	Receptor-like protein kinase-related family protein
CBT13769	1.8023	6.0065	1.73671	2.53676e-08	NP_177012.1	VQ motif-containing protein [Arabidopsis thaliana]	AT1G68450.1	VQ motif-containing protein
CBT29574	1.7388	5.795	1.73671	0.000102873	NP_180705.1	F-box family protein [Arabidopsis thaliana]	AT2G15640.1	F-box family protein
CBT3555	2.2549	7.5149	1.73671	2.53676e-08	--	--	--	--
CBT49903	1.2284	4.094	1.73671	0.000102873	NP_187535.1	protein kinase-related [Arabidopsis thaliana]	AT3G09240.1	Protein kinase protein with tetratricopeptide repeat domain
CBT52995	1.2995	4.331	1.73671	0.000102873	--	--	--	--
CBT20309	121.52	404.617	1.73537	0	XP_002875996.1	ATPSK4 [Arabidopsis lyrata subsp. lyrata]	--	--
CBT52762	3.5336	11.7612	1.73483	1.55037e-27	NP_172364.3	sugar transporter family protein [Arabidopsis thaliana]	AT1G08890.1	Major facilitator superfamily protein
CBT18540	5.2565	17.4894	1.73431	7.63335e-51	ABF59514.1	shoot meristemless [Cardamine hirsuta]	AT1G62360.1	SHOOT MERISTEMLESS (STM)
CBT27203	1.6067	5.345	1.73413	5.61375e-05	XP_002867928.1	hypothetical protein ARALYDRAFT_914699 [Arabidopsis lyrata subsp. lyrata]	--	--
CBT45569	2.6327	8.7584	1.73413	5.61375e-05	--	--	--	--
CBT5749	19.4236	64.6182	1.73413	1.22998e-112	AAF25968.1	F6N18.8 [Arabidopsis thaliana]	AT1G32700.2	PLATZ transcription factor family protein
CBT23455	1.9059	6.3354	1.73297	4.15965e-09	NP_191271.2	protein kinase family protein [Arabidopsis thaliana]	AT3G57120.1	Protein kinase superfamily protein
CBT2992	1.3251	4.4015	1.73189	3.05509e-05	NP_195909.1	transferase family protein [Arabidopsis thaliana]	AT5G02890.1	HXXXD-type acyl-transferase family protein
CBT37220	1.9513	6.4816	1.73189	3.05509e-05	NP_173618.1	F-box family protein [Arabidopsis thaliana]	--	--
CBT10581	20.9249	69.4993	1.73178	0	NP_171723.2	CER1 (ECERIFERUM 1); octadecanal decarbonylase [Arabidopsis thaliana]	AT1G02205.2	ECERIFERUM 1 (CER1)
CBT10919	13.0824	43.449	1.7317	1.51266e-46	--	--	--	--
CBT16368	37.6603	125.046	1.73135	0	NP_181225.1	MAT3 (methionine adenosyltransferase 3); copper ion binding / methionine adenosyltransferase [Arabidopsis thaliana]	AT2G36880.2	methionine adenosyltransferase 3 (MAT3)
CBT6580	9.1373	30.3369	1.73124	2.80274e-93	NP_568953.1	zinc finger (C3HC4-type RING finger) family protein [Arabidopsis thaliana]	AT5G62460.1	RING/FYVE/PHD zinc finger superfamily protein
CBT22720	2.9921	9.9338	1.73121	9.8195e-14	ABI49439.1	At1g02070 [Arabidopsis thaliana]	AT1G02070.1	unknown protein
CBT4287	2.0032	6.6498	1.73102	1.15365e-30	NP_178390.1	kelch repeat-containing F-box family protein [Arabidopsis thaliana]	AT2G02870.3	Galactose oxidase/kelch repeat superfamily protein
CBT20947	4.161	13.8117	1.73088	1.25024e-09	AEE85691.1	uncharacterized protein [Arabidopsis thaliana]	--	--
CBT17214	9.3041	30.8771	1.73059	8.76568e-74	XP_002864579.1	glutaredoxin family protein [Arabidopsis lyrata subsp. lyrata]	AT5G58530.1	Glutaredoxin family protein
CBT27622	20.652	68.5177	1.73019	5.34085e-183	ABD43025.1	At4g24380 [Arabidopsis thaliana]	AT4G24380.1	INVOLVED IN: 10-formyltetrahydrofolate biosynthetic process, folic acid and derivative biosynthetic process
CBT2054	2.0698	6.8574	1.72819	2.05601e-10	XP_002893614.1	lipase class 3 family protein [Arabidopsis lyrata subsp. lyrata]	AT1G30370.1	alpha/beta-Hydrolases superfamily protein
CBT46736	1.0283	3.4068	1.72819	9.08327e-06	AEC10707.1	RING/U-box domain-containing protein [Arabidopsis thaliana]	AT2G46495.1	RING/U-box superfamily protein
CBT15761	10.7933	35.7351	1.7272	3.54786e-92	NP_190930.1	AtPPa4 (Arabidopsis thaliana pyrophosphorylase 4); inorganic diphosphatase	AT3G53620.1	pyrophosphorylase 4 (PPa4)
CBT8533	9.9445	32.896	1.72594	2.97202e-31	NP_181307.1	RLK (receptor lectin kinase); kinase [Arabidopsis thaliana]	AT2G37710.1	receptor lectin kinase (RLK)
CBT6903	3.1851	10.535	1.72577	1.54591e-41	ADO95299.1	bZIP65 [Arabidopsis thaliana]	AT5G06839.3	bZIP transcription factor family protein
CBT42671	3.4699	11.4729	1.72527	2.70405e-06	--	--	--	--
CBT4005	10.0865	33.3112	1.72358	9.48214e-73	XP_002877861.1	SYP122 [Arabidopsis lyrata subsp. lyrata]	AT3G52400.1	syntaxin of plants 122 (SYP122)
CBT5719	2.0821	6.8757	1.72345	3.06886e-12	AEC10704.1	uncharacterized protein [Arabidopsis thaliana]	AT2G46490.1	unknown protein
CBT15065	5.8655	19.362	1.7229	1.68728e-12	XP_002888394.1	hexaubiquitin protein [Arabidopsis lyrata subsp. lyrata]	--	--
CBT16981	223.671	737.861	1.72197	0	NP_201231.1	EXL2 (EXORDIUM LIKE 2) [Arabidopsis thaliana]	--	--
CBT2100	7.6663	25.285	1.72168	4.62787e-31	NP_192698.1	GASA3 (GAST1 PROTEIN HOMOLOG 3) [Arabidopsis thaliana]	AT1G74670.1	Gibberellin-regulated family protein
CBT1500	2.8681	9.4576	1.7214	1.67433e-37	AED91796.1	lateral root primordium protein-like protein [Arabidopsis thaliana]	AT5G12330.4	LATERAL ROOT PRIMORDIUM 1 (LRP1)
CBT42388	2.9269	9.6486	1.72094	1.53223e-13	NP_196515.1	hydroxyproline-rich glycoprotein family protein [Arabidopsis thaliana]	AT5G09530.1	hydroxyproline-rich glycoprotein family protein
CBT48042	8.3208	27.4295	1.72094	1.53223e-13	BAD94349.1	Putative protein kinase [Arabidopsis thaliana]	--	--
CBT18668	2.444	8.0542	1.7205	1.95758e-26	AAF99864.1	Putative protein kinase [Arabidopsis thaliana]	AT1G51820.1	Leucine-rich repeat protein kinase family protein
CBT14198	1.3081	4.3071	1.71929	7.23584e-08	--	--	--	--
CBT38759	1.2398	4.0822	1.71929	7.23584e-08	XP_002887955.1	kinase family protein [Arabidopsis lyrata subsp. lyrata]	AT1G63500.1	Protein kinase protein with tetratricopeptide repeat domain
CBT476	10.9148	35.9344	1.71907	1.03927e-143	NP_565205.1	ECT8 (evolutionarily conserved C-terminal region 8) [Arabidopsis thaliana]	AT1G79270.1	evolutionarily conserved C-terminal region 8 (ECT8)
CBT22218	38.1115	125.447	1.71878	0	NP_200058.1	MATE efflux protein-related [Arabidopsis thaliana]	AT5G52450.1	MATE efflux family protein
CBT29895	10.4789	34.476	1.7181	1.36276e-22	NP_565618.1	calmodulin-binding family protein [Arabidopsis thaliana]	--	--
CBT16499	16.9802	55.8652	1.7181	7.31549e-266	XP_002877831.1	sulfate transporter [Arabidopsis lyrata subsp. lyrata]	AT3G51895.1	sulfate transporter 3
CBT6505	10.3792	34.1409	1.71781	1.67838e-66	Q9M8U1.1	RecName: Full=Probable calcium-binding protein CML18; AltName: Full=Calmodulin-15; Short=AtCaM-15; AltName: Full=Calmodulin-like protein 18	--	--
CBT2949	1.8275	6.009	1.71725	1.18671e-08	NP_564956.1	AFP1 (ABI FIVE BINDING PROTEIN) [Arabidopsis thaliana]	AT1G69260.1	ABI five binding protein (AFP1)
CBT2081	16.3473	53.7331	1.71676	2.07767e-47	AAX22053.1	phenylalanine ammonia-lyase [Brassica napus]	--	--
CBT21587	4.9273	16.1948	1.71667	2.01505e-55	NP_192421.1	FUR1 (FUDR RESISTANT 1); nucleoside transmembrane transporter [Arabidopsis thaliana]	AT4G05120.1	FUDR RESISTANT 1 (FUR1)
CBT970	72.1787	237.01	1.7153	0	XP_002866710.1	AtMYB44/AtMYBr1 [Arabidopsis lyrata subsp. lyrata]	AT5G67300.1	myb domain protein r1 (MYBR1)
CBT2205	1.3417	4.4051	1.71513	1.06846e-09	--	--	--	--
CBT10942	5.6083	18.4116	1.71498	5.03017e-27	NP_194050.2	CRK11 (CYSTEINE-RICH RLK11); kinase/ protein kinase [Arabidopsis thaliana]	AT4G23190.1	cysteine-rich RLK (RECEPTOR-like protein kinase) 11 (CRK11)
CBT16394	15.4064	50.5692	1.71473	7.26773e-168	XP_002870608.1	scarecrow transcription factor family protein [Arabidopsis lyrata subsp. lyrata]	AT5G41920.1	GRAS family transcription factor
CBT13301	7.3599	24.1551	1.71456	9.98913e-99	BAB01250.1	kinase-like protein [Arabidopsis thaliana]	AT3G22750.1	Protein kinase superfamily protein
CBT29108	40.5998	133.153	1.71353	2.22999e-249	NP_180326.1	zinc finger (AN1-like) family protein [Arabidopsis thaliana]	AT2G27580.2	A20/AN1-like zinc finger family protein
CBT7722	6.331	20.7316	1.71132	1.44012e-12	XP_002864889.1	latex-abundant family protein [Arabidopsis lyrata subsp. lyrata]	--	--
CBT27076	3.8779	12.6965	1.71107	7.91171e-13	NP_172755.1	MATE efflux family protein [Arabidopsis thaliana]	AT1G12950.1	root hair specific 2 (RSH2)
CBT48343	1.3741	4.4981	1.71083	4.34324e-13	NP_181633.3	heat shock protein binding [Arabidopsis thaliana]	AT2G41000.1	Chaperone DnaJ-domain superfamily protein
CBT42297	3.3235	10.8755	1.7103	9.4433e-39	CAB91605.1	protein kinase-like protein [Arabidopsis thaliana]	AT3G59350.3	Protein kinase superfamily protein
CBT22660	15.6623	51.2237	1.70952	1.25496e-82	AAC33948.1	F8M12.4 gene product [Arabidopsis thaliana]	AT4G10870.1	unknown protein
CBT41474	3.9584	12.9399	1.70885	5.24062e-45	NP_180164.1	ELF3 (EARLY FLOWERING 3); protein C-terminus binding / transcription factor [Arabidopsis thaliana]	AT2G25930.1	EARLY FLOWERING 3 (ELF3)
CBT4134	32.6332	106.493	1.70634	8.84734e-268	XP_002882324.1	esterase/lipase/thioesterase family protein [Arabidopsis lyrata subsp. lyrata]	AT3G03990.1	alpha/beta-Hydrolases superfamily protein
CBT47668	2.1882	7.137	1.70557	1.4788e-24	AAB67631.1	En/Spm-like transposon protein [Arabidopsis thaliana]	--	--
CBT11809	28.9638	94.4485	1.70528	1.05342e-149	NP_568708.1	hydroxyproline-rich glycoprotein family protein [Arabidopsis thaliana]	AT5G49280.1	hydroxyproline-rich glycoprotein family protein
CBT28599	8.0075	26.105	1.70491	1.836e-54	NP_181360.1	DNA-binding protein-related [Arabidopsis thaliana]	AT2G38250.1	Homeodomain-like superfamily protein
CBT18920	9.1481	29.8083	1.70417	6.92047e-96	NP_188797.1	senescence/dehydration-associated protein-related [Arabidopsis thaliana]	AT3G21600.1	Senescence/dehydration-associated protein-related
CBT728	11.2189	36.5558	1.70417	2.24452e-64	AAP12859.1	At3g16330 [Arabidopsis thaliana]	AT3G16330.1	unknown protein
CBT19589	20.6916	67.4029	1.70376	2.7707e-36	XP_002894638.1	secretion-associated ras [Arabidopsis lyrata subsp. lyrata]	--	--
CBT11543	7.619	24.8162	1.70361	7.5829e-38	NP_001118568.1	anac047 (Arabidopsis NAC domain containing protein 47); transcription factor [Arabidopsis thaliana]	AT3G04070.2	NAC domain containing protein 47 (NAC047)
CBT23095	500.419	1629.93	1.70361	0	ABD95987.1	dehydrin [Brassica juncea]	AT1G76180.2	EARLY RESPONSE TO DEHYDRATION 14 (ERD14)
CBT12946	5.166	16.8181	1.70289	7.22213e-94	NP_564866.1	U-box domain-containing protein [Arabidopsis thaliana]	AT1G66160.1	CYS, MET, PRO, and GLY protein 1 (CMPG1)
CBT22261	10.2342	33.306	1.70238	1.56682e-115	NP_172759.2	glycosyl transferase family 17 protein [Arabidopsis thaliana]	AT1G12990.1	beta-1,4-N-acetylglucosaminyltransferase family protein
CBT23294	18.6928	60.7812	1.70115	2.92469e-131	NP_191481.1	PRN (PIRIN); calmodulin binding [Arabidopsis thaliana]	AT3G59220.1	pirin (PRN)
CBT10837	1.1315	3.6767	1.70018	8.76928e-05	XP_002885860.1	predicted protein [Arabidopsis lyrata subsp. lyrata]	--	--
CBT10999	2.0795	6.7573	1.70018	5.53423e-09	--	--	--	--
CBT11331	3.1714	10.3051	1.70018	6.74504e-13	CAD41337.2	OJ991113_30.21 [Oryza sativa Japonica Group]	AT3G09510.1	Ribonuclease H-like superfamily protein
CBT1297	1.053	3.4216	1.70018	1.35351e-11	AED97479.1	sugar transport protein 3 [Arabidopsis thaliana]	AT5G61520.2	Major facilitator superfamily protein
CBT15388	1.6451	5.3455	1.70018	0.00054592	NP_201062.1	armadillo/beta-catenin repeat family protein / U-box domain-containing protein [Arabidopsis thaliana]	--	--
CBT16746	3.3601	10.9183	1.70018	1.51548e-16	NP_567131.1	lipase class 3 family protein [Arabidopsis thaliana]	AT3G62590.1	alpha/beta-Hydrolases superfamily protein
CBT20117	3.3411	10.8567	1.70018	4.15467e-18	NP_195442.2	leucine-rich repeat family protein / protein kinase family protein [Arabidopsis thaliana]	--	--
CBT20573	2.2727	7.3849	1.70018	1.26058e-06	AAF99727.1	F17L21.7 [Arabidopsis thaliana]	--	--
CBT22915	3.1112	10.1097	1.70018	2.23906e-12	AAM98097.1	At1g73080/F3N23_28 [Arabidopsis thaliana]	AT1G73080.1	PEP1 receptor 1 (PEPR1)
CBT2332	1.2532	4.072	1.70018	2.60437e-05	NP_171674.2	U-box domain-containing protein [Arabidopsis thaliana]	--	--
CBT25550	1.3251	4.3058	1.70018	7.74329e-06	XP_002863741.1	hypothetical protein ARALYDRAFT_917455 [Arabidopsis lyrata subsp. lyrata]	--	--
CBT25569	2.4283	7.8907	1.70018	8.76928e-05	--	--	--	--
CBT29185	1.8135	5.8929	1.70018	1.876e-20	NP_568708.1	hydroxyproline-rich glycoprotein family protein [Arabidopsis thaliana]	AT5G49280.1	hydroxyproline-rich glycoprotein family protein
CBT29672	3.1196	10.137	1.70018	1.41897e-05	AAM65499.1	AP2 domain transcription factor [Arabidopsis thaliana]	--	--
CBT29759	6.863	22.3009	1.70018	2.23906e-12	BAF01509.1	eukaryotic initiation factor 4B [Arabidopsis thaliana]	--	--
CBT3601	1.3706	4.4538	1.70018	8.76928e-05	XP_002876166.1	expressed protein [Arabidopsis lyrata subsp. lyrata]	--	--
CBT38896	4.8064	15.618	1.70018	3.03157e-09	--	--	--	--
CBT42903	1.0267	3.336	1.70018	4.78318e-05	XP_002890740.1	cyclin family protein [Arabidopsis lyrata subsp. lyrata]	--	--
CBT47351	1.5591	5.0663	1.70018	0.00054592	XP_002862704.1	ATEXO70H8 [Arabidopsis lyrata subsp. lyrata]	--	--
CBT47696	1.605	5.2155	1.70018	2.0611e-07	XP_002865759.1	EMB1879 [Arabidopsis lyrata subsp. lyrata]	--	--
CBT48050	1.1097	3.6059	1.70018	0.000160898	--	--	--	--
CBT48176	1.7758	5.7702	1.70018	3.76252e-07	--	--	--	--
CBT51603	1.5878	5.1596	1.70018	0.000160898	--	--	--	--
CBT52346	8.609	27.9742	1.70018	1.88899e-26	--	--	--	--
CBT54782	1.8682	6.0705	1.70018	7.74329e-06	NP_567076.1	magnesium transporter CorA-like family protein [Arabidopsis thaliana]	AT3G58970.1	magnesium transporter 6 (MGT6)
CBT19313	25.2189	81.7859	1.69735	0	NP_566071.1	JAR1 (JASMONATE RESISTANT 1); ATP binding / adenylyltransferase/ catalytic/ jasmonate-amino synthetase [Arabidopsis thaliana]	AT2G46370.4	JASMONATE RESISTANT 1 (JAR1)
CBT10115	15.6041	50.5605	1.69609	7.65656e-276	AEE85632.1	regulator of Vps4 activity protein [Arabidopsis thaliana]	AT4G29440.2	Regulator of Vps4 activity in the MVB pathway protein
CBT6517	3.5294	11.429	1.69521	2.92763e-26	AAG51046.1	gypsy/Ty-3 retroelement polyprotein; 69905-74404 [Arabidopsis thaliana]	AT1G67020.1	unknown protein
CBT14911	1.5601	5.0438	1.69288	3.53969e-18	XP_002864676.1	lectin protein kinase family protein [Arabidopsis lyrata subsp. lyrata]	AT5G60270.1	Concanavalin A-like lectin protein kinase family protein
CBT16856	25.6132	82.7268	1.69147	3.44344e-115	NP_564187.1	hydroxyproline-rich glycoprotein family protein [Arabidopsis thaliana]	AT1G23040.1	hydroxyproline-rich glycoprotein family protein
CBT15882	30.1467	97.3692	1.69146	1.11961e-257	Q94KU6.1	RecName: Full=Plastid lipid-associated protein 2, chloroplastic; Flags: Precursor	AT4G22240.1	Plastid-lipid associated protein PAP / fibrillin family protein
CBT4896	35.1896	113.588	1.69059	1.89937e-156	P13046.1	RecName: Full=Pathogenesis-related protein R major form; AltName: Full=Thaumatin-like protein E22; Flags: Precursor	AT4G11650.1	osmotin 34 (OSM34)
CBT24282	3.765	12.1303	1.68788	2.5147e-41	XP_002889638.1	UDP-glucoronosyl/UDP-glucosyl transferase family protein [Arabidopsis lyrata subsp. lyrata]	AT1G07250.1	UDP-glucosyl transferase 71C4 (UGT71C4)
CBT17097	7.9897	25.7341	1.68747	1.85219e-59	AAM64675.1	trihelix DNA-binding protein (GT2) [Arabidopsis thaliana]	AT1G76890.2	GT2
CBT690	2.6701	8.599	1.6873	2.4705e-20	AED96472.1	uncharacterized protein [Arabidopsis thaliana]	AT5G54240.1	Protein of unknown function (DUF1223)
CBT18690	32.4653	104.515	1.68675	3.26868e-240	XP_002878042.1	delta 1-pyrroline-5-carboxylate synthase 2 [Arabidopsis lyrata subsp. lyrata]	AT3G55610.2	delta 1-pyrroline-5-carboxylate synthase 2 (P5CS2)
CBT5131	16.1083	51.8392	1.68624	2.20901e-107	NP_974226.1	heavy-metal-associated domain-containing protein [Arabidopsis thaliana]	AT3G05220.2	Heavy metal transport/detoxification superfamily protein
CBT8154	11.4902	36.9648	1.68575	2.4691e-35	XP_002880330.1	zinc finger (B-box type) family protein [Arabidopsis lyrata subsp. lyrata]	AT5G24930.1	CONSTANS-like 4 (COL4)
CBT38471	4.1942	13.4899	1.6854	1.57322e-59	NP_177514.1	EIL3 (ETHYLENE-INSENSITIVE3-LIKE3); DNA binding / transcription factor [Arabidopsis thaliana]	AT1G73730.1	ETHYLENE-INSENSITIVE3-like 3 (EIL3)
CBT23421	22.6953	72.899	1.6835	5.17747e-97	--	--	--	--
CBT18752	12.7375	40.8989	1.68298	1.70804e-115	XP_002884305.1	two or more abres-containing gene 2 [Arabidopsis lyrata subsp. lyrata]	AT3G02140.1	TWO OR MORE ABRES-CONTAINING GENE 2 (TMAC2)
CBT18870	1.6613	5.329	1.68156	2.42383e-14	--	--	--	--
CBT3438	1.1633	3.7316	1.68156	9.57482e-08	--	--	--	--
CBT5824	10.8273	34.7236	1.68125	1.71598e-46	NP_188985.2	PHO1 (phosphate 1) [Arabidopsis thaliana]	AT3G23430.1	phosphate 1 (PHO1)
CBT48420	1.6853	5.4031	1.68081	8.05631e-14	NP_849651.1	PHR1 (PHOTOLYASE 1); DNA photolyase [Arabidopsis thaliana]	AT1G12370.2	photolyase 1 (PHR1)
CBT51668	4.9205	15.7755	1.68081	8.05631e-14	AAC16071.1	expressed protein [Arabidopsis thaliana]	--	--
CBT24408	3.5625	11.419	1.68047	1.14725e-44	XP_002885393.1	carbohydrate transporter/ sugar porter [Arabidopsis lyrata subsp. lyrata]	AT3G20660.1	organic cation/carnitine transporter4 (4-Oct)
CBT26483	10.3695	33.2363	1.68042	5.96426e-26	CAA16691.1	retrotransposon - like protein [Arabidopsis thaliana]	--	--
CBT27502	23.7125	75.9991	1.68033	7.65806e-236	NP_187748.1	PP2CA (ARABIDOPSIS THALIANA PROTEIN PHOSPHATASE 2CA); protein binding / protein serine/threonine phosphatase [Arabidopsis thaliana]	AT3G11410.1	protein phosphatase 2CA (PP2CA)
CBT13836	2.5034	8.0166	1.67912	5.84113e-07	--	--	--	--
CBT23148	255.645	818.469	1.67879	0	--	--	--	--
CBT53223	1.2936	4.1399	1.67815	1.06964e-06	--	--	--	--
CBT24130	1.2384	3.9616	1.67764	5.36747e-12	NP_001059889.1	Os07g0540100 [Oryza sativa Japonica Group]	AT4G23180.1	cysteine-rich RLK (RECEPTOR-like protein kinase) 10 (CRK10)
CBT16285	16.6288	53.1919	1.67752	2.31455e-265	NP_567484.1	COBL7 (COBRA-LIKE 7) [Arabidopsis thaliana]	AT4G16120.1	COBRA-like protein-7 precursor (COBL7)
CBT28920	1.6313	5.2166	1.6771	1.95792e-06	NP_173353.1	hydrolase [Arabidopsis thaliana]	AT1G19190.1	alpha/beta-Hydrolases superfamily protein
CBT47356	1.3317	4.2587	1.6771	1.95792e-06	NP_196862.1	ABC transporter family protein [Arabidopsis thaliana]	AT5G13580.1	ABC-2 type transporter family protein
CBT29093	4.5553	14.5575	1.67613	1.437e-31	NP_172838.2	beta-1,3-glucanase-related [Arabidopsis thaliana]	AT1G13830.1	Carbohydrate-binding X8 domain superfamily protein
CBT27306	56.6862	181.134	1.67599	0	AAD21694.1	ESTs gb|T20423, gb|AA712864, gb|H76323 and gb|Z25560 come from this gene [Arabidopsis thaliana]	AT1G31130.1	unknown protein
CBT23213	1.295	4.136	1.67531	5.92703e-11	AAG40339.1	At1g11210 [Arabidopsis thaliana]	AT1G11210.1	Protein of unknown function (DUF761)
CBT13352	1.2487	3.9863	1.67465	1.08029e-10	AAF18656.2	expressed protein [Arabidopsis thaliana]	AT2G01080.1	Late embryogenesis abundant (LEA) hydroxyproline-rich glycoprotein family
CBT21048	2.1228	6.7767	1.67465	6.56563e-06	XP_002889964.1	T12C24.27 [Arabidopsis lyrata subsp. lyrata]	--	--
CBT54601	2.9824	9.521	1.67465	6.56563e-06	--	--	--	--
CBT11419	267.362	853.046	1.67383	0	NP_193655.1	proline-rich family protein [Arabidopsis thaliana]	AT4G19200.1	proline-rich family protein
CBT18674	4.453	14.2049	1.67355	3.34739e-42	AEE34996.1	Actin cross-linking protein [Arabidopsis thaliana]	AT1G69900.1	Actin cross-linking protein
CBT15358	1.6883	5.3843	1.67321	1.20369e-05	NP_568597.1	amino acid transporter family protein [Arabidopsis thaliana]	AT5G41800.1	Transmembrane amino acid transporter family protein
CBT29268	169.156	539.198	1.67246	0	ACG25088.1	histone H3 [Zea mays]	AT5G10980.1	Histone superfamily protein
CBT39406	2.0806	6.632	1.67244	6.5667e-10	O65472.2	RecName: Full=Putative cysteine-rich receptor-like protein kinase 12; Short=Cysteine-rich RLK12; Flags: Precursor	AT4G23130.2	cysteine-rich RLK (RECEPTOR-like protein kinase) 5 (CRK5)
CBT49607	1.5486	4.9334	1.67161	2.20853e-05	ABW81051.1	tn7 reverse transcriptase [Arabidopsis lyrata subsp. lyrata]	AT3G24255.1	RNA-directed DNA polymerase (reverse transcriptase)-related family protein
CBT7845	2.7386	8.7244	1.67161	2.26771e-22	NP_001118301.1	MGDC; 1,2-diacylglycerol 3-beta-galactosyltransferase [Arabidopsis thaliana]	AT2G11810.2	monogalactosyldiacylglycerol synthase type C (MGDC)
CBT15675	1.2816	4.0811	1.67103	1.24697e-13	XP_002881904.1	glyoxalase 2-1 [Arabidopsis lyrata subsp. lyrata]	AT2G43430.1	glyoxalase 2-1 (GLX2-1)
CBT26205	3.837	12.2186	1.67103	1.24697e-13	NP_175809.1	dormancy/auxin associated protein-related [Arabidopsis thaliana]	AT1G54070.1	Dormancy/auxin associated family protein
CBT29116	4.7008	14.9662	1.67074	7.82227e-26	NP_196022.1	calmodulin binding [Arabidopsis thaliana]	AT5G04020.1	calmodulin binding
CBT12877	3.9154	12.4623	1.67034	1.48318e-29	NP_196735.1	AGP15 (ARABINOGALACTAN PROTEIN 15) [Arabidopsis thaliana]	--	--
CBT46024	1.6516	5.2548	1.66981	4.05798e-05	--	--	--	--
CBT5231	1.7445	5.5505	1.66981	4.55007e-21	AEE85808.1	uncharacterized protein [Arabidopsis thaliana]	AT4G30780.1	unknown protein
CBT38484	4.1679	13.2576	1.66942	8.29993e-21	XP_002866896.1	CYP79B2 [Arabidopsis lyrata subsp. lyrata]	AT4G39950.1	cytochrome P450, family 79, subfamily B, polypeptide 2 (CYP79B2)
CBT31336	1.2021	3.8193	1.66776	7.44e-05	NP_194609.5	transcription factor [Arabidopsis thaliana]	AT4G28800.1	basic helix-loop-helix (bHLH) DNA-binding superfamily protein
CBT47165	1.2123	3.8518	1.66776	7.44e-05	--	--	--	--
CBT5874	10.6087	33.6897	1.66705	2.66692e-70	NP_568246.1	HY5 (ELONGATED HYPOCOTYL 5); DNA binding / double-stranded DNA binding / transcription factor [Arabidopsis thaliana]	AT5G11260.1	ELONGATED HYPOCOTYL 5 (HY5)
CBT10913	1.8732	5.9452	1.66623	8.29233e-12	XP_002892415.1	ATEXO70H6 [Arabidopsis lyrata subsp. lyrata]	AT1G07725.1	exocyst subunit exo70 family protein H6 (EXO70H6)
CBT11060	1.1786	3.7315	1.66271	0.000250804	AEE31791.1	alpha/beta-hydrolase domain-containing protein [Arabidopsis thaliana]	AT1G35420.2	alpha/beta-Hydrolases superfamily protein
CBT26181	1.7827	5.6443	1.66271	0.000250804	--	--	--	--
CBT47327	2.5389	8.0385	1.66271	1.4831e-07	--	--	--	--
CBT5611	1.9912	6.3044	1.66271	5.79161e-14	XP_002866718.1	MAPKKK19 [Arabidopsis lyrata subsp. lyrata]	AT5G67080.1	mitogen-activated protein kinase kinase kinase 19 (MAPKKK19)
CBT6100	29.7754	94.2069	1.66171	0	AAL57656.1	AT5g13210/T31B5_30 [Arabidopsis thaliana]	AT5G13210.1	Uncharacterised conserved protein UCP015417, vWA
CBT13991	2.4042	7.6039	1.66119	2.7096e-07	AAD41979.1	putative retroelement pol polyprotein [Arabidopsis thaliana]	--	--
CBT20499	2.1301	6.7292	1.65954	4.94392e-07	NP_191271.2	protein kinase family protein [Arabidopsis thaliana]	AT3G57120.1	Protein kinase superfamily protein
CBT2337	11.0432	34.8753	1.65904	8.80487e-42	Q9FGW9.2	RecName: Full=Transcription factor GTE10; AltName: Full=Bromodomain-containing protein GTE10; AltName: Full=Nuclear protein X1; AltName: Full=Protein GLOBAL TRANSCRIPTION FACTOR GROUP E10	--	--
CBT45798	6.8675	21.6763	1.65825	9.79455e-64	Q8W4G6.2	RecName: Full=Cysteine-rich receptor-like protein kinase 15; Short=Cysteine-rich RLK15; Flags: Precursor	AT4G23150.1	cysteine-rich RLK (RECEPTOR-like protein kinase) 7 (CRK7)
CBT11055	4.6976	14.826	1.65812	2.44527e-15	NP_565352.1	MGDC; 1,2-diacylglycerol 3-beta-galactosyltransferase [Arabidopsis thaliana]	AT2G11810.1	monogalactosyldiacylglycerol synthase type C (MGDC)
CBT4431	16.0477	50.636	1.65779	0	NP_001078046.1	FPA; RNA binding [Arabidopsis thaliana]	AT2G43410.4	FPA
CBT4379	22.3832	70.5498	1.65622	0	XP_002866550.1	kinase family protein [Arabidopsis lyrata subsp. lyrata]	AT5G63370.4	Protein kinase superfamily protein
CBT16311	5.6	17.65	1.65617	9.31738e-115	AAM65221.1	membrane related protein-like [Arabidopsis thaliana]	AT5G54170.1	Polyketide cyclase/dehydrase and lipid transport superfamily protein
CBT14588	3.504	11.0408	1.65579	7.01631e-12	ACP30636.1	disease resistance protein [Brassica rapa subsp. pekinensis]	AT1G63740.1	Disease resistance protein (TIR-NBS-LRR class) family
CBT14672	7.7379	24.3818	1.65579	6.53629e-20	AAU95453.1	At1g04220 [Arabidopsis thaliana]	AT1G04220.1	3-ketoacyl-CoA synthase 2 (KCS2)
CBT26384	1.1837	3.7298	1.65579	0.000851966	ACP30577.1	disease resistance protein [Brassica rapa subsp. pekinensis]	--	--
CBT21313	26.0689	82.0793	1.65469	4.2543e-231	AEC10731.1	uncharacterized protein [Arabidopsis thaliana]	AT2G46630.1	unknown protein
CBT52491	11.6591	36.6632	1.65287	3.41728e-16	--	--	--	--
CBT32185	3.2056	10.069	1.65127	5.54973e-06	ABF74693.1	At1g52855 [Arabidopsis thaliana]	--	--
CBT6826	14.6833	46.1018	1.65065	1.10288e-213	NP_177036.1	ATP binding / protein kinase/ protein serine/threonine kinase [Arabidopsis thaliana]	AT1G68690.1	Protein kinase superfamily protein
CBT9941	45.4041	142.548	1.65056	0	NP_187485.1	PK1 (PROTEIN-SERINE KINASE 1); kinase/ protein binding / protein kinase/ protein serine/threonine kinase [Arabidopsis thaliana]	AT3G08730.1	protein-serine kinase 1 (PK1)
CBT29883	52.7684	165.644	1.65034	1.85052e-143	NP_201231.1	EXL2 (EXORDIUM LIKE 2) [Arabidopsis thaliana]	AT5G64260.1	EXORDIUM like 2 (EXL2)
CBT21682	14.2448	44.6983	1.64979	3.30324e-90	XP_002878476.1	AT3g62770/F26K9_200 [Arabidopsis lyrata subsp. lyrata]	AT3G62770.3	AtATG18a
CBT47972	3.4641	10.8683	1.64955	3.75994e-15	XP_002875486.1	ANAC059/ATNAC3 [Arabidopsis lyrata subsp. lyrata]	AT3G29035.1	NAC domain containing protein 3 (NAC3)
CBT27668	13.6807	42.9147	1.64933	5.27655e-94	AAT06417.1	At1g02360 [Arabidopsis thaliana]	AT1G02360.1	Chitinase family protein
CBT24892	2.8987	9.0911	1.64904	2.62554e-17	AAG10812.1	Putative retroelement polyprotein [Arabidopsis thaliana]	AT4G23160.1	cysteine-rich RLK (RECEPTOR-like protein kinase) 8 (CRK8)
CBT39777	10.388	32.5795	1.64904	2.62554e-17	NP_179444.2	cupin family protein [Arabidopsis thaliana]	AT2G18540.1	RmlC-like cupins superfamily protein
CBT25387	14.1541	44.3675	1.64828	1.84821e-137	NP_199781.1	DNA-binding protein-related [Arabidopsis thaliana]	AT5G49700.1	Predicted AT-hook DNA-binding family protein
CBT33905	2.5742	8.0631	1.64723	4.70275e-10	--	--	--	--
CBT9572	2.9927	9.3714	1.64683	2.05468e-25	NP_176615.1	myosin heavy chain-related [Arabidopsis thaliana]	AT1G64330.1	myosin heavy chain-related
CBT47554	23.3822	73.2125	1.64668	1.65121e-71	NP_567638.1	methionine sulfoxide reductase domain-containing protein / SeIR domain-containing protein [Arabidopsis thaliana]	AT4G21850.1	methionine sulfoxide reductase B9 (MSRB9)
CBT6023	6.1523	19.2577	1.64624	1.86416e-53	AAF79402.1	F16A14.18 [Arabidopsis thaliana]	AT1G13960.2	WRKY DNA-binding protein 4 (WRKY4)
CBT15986	130.911	409.657	1.64583	0	XP_002892136.1	glutathione S-transferase 11 [Arabidopsis lyrata subsp. lyrata]	AT1G02920.1	glutathione S-transferase 7 (GSTF7)
CBT5293	1.2662	3.962	1.64573	1.86782e-05	Q2MHE4.1	RecName: Full=Serine/threonine-protein kinase HT1; AltName: Full=High leaf temperature protein 1	AT1G62400.1	high leaf temperature 1 (HT1)
CBT9364	1.0236	3.2028	1.64573	1.86782e-05	NP_173669.1	PATL2 (PATELLIN 2); transporter [Arabidopsis thaliana]	AT1G22530.1	PATELLIN 2 (PATL2)
CBT24358	5.234	16.3632	1.64447	9.66474e-33	AAS58438.1	DREB2A [Eutrema salsugineum]	AT5G05410.1	DRE-binding protein 2A (DREB2A)
CBT12814	9.0776	28.3623	1.6436	2.80385e-63	NP_190639.1	AtIDD2 (Arabidopsis thaliana Indeterminate(ID)-Domain 2); nucleic acid binding / transcription factor/ zinc ion binding	AT3G50700.1	indeterminate(ID)-domain 2 (IDD2)
CBT47714	21.7275	67.88	1.64347	2.855e-36	ABD65125.1	Extensin-like region containing protein [Brassica oleracea]	AT1G23720.1	Proline-rich extensin-like family protein
CBT47458	2.4277	7.5792	1.64246	3.4209e-05	NP_200800.1	ULI3; diacylglycerol binding / heme binding [Arabidopsis thaliana]	--	--
CBT47485	1.1058	3.4522	1.64246	3.4209e-05	NP_192358.1	protein kinase family protein [Arabidopsis thaliana]	AT4G04490.1	cysteine-rich RLK (RECEPTOR-like protein kinase) 36 (CRK36)
CBT22377	49.6457	154.987	1.6424	0	NP_194559.2	hydroxyproline-rich glycoprotein family protein [Arabidopsis thaliana]	AT4G28300.1	Protein of unknown function (DUF1421)
CBT15847	8.28	25.8427	1.64205	1.90364e-51	XP_002883348.1	gamma-aminobutyrate transaminase subunit precursor [Arabidopsis lyrata subsp. lyrata]	AT3G22200.2	POLLEN-PISTIL INCOMPATIBILITY 2 (POP2)
CBT21322	9.4088	29.3561	1.64159	5.45066e-65	NP_564664.1	AtATG18h [Arabidopsis thaliana]	AT1G54710.1	homolog of yeast autophagy 18 (ATG18) H (ATG18H)
CBT39302	22.2277	69.3523	1.64159	4.47628e-33	--	--	--	--
CBT5840	5.4198	16.8902	1.63988	3.06103e-28	NP_187214.2	PLDP2; phospholipase D [Arabidopsis thaliana]	--	--
CBT11796	3.6875	11.4897	1.63964	1.70524e-18	XP_002871541.1	EMB3011 [Arabidopsis lyrata subsp. lyrata]	AT5G13010.1	embryo defective 3011 (EMB3011)
CBT21400	14.9231	46.4752	1.63891	2.12607e-113	XP_002875846.1	zinc finger family protein [Arabidopsis lyrata subsp. lyrata]	AT3G47550.6	RING/FYVE/PHD zinc finger superfamily protein
CBT20715	1.3972	4.3509	1.63878	6.27782e-05	XP_002887854.1	ATMBAC2/BAC2 [Arabidopsis lyrata subsp. lyrata]	--	--
CBT2726	1.2506	3.8943	1.63878	6.27782e-05	ABF59021.1	At3g15760 [Arabidopsis thaliana]	AT3G15760.1	unknown protein
CBT31837	19.3714	60.323	1.63878	1.62782e-31	NP_173948.1	proline-rich extensin-like family protein [Arabidopsis thaliana]	AT1G26250.1	Proline-rich extensin-like family protein
CBT6904	1.692	5.269	1.63878	1.19102e-10	O65472.2	RecName: Full=Putative cysteine-rich receptor-like protein kinase 12; Short=Cysteine-rich RLK12; Flags: Precursor	AT4G23200.1	cysteine-rich RLK (RECEPTOR-like protein kinase) 12 (CRK12)
CBT9154	2.0259	6.3088	1.63878	7.64323e-07	NP_850540.1	zinc finger (CCCH-type/C3HC4-type RING finger) family protein [Arabidopsis thaliana]	AT3G08505.1	zinc finger (CCCH-type/C3HC4-type RING finger) family protein
CBT19659	2.7467	8.5405	1.63664	6.72058e-36	NP_195614.2	EDS5 (ENHANCED DISEASE SUSCEPTIBILITY 5); antiporter/ multidrug efflux pump/ transporter [Arabidopsis thaliana]	AT4G39030.1	ENHANCED DISEASE SUSCEPTIBILITY 5 (EDS5)
CBT10776	3.9075	12.1421	1.63569	1.47299e-15	AAM65211.1	peroxidase [Arabidopsis thaliana]	AT5G06720.1	peroxidase 2 (PA2)
CBT13055	4.4954	13.9582	1.63459	1.97121e-29	Q6AWU6.1	RecName: Full=Probable thiol methyltransferase 2; AltName: Full=Protein HARMLESS TO OZONE LAYER 3; Short=AtHOL3	AT2G43940.1	HARMLESS TO OZONE LAYER 3 (HOL3)
CBT14482	3.0883	9.5892	1.63459	3.16839e-08	NP_177815.1	GT2; transcription factor [Arabidopsis thaliana]	--	--
CBT2438	1.2175	3.7803	1.63459	0.000114989	--	--	--	--
CBT28452	4.0555	12.5922	1.63459	2.67809e-15	CAD21651.2	endo polygalacturonase [Brassica rapa subsp. rapa]	AT3G57510.1	ADPG1
CBT7077	4.6899	14.5481	1.63319	4.73483e-46	XP_002889399.1	glycerol-3-phosphate acyltransferase 2 [Arabidopsis lyrata subsp. lyrata]	AT1G02390.1	glycerol-3-phosphate acyltransferase 2 (GPAT2)
CBT27453	12.762	39.5694	1.63253	4.39323e-131	NP_199577.1	DNA-binding protein-related [Arabidopsis thaliana]	AT5G47660.1	Homeodomain-like superfamily protein
CBT14976	7.2788	22.5431	1.63092	3.73955e-16	BAA34056.1	PV100 [Cucurbita maxima]	AT2G18540.1	RmlC-like cupins superfamily protein
CBT20622	1.5922	4.9275	1.62979	0.000211503	--	--	--	--
CBT54679	1.2784	3.9562	1.62979	0.000211503	Q8RX73.1	RecName: Full=Dehydrodolichyl diphosphate synthase 3; Short=Dedol-PP synthase 3	--	--
CBT7769	23.1996	71.7953	1.62979	5.46831e-65	ABV89638.1	avirulence-responsive protein-related protein [Brassica rapa]	--	--
CBT21468	14.7313	45.5735	1.62931	5.07896e-71	NP_177767.1	ATL8; protein binding / zinc ion binding [Arabidopsis thaliana]	AT1G76410.1	ATL8
CBT19193	6.7106	20.7483	1.62848	1.18182e-39	BAA32418.1	ethylene responsive element binding factor 1 [Arabidopsis thaliana]	AT4G17500.1	ethylene responsive element binding factor 1 (ERF-1)
CBT7549	21.3187	65.8937	1.62802	6.69677e-258	NP_974673.2	EDA39 (embryo sac development arrest 39); calmodulin binding [Arabidopsis thaliana]	AT4G33050.3	embryo sac development arrest 39 (EDA39)
CBT41746	1.9539	6.0378	1.62767	4.3787e-09	AEC07491.1	uncharacterized protein [Arabidopsis thaliana]	AT2G23790.1	Protein of unknown function (DUF607)
CBT2217	5.6386	17.422	1.62751	2.71692e-23	XP_002893549.1	Dof-type zinc finger domain-containing protein [Arabidopsis lyrata subsp. lyrata]	AT1G29160.1	Dof-type zinc finger DNA-binding family protein
CBT9749	142.544	440.425	1.62749	0	NP_195149.1	ATCAD5 (CINNAMYL ALCOHOL DEHYDROGENASE 5); cinnamyl-alcohol dehydrogenase [Arabidopsis thaliana]	AT4G34230.1	cinnamyl alcohol dehydrogenase 5 (CAD5)
CBT18813	11.6923	36.1025	1.62654	2.32203e-99	NP_195990.1	PAN domain-containing protein [Arabidopsis thaliana]	AT5G03700.1	D-mannose binding lectin protein with Apple-like carbohydrate-binding domain
CBT22052	6.8936	21.2807	1.62622	5.07305e-147	NP_178330.1	PSKR1 (PHYTOSULFOKIN RECEPTOR 1); ATP binding / peptide receptor/ protein serine/threonine kinase [Arabidopsis thaliana]	AT2G02220.1	phytosulfokin receptor 1 (PSKR1)
CBT25970	1.394	4.3032	1.62618	8.56664e-06	NP_173785.1	BCA3 (BETA CARBONIC ANHYDRASE 4); carbonate dehydratase/ zinc ion binding [Arabidopsis thaliana]	AT1G23730.1	beta carbonic anhydrase 3 (BCA3)
CBT25433	32.3967	99.9805	1.6258	6.04546e-140	NP_565264.1	MLP328 (MLP-LIKE PROTEIN 328); copper ion binding [Arabidopsis thaliana]	AT2G01520.1	MLP-like protein 328 (MLP328)
CBT23363	14.5548	44.9146	1.62569	1.14523e-156	Q9FKD7.1	RecName: Full=E3 ubiquitin-protein ligase SINA-like 7; AltName: Full=Seven in absentia-like protein 7	AT5G37890.1	Protein with RING/U-box and TRAF-like domains
CBT45383	3.0848	9.5187	1.62559	3.90752e-21	NP_177036.1	ATP binding / protein kinase/ protein serine/threonine kinase [Arabidopsis thaliana]	AT1G68690.1	Protein kinase superfamily protein
CBT990	4.475	13.8041	1.62513	1.6059e-51	XP_002871650.1	WRKY DNA-binding protein 72 [Arabidopsis lyrata subsp. lyrata]	AT5G15130.1	WRKY DNA-binding protein 72 (WRKY72)
CBT18314	2.4617	7.5919	1.62477	1.46024e-34	NP_171870.4	ATP binding / kinase/ protein kinase/ protein serine/threonine kinase [Arabidopsis thaliana]	AT1G03740.1	Protein kinase superfamily protein
CBT26515	1.5289	4.7131	1.62423	0.000388183	--	--	--	--
CBT35324	1.7957	5.5358	1.62423	0.000388183	--	--	--	--
CBT4953	5.3099	16.3692	1.62423	2.99548e-22	Q8GXG1.2	RecName: Full=Probable isoaspartyl peptidase/L-asparaginase 2; AltName: Full=L-asparagine amidohydrolase 2; Contains: RecName: Full=Isoaspartyl peptidase/L-asparaginase 2 subunit alpha; Contains: RecName: Full=Isoaspartyl peptidase/L-asparaginase 2 subunit beta; Flags: Precursor	AT3G16150.1	N-terminal nucleophile aminohydrolases (Ntn hydrolases) superfamily protein
CBT53003	1.5904	4.9029	1.62423	3.51575e-07	NP_191598.1	HAT3 (HOMEOBOX-LEUCINE ZIPPER PROTEIN 3); transcription factor [Arabidopsis thaliana]	AT3G60390.1	homeobox-leucine zipper protein 3 (HAT3)
CBT18046	12.2643	37.7733	1.6229	5.81522e-232	NP_172768.1	CYP71B28; electron carrier/ heme binding / iron ion binding / monooxygenase/ oxygen binding [Arabidopsis thaliana]	AT1G13090.1	cytochrome P450, family 71, subfamily B, polypeptide 28 (CYP71B28)
CBT3421	48.346	148.845	1.62235	3.31621e-111	XP_002888365.1	polyubiquitin [Arabidopsis lyrata subsp. lyrata]	--	--
CBT28700	1.1312	3.4824	1.62218	1.56979e-05	AEE33853.1	MLO-like protein 6 [Arabidopsis thaliana]	AT1G61560.2	MILDEW RESISTANCE LOCUS O 6 (MLO6)
CBT28923	14.5405	44.7613	1.62218	1.94076e-49	XP_002881817.1	phospholipase D beta 1 [Arabidopsis lyrata subsp. lyrata]	--	--
CBT18929	24.2785	74.7019	1.62147	3.41691e-262	NP_172592.1	STP1 (SUGAR TRANSPORTER 1); carbohydrate transmembrane transporter/ sugar:hydrogen symporter [Arabidopsis thaliana]	AT1G11260.1	sugar transporter 1 (STP1)
CBT45516	12.0785	37.1625	1.6214	4.39371e-17	NP_568561.4	transferase/ transferase, transferring acyl groups other than amino-acyl groups [Arabidopsis thaliana]	--	--
CBT8107	7.4061	22.7716	1.62045	1.38228e-22	AAP21200.1	At3g19660 [Arabidopsis thaliana]	--	--
CBT20518	1.2454	3.8221	1.61772	0.000715749	--	--	--	--
CBT49631	1.5773	4.8405	1.61772	0.000715749	AAM65499.1	AP2 domain transcription factor [Arabidopsis thaliana]	--	--
CBT54680	1.5664	4.8072	1.61772	0.000715749	AEE77579.1	uncharacterized protein [Arabidopsis thaliana]	--	--
CBT8740	2.435	7.4728	1.61772	4.86194e-08	AAR11456.1	ELIP [Brassica rapa subsp. pekinensis]	AT3G22840.1	EARLY LIGHT-INDUCABLE PROTEIN (ELIP1)
CBT9003	11.5401	35.4153	1.61772	3.50505e-23	--	--	--	--
CBT531	6.2922	19.292	1.61637	2.03863e-44	XP_002866713.1	nucleic acid binding protein [Arabidopsis lyrata subsp. lyrata]	AT5G67210.1	Protein of unknown function (DUF579)
CBT21267	3.2747	10.0327	1.61529	3.684e-09	XP_002869744.1	ATTRE1 [Arabidopsis lyrata subsp. lyrata]	--	--
CBT16501	32.043	98.1295	1.61468	0	NP_851223.1	haloacid dehalogenase-like hydrolase family protein [Arabidopsis thaliana]	AT5G59480.1	Haloacid dehalogenase-like hydrolase (HAD) superfamily protein
CBT34673	2.2851	6.9949	1.61402	6.72876e-17	Q3EAF9.1	RecName: Full=Probable protein phosphatase 2C 49; Short=AtPP2C49	AT3G62260.2	Protein phosphatase 2C family protein
CBT11096	29.5585	90.477	1.61398	5.51958e-110	NP_566282.1	AGP27 [Arabidopsis thaliana]	AT3G06360.1	arabinogalactan protein 27 (AGP27)
CBT19051	2.8188	8.6262	1.61367	1.59867e-15	ACP30583.1	disease resistance protein [Brassica rapa subsp. pekinensis]	AT1G58602.2	LRR and NB-ARC domains-containing disease resistance protein
CBT23535	4.8008	14.6897	1.61347	2.17633e-19	XP_002892116.1	lipase class 3 family protein [Arabidopsis lyrata subsp. lyrata]	AT1G02660.1	alpha/beta-Hydrolases superfamily protein
CBT5464	21.6997	66.3665	1.61278	4.80188e-107	XP_002875836.1	invertase/pectin methylesterase inhibitor family protein [Arabidopsis lyrata subsp. lyrata]	AT3G47380.1	Plant invertase/pectin methylesterase inhibitor superfamily protein
CBT19827	1.4544	4.448	1.61272	5.27517e-05	A0MFL4.2	RecName: Full=Protein LURP-one-related 17	AT5G41590.1	Protein of unknown function (DUF567)
CBT27649	4.7483	14.5215	1.61272	5.61172e-36	ADG03603.1	galactinol synthase [Brassica napus]	AT2G47180.1	galactinol synthase 1 (GolS1)
CBT9090	6.0352	18.4572	1.61272	9.01329e-13	XP_002865863.1	pectinesterase family protein [Arabidopsis lyrata subsp. lyrata]	--	--
CBT25343	30.9836	94.7356	1.6124	0	XP_002884040.1	peptidoglycan-binding LysM domain-containing protein [Arabidopsis lyrata subsp. lyrata]	AT2G17120.1	lysm domain GPI-anchored protein 2 precursor (LYM2)
CBT18869	13.039	39.8472	1.61164	3.00366e-90	NP_181765.1	zinc finger (C3HC4-type RING finger) family protein [Arabidopsis thaliana]	AT2G42360.1	RING/U-box superfamily protein
CBT47876	102.983	314.702	1.61159	0	NP_192985.1	pEARLI 1; lipid binding [Arabidopsis thaliana]	AT4G12480.1	pEARLI 1
CBT855	8.5268	26.0495	1.61119	1.95932e-273	BAB09379.1	non-LTR retroelement reverse transcriptase-like protein [Arabidopsis thaliana]	AT5G18880.1	RNA-directed DNA polymerase (reverse transcriptase)-related family protein
CBT11356	82.8904	253.025	1.61001	0	--	--	--	--
CBT11181	1.5969	4.8744	1.60998	1.2259e-08	NP_171720.2	ferredoxin-related [Arabidopsis thaliana]	AT1G02180.1	ferredoxin-related
CBT8269	1.8037	5.5056	1.60998	1.2259e-08	--	--	--	--
CBT9270	6.8952	21.0474	1.60998	1.2568e-13	NP_001077546.1	SYP51 (SYNTAXIN OF PLANTS 51); SNAP receptor [Arabidopsis thaliana]	--	--
CBT4979	42.0712	128.375	1.60945	7.82875e-181	NP_569016.1	hydroxyproline-rich glycoprotein family protein [Arabidopsis thaliana]	AT5G65660.1	hydroxyproline-rich glycoprotein family protein
CBT20378	3.8457	11.7312	1.60903	2.97708e-12	AEE34769.1	uncharacterized protein [Arabidopsis thaliana]	--	--
CBT9401	5.7971	17.6804	1.60876	2.38533e-18	NP_174534.1	late embryogenesis abundant group 1 domain-containing protein / LEA group 1 domain-containing protein [Arabidopsis thaliana]	AT1G32560.1	Late embryogenesis abundant protein, group 1 protein
CBT1627	3.0924	9.4237	1.60755	2.07754e-31	NP_850449.1	GBF3 (G-BOX BINDING FACTOR 3); sequence-specific DNA binding / transcription factor [Arabidopsis thaliana]	AT2G46270.2	G-box binding factor 3 (GBF3)
CBT17307	20.4541	62.3282	1.6075	1.02693e-119	XP_002868538.1	C2 domain-containing protein [Arabidopsis lyrata subsp. lyrata]	AT5G37740.1	Calcium-dependent lipid-binding (CaLB domain) family protein
CBT14255	21.4637	65.3959	1.6073	1.59558e-32	NP_974226.1	heavy-metal-associated domain-containing protein [Arabidopsis thaliana]	AT2G30560.1	glycine-rich protein
CBT14374	1.7823	5.4296	1.60707	9.65355e-05	--	--	--	--
CBT4509	15.839	48.2491	1.60702	1.48587e-157	NP_177270.1	MATE efflux family protein [Arabidopsis thaliana]	AT1G71140.1	MATE efflux family protein
CBT29132	10.8817	33.1425	1.60678	2.66195e-50	--	--	--	--
CBT13300	2.0093	6.1146	1.60554	1.2917e-10	AAL69448.1	At2g44600/F16B22.9 [Arabidopsis thaliana]	AT2G44600.1	unknown protein
CBT32757	3.7451	11.3968	1.60554	7.18726e-06	--	--	--	--
CBT931	3.7679	11.4575	1.60446	1.74307e-31	NP_563667.1	NLA (nitrogen limitation adaptation); ubiquitin-protein ligase [Arabidopsis thaliana]	AT1G02860.1	nitrogen limitation adaptation (NLA)
CBT9625	8.8665	26.9577	1.60426	3.73944e-65	XP_002892977.1	nucleotidyltransferase family protein [Arabidopsis lyrata subsp. lyrata]	AT1G17980.1	poly(A) polymerase 1 (PAPS1)
CBT5569	363.27	1104.33	1.60406	0	ACJ83746.1	unknown [Medicago truncatula]	--	--
CBT15440	3.4592	10.5049	1.60257	4.02171e-25	NP_193626.1	NIP1;2 (NOD26-LIKE INTRINSIC PROTEIN 1;2); arsenite transmembrane transporter/ water channel [Arabidopsis thaliana]	AT4G18910.1	NOD26-like intrinsic protein 1
CBT9580	7.9103	24.0084	1.60174	1.89135e-64	AED95697.1	uncharacterized protein [Arabidopsis thaliana]	AT5G48610.1	unknown protein
CBT23446	13.0075	39.4603	1.60105	3.14946e-57	AAK32749.1	AT4g35320/F23E12_120 [Arabidopsis thaliana]	AT4G35320.1	unknown protein
CBT2837	4.1439	12.5677	1.60064	7.4397e-08	AAM65211.1	peroxidase [Arabidopsis thaliana]	--	--
CBT283	15.3724	46.6122	1.60037	4.42813e-167	XP_002869039.1	ALDH3F1 [Arabidopsis lyrata subsp. lyrata]	AT4G36250.1	aldehyde dehydrogenase 3F1 (ALDH3F1)
CBT47670	2968.14	8997.71	1.6	0	NP_173553.1	ATEXT3 (EXTENSIN 3); structural constituent of cell wall [Arabidopsis thaliana]	AT3G54580.1	Proline-rich extensin-like family protein
CBT29247	21.1796	64.1776	1.59939	2.80502e-111	AAN09822.1	COL1 protein [Brassica nigra]	AT5G15850.1	CONSTANS-like 1 (COL1)
CBT18557	1.2576	3.8071	1.598	7.80301e-10	CAA16797.1	receptor serine/threonine kinase-like protein [Arabidopsis thaliana]	AT4G18250.1	receptor serine/threonine kinase, putative
CBT27140	1.5557	4.7042	1.59634	1.79982e-06	NP_565074.2	calmodulin binding [Arabidopsis thaliana]	AT1G73805.1	Calmodulin binding protein-like
CBT29646	132.444	400.472	1.59632	0	BAA97290.1	non-LTR retroelement reverse transcriptase-like [Arabidopsis thaliana]	AT3G24255.1	RNA-directed DNA polymerase (reverse transcriptase)-related family protein
CBT21857	7.1593	21.6449	1.59614	8.1778e-47	AAS97941.1	AP2/EREBP transcription factor [Arabidopsis thaliana]	AT5G17430.1	BABY BOOM (BBM)
CBT4212	120.445	363.665	1.59423	0	YP_001123558.1	large subunit of riblose-1,5-bisphosphate carboxylase/oxygenase. [Draba nemorosa]	ATCG00490.1	RBCL
CBT27666	15.8463	47.8393	1.59405	2.61137e-32	XP_002885319.1	beta-1,4-xylosidase [Arabidopsis lyrata subsp. lyrata]	--	--
CBT29017	14.1165	42.6137	1.59394	3.22234e-86	XP_002883596.1	oxidative signal-inducible1 [Arabidopsis lyrata subsp. lyrata]	AT3G25250.1	AGC2-1
CBT13543	2.1662	6.5361	1.59326	2.47662e-07	--	--	--	--
CBT19614	2.3376	7.0533	1.59326	2.47662e-07	3AG7	Chain A, An Auxilin-Like J-Domain Containing Protein, Jac1 J-Domain	--	--
CBT53267	1.451	4.3782	1.59326	2.47662e-07	BAB08316.1	calmodulin-binding heat-shock protein [Arabidopsis thaliana]	AT5G37710.1	alpha/beta-Hydrolases superfamily protein
CBT14576	1.6991	5.1266	1.59326	0.00032517	AEE73679.1	uncharacterized protein [Arabidopsis thaliana]	--	--
CBT26584	1.2454	3.7579	1.59326	0.00032517	ACP30611.1	disease resistance protein [Brassica rapa subsp. pekinensis]	AT5G17970.1	Disease resistance protein (TIR-NBS-LRR class) family
CBT9653	26.4616	79.804	1.59256	8.02662e-210	AAL84976.1	AT3g29240/MXO21_9 [Arabidopsis thaliana]	AT3G29240.2	Protein of unknown function (DUF179)
CBT29453	2.9045	8.7593	1.59254	2.0977e-12	NP_001118913.1	MYB55 (myb domain protein 55); DNA binding / transcription factor [Arabidopsis thaliana]	AT4G01680.3	myb domain protein 55 (MYB55)
CBT26613	2.8274	8.5218	1.59166	3.28909e-06	--	--	--	--
CBT5672	1.8549	5.5907	1.59166	2.73482e-11	XP_002864460.1	APUM12 [Arabidopsis lyrata subsp. lyrata]	AT5G56510.1	pumilio 12 (PUM12)
CBT29259	17.5414	52.8498	1.59114	7.6388e-97	NP_191681.1	short-chain dehydrogenase/reductase (SDR) family protein [Arabidopsis thaliana]	AT3G61220.1	NAD(P)-binding Rossmann-fold superfamily protein
CBT6707	16.9116	50.9472	1.59099	2.27603e-201	NP_179820.2	CYP79B3; electron carrier/ heme binding / iron ion binding / monooxygenase/ oxygen binding [Arabidopsis thaliana]	AT2G22330.1	cytochrome P450, family 79, subfamily B, polypeptide 3 (CYP79B3)
CBT619	1.6382	4.9351	1.59095	3.12028e-15	--	--	--	--
CBT5590	6.3877	19.2416	1.59086	2.67921e-38	NP_568182.2	ANAC080 (ARABIDOPSIS NAC DOMAIN CONTAINING PROTEIN 80); transcription factor [Arabidopsis thaliana]	AT5G07680.1	NAC domain containing protein 80 (NAC080)
CBT22587	4.6683	14.0611	1.59073	3.33298e-17	--	--	--	--
CBT7132	5.2831	15.903	1.58986	6.37443e-37	NP_201118.1	octicosapeptide/Phox/Bem1p (PB1) domain-containing protein [Arabidopsis thaliana]	AT5G63130.1	Octicosapeptide/Phox/Bem1p family protein
CBT2211	1.2852	3.8669	1.58915	4.41723e-05	AAF18244.1	T23G18.18 [Arabidopsis thaliana]	AT3G09690.2	alpha/beta-Hydrolases superfamily protein
CBT4942	13.0255	39.1756	1.58861	3.06741e-48	NP_186805.2	proline-rich family protein [Arabidopsis thaliana]	AT3G01560.1	CONTAINS InterPro DOMAIN/s: Ubiquitin-associated/translation elongation factor EF1B, N-terminal, eukaryote (InterPro:IPR015940), Protein of unknown function DUF1421 (InterPro:IPR010820), UBA-like (InterPro:IPR009060)
CBT10699	9.8974	29.7652	1.5885	2.38964e-40	ABD57515.1	At4g02040 [Arabidopsis thaliana]	AT4G02040.1	unknown protein
CBT6024	6.4214	19.3075	1.58821	1.43944e-68	NP_172849.1	WRKY4; DNA binding / transcription factor [Arabidopsis thaliana]	AT1G13960.1	WRKY DNA-binding protein 4 (WRKY4)
CBT15061	6.3676	19.1451	1.58815	7.40158e-14	XP_002868276.1	cbl-interacting protein kinase 4 [Arabidopsis lyrata subsp. lyrata]	AT2G34180.1	CBL-interacting protein kinase 13 (CIPK13)
CBT14852	5.8968	17.7252	1.58781	2.24176e-29	NP_186805.2	proline-rich family protein [Arabidopsis thaliana]	AT3G01560.1	CONTAINS InterPro DOMAIN/s: Ubiquitin-associated/translation elongation factor EF1B, N-terminal, eukaryote (InterPro:IPR015940), Protein of unknown function DUF1421 (InterPro:IPR010820), UBA-like (InterPro:IPR009060)
CBT4854	2.7829	8.3645	1.58771	6.54298e-10	AEE76543.1	uncharacterized protein [Arabidopsis thaliana]	AT3G21710.2	unknown protein
CBT4067	19.7626	59.3824	1.58726	1.575e-141	Q9SI16.1	RecName: Full=Peroxidase 15; Short=Atperox P15; AltName: Full=ATP36; Flags: Precursor	AT2G18150.1	Peroxidase superfamily protein
CBT12164	6.1303	18.4054	1.58611	1.48724e-125	ACT37431.1	type-1 phosphatidic acid phosphohydrolase 1 [Arabidopsis thaliana]	AT3G09560.3	PHOSPHATIDIC ACID PHOSPHOHYDROLASE 1 (PAH1)
CBT17824	1.3135	3.9414	1.58524	2.78988e-17	AEE83410.1	esterase/lipase domain-containing protein [Arabidopsis thaliana]	AT4G14290.1	alpha/beta-Hydrolases superfamily protein
CBT14096	8.1399	24.4206	1.58502	1.3538e-28	NP_173561.2	emb2170 (embryo defective 2170) [Arabidopsis thaliana]	AT1G21390.1	embryo defective 2170 (emb2170)
CBT7747	6.2321	18.697	1.58502	1.3538e-28	NP_173561.2	emb2170 (embryo defective 2170) [Arabidopsis thaliana]	AT1G21390.1	embryo defective 2170 (emb2170)
CBT40050	1.6655	4.9956	1.5847	8.25357e-07	AEE27644.1	uncharacterized protein [Arabidopsis thaliana]	AT1G04000.1	unknown protein
CBT46467	1.1786	3.5351	1.5847	0.000598543	AAF79477.1	F1L3.30 [Arabidopsis thaliana]	AT1G17600.1	Disease resistance protein (TIR-NBS-LRR class) family
CBT10606	37.8012	113.33	1.58403	0	XP_002879516.1	FAD-binding domain-containing protein [Arabidopsis lyrata subsp. lyrata]	AT2G34810.1	FAD-binding Berberine family protein
CBT27749	1.0503	3.1474	1.58337	1.13704e-07	NP_566590.1	JAZ3 (JASMONATE-ZIM-DOMAIN PROTEIN 3) [Arabidopsis thaliana]	AT3G17860.1	jasmonate-zim-domain protein 3 (JAZ3)
CBT28648	8.4664	25.3713	1.58337	9.87019e-34	O65472.2	RecName: Full=Putative cysteine-rich receptor-like protein kinase 12; Short=Cysteine-rich RLK12; Flags: Precursor	AT4G11530.1	cysteine-rich RLK (RECEPTOR-like protein kinase) 34 (CRK34)
CBT13283	2.1828	6.5401	1.58314	7.08773e-18	NP_180839.2	AP4.3A; ATP binding / protein kinase/ protein serine/threonine kinase/ protein tyrosine kinase [Arabidopsis thaliana]	AT2G32800.1	AP4.3A
CBT16755	143.159	428.842	1.58283	0	P33522.1	RecName: Full=Cruciferin CRU4; AltName: Full=11S globulin; AltName: Full=12S storage protein; Contains: RecName: Full=Cruciferin CRU4 alpha chain; Contains: RecName: Full=Cruciferin CRU4 beta chain; Flags: Precursor	AT1G03880.1	cruciferin 2 (CRU2)
CBT14639	20.3094	60.8337	1.58272	2.67971e-36	--	--	--	--
CBT23767	21.663	64.8861	1.58267	7.73851e-203	XP_002892446.1	UDP-D-apiose/UDP-D-xylose synthase 2 [Arabidopsis lyrata subsp. lyrata]	AT1G08200.1	UDP-D-apiose/UDP-D-xylose synthase 2 (AXS2)
CBT52254	2.6161	7.8356	1.58266	2.04327e-22	AED97858.1	uncharacterized protein [Arabidopsis thaliana]	AT5G64230.1	unknown protein
CBT42544	1.1039	3.3056	1.58234	8.07419e-05	NP_175926.1	TAF7 (TBP-ASSOCIATED FACTOR 7); general RNA polymerase II transcription factor [Arabidopsis thaliana]	--	--
CBT972	3.485	10.4343	1.58212	1.67242e-31	BAA97156.1	unnamed protein product [Arabidopsis thaliana]	--	--
CBT11930	1.894	5.6703	1.582	1.91579e-20	C0LGG3.1	RecName: Full=Probable LRR receptor-like serine/threonine-protein kinase At1g51820; Flags: Precursor	AT1G51820.1	Leucine-rich repeat protein kinase family protein
CBT23704	1.7476	5.2312	1.58179	5.48379e-25	XP_002885457.1	protein phosphatase 2A B [Arabidopsis lyrata subsp. lyrata]	AT3G21650.1	Protein phosphatase 2A regulatory B subunit family protein
CBT26843	5.7614	17.2404	1.5813	6.19685e-14	--	--	--	--
CBT11563	1.1783	3.5249	1.58088	1.09865e-05	NP_196874.1	ATPAO1 (ARABIDOPSIS THALIANA POLYAMINE OXIDASE 1); FAD binding / polyamine oxidase [Arabidopsis thaliana]	AT5G13700.1	polyamine oxidase 1 (PAO1)
CBT6116	1.4642	4.3803	1.58088	7.17183e-24	BAB09379.1	non-LTR retroelement reverse transcriptase-like protein [Arabidopsis thaliana]	AT1G43760.1	DNAse I-like superfamily protein
CBT11575	7.7985	23.3241	1.58056	1.14908e-34	AEC08116.1	uncharacterized protein [Arabidopsis thaliana]	AT2G28400.1	Protein of unknown function, DUF584
CBT10416	366.14	1094.58	1.57991	0	NP_564785.1	GPT2; antiporter/ glucose-6-phosphate transmembrane transporter [Arabidopsis thaliana]	AT1G61800.1	glucose-6-phosphate/phosphate translocator 2 (GPT2)
CBT26943	97.5018	291.226	1.57864	4.26686e-171	Q8RYE7.1	RecName: Full=Defensin-like protein 196; AltName: Full=Trypsin inhibitor ATTI-4; Flags: Precursor	--	--
CBT27431	7.2685	21.6988	1.57789	4.49927e-62	O80871.1	RecName: Full=Probable protein phosphatase 2C 25; Short=AtPP2C25; AltName: Full=Protein phosphatase AP2C1	AT2G30020.1	Protein phosphatase 2C family protein
CBT16546	66.0468	197.158	1.57779	0	NP_173653.1	AtUGT85A2 (UDP-glucosyl transferase 85A2); UDP-glycosyltransferase/ glucuronosyltransferase/ transferase, transferring glycosyl groups [Arabidopsis thaliana]	AT1G22360.1	UDP-glucosyl transferase 85A2 (UGT85A2)
CBT17424	15.0029	44.7746	1.57744	4.73408e-82	XP_002887420.1	zinc finger family protein [Arabidopsis lyrata subsp. lyrata]	AT1G72175.1	FUNCTIONS IN: zinc ion binding
CBT47601	18.6306	55.5918	1.5772	4.77923e-167	NP_566118.1	NPL4 family protein [Arabidopsis thaliana]	AT2G47970.1	Nuclear pore localisation protein NPL4
CBT26431	4.7371	14.1342	1.57712	1.46849e-12	NP_567218.2	systemic acquired resistance (SAR) regulator protein NIMIN-1-related [Arabidopsis thaliana]	AT4G01895.1	systemic acquired resistance (SAR) regulator protein NIMIN-1-related
CBT12288	6.2037	18.504	1.57663	1.17683e-100	NP_201182.1	ATDGK2 (Diacylglycerol kinase 2); diacylglycerol kinase [Arabidopsis thaliana]	AT5G63770.1	diacylglycerol kinase 2 (DGK2)
CBT23872	2.9027	8.6564	1.5764	2.28009e-33	NP_172250.1	ankyrin repeat family protein [Arabidopsis thaliana]	AT1G07710.1	Ankyrin repeat family protein
CBT6248	24.5926	73.3196	1.57597	0	NP_201235.4	ATGCH; 3,4-dihydroxy-2-butanone-4-phosphate synthase/ GTP cyclohydrolase II [Arabidopsis thaliana]	AT5G64300.1	GTP cyclohydrolase II (GCH)
CBT21851	33.7417	100.578	1.57572	2.11389e-238	XP_002888929.1	ATMKK9 [Arabidopsis lyrata subsp. lyrata]	AT1G73500.1	MAP kinase kinase 9 (MKK9)
CBT9974	17.8453	53.1915	1.57565	2.74103e-141	XP_002889102.1	O-methyltransferase family 2 protein [Arabidopsis lyrata subsp. lyrata]	AT1G76790.1	O-methyltransferase family protein
CBT10548	49.6023	147.848	1.57564	0	NP_568085.2	SQD2 (sulfoquinovosyldiacylglycerol 2); UDP-glycosyltransferase/ UDP-sulfoquinovose:DAG sulfoquinovosyltransferase/ transferase, transferring glycosyl groups [Arabidopsis thaliana]	AT5G01220.1	sulfoquinovosyldiacylglycerol 2 (SQD2)
CBT5011	38.3645	114.335	1.57543	6.59975e-110	NP_001118676.1	TIC (TIME FOR COFFEE) [Arabidopsis thaliana]	--	--
CBT20616	1.244	3.7054	1.57465	3.77226e-07	NP_198833.1	AtRLP54 (Receptor Like Protein 54); kinase/ protein binding [Arabidopsis thaliana]	AT5G40170.1	receptor like protein 54 (RLP54)
CBT2702	2.3466	6.9898	1.57465	1.91358e-11	O80837.1	RecName: Full=Remorin; AltName: Full=DNA-binding protein	AT2G45820.1	Remorin family protein
CBT3425	2.8008	8.3426	1.57465	5.20903e-08	ABB00207.1	disease resistance protein [Arabidopsis thaliana]	AT1G12220.2	RESISTANT TO P. SYRINGAE 5 (RPS5)
CBT7871	1.279	3.8097	1.57465	2.01502e-05	AAF97969.1	F21J9.30 [Arabidopsis thaliana]	--	--
CBT52662	1.3125	3.9026	1.57208	4.84692e-12	CAA92273.1	cytochrome oxidase subunit 3 [Magnolia grandiflora]	ATMG00730.1	cytochrome c oxidase subunit 3 (COX3)
CBT8897	8.1593	24.2545	1.57173	2.43052e-20	XP_002869075.1	phosphoserine aminotransferase [Arabidopsis lyrata subsp. lyrata]	--	--
CBT4452	151.968	451.708	1.57163	0	XP_002889446.1	EDGP precursor [Arabidopsis lyrata subsp. lyrata]	AT1G03220.1	Eukaryotic aspartyl protease family protein
CBT6785	1.1652	3.4617	1.5709	1.30969e-08	BAB02146.1	copia retroelement pol polyprotein-like [Arabidopsis thaliana]	--	--
CBT27929	68.1994	202.584	1.57069	0	NP_973923.1	interferon-related developmental regulator family protein / IFRD protein family [Arabidopsis thaliana]	AT1G27760.3	SALT-TOLERANCE 32 (SAT32)
CBT18452	3.4626	10.2821	1.5702	2.51672e-51	NP_180164.1	ELF3 (EARLY FLOWERING 3); protein C-terminus binding / transcription factor [Arabidopsis thaliana]	AT2G25930.1	EARLY FLOWERING 3 (ELF3)
CBT15370	6.0331	17.9098	1.56978	2.27865e-18	AEE76072.1	Putative membrane lipoprotein [Arabidopsis thaliana]	--	--
CBT7925	1.6998	5.043	1.56894	5.0175e-06	NP_176853.1	zinc finger (CCCH-type) family protein [Arabidopsis thaliana]	AT1G66810.1	Zinc finger C-x8-C-x5-C-x3-H type family protein
CBT21398	13.0072	38.5858	1.56876	1.91584e-86	AAT36215.1	DNA repair and transcription factor XPB1 [Arabidopsis thaliana]	AT5G41370.1	homolog of xeroderma pigmentosum complementation group B 1 (XPB1)
CBT47829	16.3697	48.5604	1.56875	1.41234e-133	NP_171677.1	ATAF1; transcription activator/ transcription factor [Arabidopsis thaliana]	AT1G01720.1	ATAF1
CBT24467	11.7544	34.8451	1.56776	2.47448e-203	ACN59246.1	leucine-rich repeat receptor-like protein kinase [Arabidopsis thaliana]	AT1G51800.1	Leucine-rich repeat protein kinase family protein
CBT24252	5.1534	15.2767	1.56773	1.22883e-81	NP_194764.1	heat shock protein-related [Arabidopsis thaliana]	AT4G30350.1	Double Clp-N motif-containing P-loop nucleoside triphosphate hydrolases superfamily protein
CBT23609	7.1085	21.0705	1.56761	1.41541e-48	AAU05461.1	At4g35070 [Arabidopsis thaliana]	AT4G35070.1	SBP (S-ribonuclease binding protein) family protein
CBT8279	4789.56	14196.2	1.56754	0	S12022	extensin - rape	AT1G21310.1	extensin 3 (EXT3)
CBT5700	1.8424	5.4585	1.56691	2.38635e-08	NP_190544.1	AtRLP44 (Receptor Like Protein 44); protein binding [Arabidopsis thaliana]	--	--
CBT24196	4.5104	13.3585	1.56643	1.01115e-41	NP_173426.1	ER lumen protein retaining receptor family protein [Arabidopsis thaliana]	AT1G19970.1	ER lumen protein retaining receptor family protein
CBT19338	2.9716	8.8005	1.56637	2.25093e-31	O48809.1	RecName: Full=Leucine-rich repeat extensin-like protein 2; Short=AtLRX2; Short=LRR/EXTENSIN2; AltName: Full=Cell wall hydroxyproline-rich glycoprotein; Flags: Precursor	AT1G62440.1	leucine-rich repeat/extensin 2 (LRX2)
CBT10214	24.4906	72.5306	1.56636	2.94137e-293	NP_197288.1	CAX7 (calcium exchanger 7); calcium:sodium antiporter/ cation:cation antiporter [Arabidopsis thaliana]	AT5G17860.1	calcium exchanger 7 (CAX7)
CBT14728	1.5442	4.5716	1.56588	0.000271097	--	--	--	--
CBT20884	2.1502	6.3657	1.56588	0.000271097	NP_188311.1	COBL8 (COBRA-LIKE PROTEIN 8 PRECURSOR) [Arabidopsis thaliana]	--	--
CBT29549	9.7545	28.8517	1.56453	5.75902e-45	AAK97718.1	At1g29190/F28N24_12 [Arabidopsis thaliana]	AT1G29195.1	unknown protein
CBT274	3.2324	9.5577	1.56408	5.33978e-30	XP_002881094.1	WRKY DNA-binding protein 25 [Arabidopsis lyrata subsp. lyrata]	AT2G30250.1	WRKY DNA-binding protein 25 (WRKY25)
CBT25428	2.5789	7.6249	1.56398	6.00192e-09	AAC79591.1	expressed protein [Arabidopsis thaliana]	AT2G28870.1	unknown protein
[truncated: 1,485 more rows]

## Sheet: down
geneID	CK_RPKM	T_RPKM	log2(Fold_change) normalized	q-value(Benjamini et al. 1995)	Nr-ID	Nr-annotation	AGI model	Functional description
CBT30334	23.3761	1.4667	-3.99441	9.44699e-67	AAC69376.1	expressed protein [Arabidopsis thaliana]	AT2G14660.1	unknown protein
CBT13943	16.6685	1.2282	-3.76253	1.99207e-29	--	--	--	--
CBT2874	38.5495	2.8766	-3.74427	5.6281e-93	--	--	--	--
CBT48038	30.7099	2.7816	-3.46473	4.90204e-53	AAD20904.2	expressed protein [Arabidopsis thaliana]	--	--
CBT3212	19.1414	1.7679	-3.43658	2.50324e-24	AAL09760.1	At1g20200/T20H2_4 [Arabidopsis thaliana]	--	--
CBT34638	10.9275	1.1272	-3.2771	3.7084e-30	--	--	--	--
CBT8991	18.73	1.9375	-3.27305	7.5272e-32	NP_189071.1	SMAP2 (small acidic protein 2) [Arabidopsis thaliana]	--	--
CBT19662	10.0367	1.0569	-3.24735	8.11218e-26	AEE74352.1	uncharacterized protein [Arabidopsis thaliana]	AT3G06145.1	unknown protein
CBT30596	10.5517	1.1429	-3.20671	4.28523e-18	XP_002871242.1	bZIP transcription factor TGA2 [Arabidopsis lyrata subsp. lyrata]	AT5G06950.4	AHBP-1B
CBT22861	8.3843	1.0193	-3.04006	5.78072e-17	--	--	--	--
CBT7674	11.3123	1.3924	-3.02229	2.20578e-29	Q9FGF6.1	RecName: Full=Root meristem growth factor 9; Short=AtRGF9; Flags: Precursor	--	--
CBT7734	10.4673	1.3258	-2.981	2.12628e-40	AAR23725.1	At5g62280 [Arabidopsis thaliana]	AT5G62280.1	Protein of unknown function (DUF1442)
CBT3347	10.2902	1.3043	-2.97994	4.93381e-16	--	--	--	--
CBT31902	16.2449	2.1167	-2.94006	6.34832e-22	AEC10951.1	histone H2B.2 [Camellia sinensis]	--	--
CBT17505	23.7354	3.1491	-2.91405	3.03116e-78	NP_566290.1	zinc finger (GATA type) family protein [Arabidopsis thaliana]	AT3G06740.1	GATA transcription factor 15 (GATA15)
CBT15245	9.4383	1.2621	-2.9027	1.18763e-13	Q9FN92.1	RecName: Full=Probable receptor-like protein kinase At5g59700; Flags: Precursor	--	--
CBT24596	8.9099	1.1914	-2.9027	1.2848e-38	--	--	--	--
CBT27066	18.6268	2.4936	-2.90108	1.3784e-28	NP_179023.1	wound-responsive protein-related [Arabidopsis thaliana]	--	--
CBT2813	21.6295	2.9139	-2.89198	4.91419e-32	ACN59341.1	leucine-rich repeat receptor-like protein kinase [Arabidopsis thaliana]	AT4G20270.1	BARELY ANY MERISTEM 3 (BAM3)
CBT39819	12.9952	1.7595	-2.88478	4.2563e-17	AAK59782.1	AT4g27380/M4I22_190 [Arabidopsis thaliana]	--	--
CBT2069	15.7642	2.1601	-2.8675	1.92802e-26	--	--	--	--
CBT26600	8.8852	1.2361	-2.84561	1.23679e-17	NP_001078171.1	ENA (ENHANCER OF ATNSI ACTIVITY); heat shock protein binding / unfolded protein binding [Arabidopsis thaliana]	AT3G17668.1	ENHANCER OF ATNSI ACTIVITY (ENA)
CBT7789	8.6368	1.2127	-2.83231	2.0896e-17	AAF79821.1	T6D22.1 [Arabidopsis thaliana]	--	--
CBT7793	8.9166	1.2563	-2.8273	1.25996e-19	NP_566913.1	copper-binding family protein [Arabidopsis thaliana]	AT3G48970.1	Heavy metal transport/detoxification superfamily protein
CBT38584	11.5566	1.6327	-2.82338	1.22234e-35	NP_191650.2	catalytic/ methyltransferase [Arabidopsis thaliana]	AT3G60910.1	S-adenosyl-L-methionine-dependent methyltransferases superfamily protein
CBT5244	10.2084	1.4549	-2.81078	1.62089e-29	NP_001078274.1	DNA binding / hydrolase, acting on ester bonds / nuclease/ nucleic acid binding / recombinase [Arabidopsis thaliana]	AT3G52905.1	Polynucleotidyl transferase, ribonuclease H-like superfamily protein
CBT26673	8.9993	1.2925	-2.79967	4.60613e-28	--	--	--	--
CBT27159	8.2132	1.1975	-2.77787	1.6993e-16	NP_200365.1	TRN1 (TORNADO 1) [Arabidopsis thaliana]	AT5G55540.1	TORNADO 1 (TRN1)
CBT15242	24.7314	3.6767	-2.74985	8.54244e-46	NP_001059012.1	Os07g0175200 [Oryza sativa Japonica Group]	--	--
CBT13738	20.9113	3.1604	-2.72608	4.22895e-57	NP_191019.1	HTA11; DNA binding [Arabidopsis thaliana]	AT3G54560.1	histone H2A 11 (HTA11)
CBT38583	13.5796	2.087	-2.70192	2.36235e-22	--	--	--	--
CBT31492	25.7039	3.9773	-2.69214	4.03516e-30	AAM61325.1	uracil phosphoribosyltransferase-like protein [Arabidopsis thaliana]	--	--
CBT38499	14.0359	2.1718	-2.69214	3.90973e-19	--	--	--	--
CBT29663	26.4176	4.1144	-2.68274	6.65892e-23	NP_567694.2	YSL1 (YELLOW STRIPE LIKE 1); oligopeptide transporter [Arabidopsis thaliana]	--	--
CBT6741	10.9862	1.7143	-2.67996	6.51281e-18	NP_191372.2	N-acetylglucosaminyl-phosphatidylinositol de-N-acetylase-related [Arabidopsis thaliana]	--	--
CBT30636	8.0933	1.2725	-2.66905	6.30412e-10	--	--	--	--
CBT26681	47.098	7.4342	-2.66343	2.79161e-57	XP_002881372.1	AICARFT/IMPCHase bienzyme family protein [Arabidopsis lyrata subsp. lyrata]	--	--
CBT23205	6.8552	1.0919	-2.65032	5.24289e-25	AED96509.1	uncharacterized protein [Arabidopsis thaliana]	AT5G54550.1	Protein of unknown function (DUF295)
CBT4916	6.5592	1.0502	-2.64281	3.03254e-17	AAB48000.1	LON protease homolog [Arabidopsis thaliana]	AT5G26860.1	lon protease 1 (LON1)
CBT2774	7.7963	1.2577	-2.63202	1.06342e-07	AED98294.1	uncharacterized protein [Arabidopsis thaliana]	--	--
CBT40023	6.7152	1.0856	-2.62894	1.76124e-10	--	--	--	--
CBT3096	6.4566	1.049	-2.62175	1.76229e-09	NP_178125.1	TMM (TOO MANY MOUTHS); protein binding / receptor [Arabidopsis thaliana]	AT1G80080.1	TOO MANY MOUTHS (TMM)
CBT39489	8.7324	1.4188	-2.62175	1.76229e-09	--	--	--	--
CBT30184	10.6087	1.7298	-2.61659	4.97664e-14	--	--	--	--
CBT3289	6.7547	1.1014	-2.61659	4.97664e-14	AEE27552.1	CBS domain-containing protein [Arabidopsis thaliana]	AT1G03270.1	CBS domain-containing protein with a domain of unknown function (DUF21)
CBT30641	6.1947	1.0128	-2.6127	1.76561e-08	NP_564433.1	transporter-related [Arabidopsis thaliana]	--	--
CBT34154	9.7731	1.5978	-2.6127	1.76561e-08	--	--	--	--
CBT34041	8.4414	1.3914	-2.60099	1.77694e-07	AAB60762.1	F19K23.9 gene product [Arabidopsis thaliana]	--	--
CBT39400	20.9766	3.4728	-2.5946	4.65563e-54	AAP68288.1	At3g01690 [Arabidopsis thaliana]	AT3G01690.1	alpha/beta-Hydrolases superfamily protein
CBT23404	72.6121	12.0904	-2.58635	2.05399e-175	NP_181874.1	60S ribosomal protein L38 (RPL38A) [Arabidopsis thaliana]	--	--
CBT19786	9.2681	1.5553	-2.5751	8.14003e-11	NP_195207.1	auxin-responsive family protein [Arabidopsis thaliana]	--	--
CBT2435	13.3527	2.2442	-2.57284	6.49191e-17	--	--	--	--
CBT14662	9.1902	1.5484	-2.56928	1.83237e-19	ABE77398.1	At1g30515 [Arabidopsis thaliana]	AT1G30515.1	unknown protein
CBT13714	8.895	1.5005	-2.56759	1.08657e-17	NP_188247.2	TRZ4 (TRNASE Z 4); 3'-tRNA processing endoribonuclease/ catalytic [Arabidopsis thaliana]	AT3G16260.1	tRNAse Z4 (TRZ4)
CBT22629	18.0675	3.0477	-2.56759	3.23916e-34	AAA98520.1	GASA5 [Arabidopsis thaliana]	AT5G15230.1	GAST1 protein homolog 4 (GASA4)
CBT19642	8.8059	1.4962	-2.55721	6.3842e-15	CAB38618.1	auxin-induced protein-like [Arabidopsis thaliana]	AT2G21210.1	SAUR-like auxin-responsive protein family
CBT39800	9.1382	1.5526	-2.55721	4.89999e-08	NP_176604.1	TOM7-2 (TRANSLOCASE OF OUTER MEMBRANE 7 KDA SUBUNIT 2); P-P-bond-hydrolysis-driven protein transmembrane transporter [Arabidopsis thaliana]	--	--
CBT13670	28.9004	4.9206	-2.5542	1.98894e-41	NP_188703.1	HTA13; DNA binding [Arabidopsis thaliana]	AT3G20670.1	histone H2A 13 (HTA13)
CBT28894	83.8489	14.311	-2.55066	8.30818e-179	ABD59095.1	At4g33560 [Arabidopsis thaliana]	--	--
CBT39091	9.7095	1.6605	-2.54775	8.10567e-09	P09789.1	RecName: Full=Glycine-rich cell wall structural protein 1; Flags: Precursor	AT4G13340.1	Leucine-rich repeat (LRR) family protein
CBT20056	223.81	38.3214	-2.54605	0	BAB01754.1	GloEL protein; chaperonin, 60 kDa [Arabidopsis thaliana]	--	--
CBT23169	13.6732	2.3539	-2.53822	1.50803e-41	ABD19669.1	At4g10090 [Arabidopsis thaliana]	AT4G10090.1	elongator protein 6 (ELP6)
CBT39308	6.2834	1.0827	-2.53686	4.90758e-07	--	--	--	--
CBT8284	21.1469	3.6478	-2.53533	3.19537e-37	P58684.1	RecName: Full=Probable signal peptidase complex subunit 2; AltName: Full=Microsomal signal peptidase 25 kDa subunit; Short=SPase 25 kDa subunit	AT2G39960.1	Microsomal signal peptidase 25 kDa subunit (SPC25)
CBT25619	6.6883	1.161	-2.52633	6.48022e-22	Q9SRX1.1	RecName: Full=UPF0725 protein At1g02770	AT1G02770.1	Protein of unknown function (DUF626)
CBT23059	42.0621	7.3277	-2.52109	4.19141e-134	AED94453.1	uncharacterized protein [Arabidopsis thaliana]	AT5G39600.1	CONTAINS InterPro DOMAIN/s: Ribosomal protein L53, mitochondrial (InterPro:IPR019716)
CBT7877	19.9042	3.4919	-2.51097	6.33733e-20	--	--	--	--
CBT38493	9.2303	1.6342	-2.49776	7.96444e-15	AEE35704.1	zinc finger CCCH domain-containing protein 16 [Arabidopsis thaliana]	AT1G75340.2	Zinc finger C-x8-C-x5-C-x3-H type family protein
CBT25218	5.745	1.0192	-2.49484	2.22094e-16	BAB01972.1	copia-like retrotransposable element [Arabidopsis thaliana]	AT3G20980.1	Gag-Pol-related retrotransposon family protein
CBT18911	7.4169	1.3389	-2.46974	1.67889e-38	YP_001123686.1	NADH dehydrogenase subunit 5 [Lepidium virginicum]	ATCG01010.1	NDHF
CBT22923	17.6614	3.1883	-2.46974	1.67957e-17	XP_002884203.1	predicted protein [Arabidopsis lyrata subsp. lyrata]	--	--
CBT42027	7.0128	1.266	-2.46974	6.08753e-09	AAQ89619.1	At1g49580 [Arabidopsis thaliana]	--	--
CBT30134	8.3715	1.52	-2.46143	1.65703e-23	--	--	--	--
CBT25701	8.1652	1.4832	-2.46081	5.97584e-22	XP_002889397.1	pentatricopeptide repeat-containing protein [Arabidopsis lyrata subsp. lyrata]	AT1G02370.1	Tetratricopeptide repeat (TPR)-like superfamily protein
CBT24818	6.7521	1.2268	-2.46047	3.58004e-21	AAA32655.1	histone H3 (H3-1.1) [Medicago sativa]	AT4G40030.2	Histone superfamily protein
CBT15070	7.2043	1.3174	-2.45113	4.58899e-11	AAR20783.1	At3g13430 [Arabidopsis thaliana]	AT4G26400.1	RING/U-box superfamily protein
CBT31510	6.6026	1.2074	-2.45113	4.58899e-11	NP_198917.1	NRPB12; DNA binding / DNA-directed RNA polymerase [Arabidopsis thaliana]	--	--
CBT23887	6.0194	1.1031	-2.44805	5.47292e-52	XP_002880450.1	transferase [Arabidopsis lyrata subsp. lyrata]	AT2G22530.1	Alkaline-phosphatase-like family protein
CBT16953	27.0989	4.9924	-2.44043	9.03666e-45	NP_182135.1	KPHMT1 (KETOPANTOATE HYDROXYMETHYLTRANSFERASE 1); 3-methyl-2-oxobutanoate hydroxymethyltransferase [Arabidopsis thaliana]	AT2G46110.1	ketopantoate hydroxymethyltransferase 1 (KPHMT1)
CBT20593	6.9469	1.2808	-2.43937	3.50374e-13	AEE83680.1	uncharacterized protein [Arabidopsis thaliana]	--	--
CBT25552	11.9822	2.2091	-2.43937	3.46816e-19	NP_850631.2	RTFL16 (ROTUNDIFOLIA LIKE 16) [Arabidopsis thaliana]	--	--
CBT29921	6.0558	1.118	-2.43732	2.09758e-12	NP_850004.1	protein binding [Arabidopsis thaliana]	AT2G20790.1	clathrin adaptor complexes medium subunit family protein
CBT20497	11.8586	2.193	-2.43498	7.43993e-17	AAR24181.1	At4g09890 [Arabidopsis thaliana]	--	--
CBT2699	6.454	1.1984	-2.4291	4.54203e-10	--	--	--	--
CBT23572	6.7607	1.2644	-2.41876	9.31075e-19	--	--	--	--
CBT21120	8.9284	1.6704	-2.41821	4.37165e-15	ACF25909.1	MLO-like protein 1 [Vitis vinifera]	--	--
CBT26748	18.8889	3.5352	-2.41766	1.42483e-35	XP_002881731.1	ATEXPA8 [Arabidopsis lyrata subsp. lyrata]	AT1G69530.3	expansin A1 (EXPA1)
CBT11486	9.298	1.7562	-2.4045	1.74989e-36	AAF79630.1	F5O11.6 [Arabidopsis thaliana]	AT1G12330.1	unknown protein
CBT34471	7.7412	1.4625	-2.40416	5.6206e-12	AAM61259.1	similar to flavin-containing monooxygenase 3 [Arabidopsis thaliana]	AT1G62600.1	Flavin-binding monooxygenase family protein
CBT2592	5.7945	1.0959	-2.40263	4.47536e-09	--	--	--	--
CBT7386	11.488	2.1749	-2.40113	5.84694e-45	AED93098.1	uncharacterized protein [Arabidopsis thaliana]	AT5G22930.1	Protein of unknown function (DUF1635)
CBT30398	8.5962	1.6357	-2.3938	2.02403e-10	AAQ14245.1	actin [Musa acuminata]	--	--
CBT26364	5.7657	1.1021	-2.38728	1.21816e-09	--	--	--	--
CBT41361	5.7021	1.0899	-2.38728	1.21816e-09	NP_199218.1	MATE efflux family protein [Arabidopsis thaliana]	AT5G44050.1	MATE efflux family protein
CBT5942	20.329	3.9005	-2.3818	6.4339e-23	XP_002872755.1	UV-damaged DNA-binding protein 1A [Arabidopsis lyrata subsp. lyrata]	AT4G05420.2	damaged DNA binding protein 1A (DDB1A)
CBT13826	6.3546	1.2236	-2.37664	2.50744e-12	XP_002878426.1	O-methyltransferase family 3 protein [Arabidopsis lyrata subsp. lyrata]	AT3G62000.2	S-adenosyl-L-methionine-dependent methyltransferases superfamily protein
CBT3190	5.898	1.1408	-2.37021	1.49674e-11	NP_085539.2	cytochrome c biogenesis orf382 [Arabidopsis thaliana]	ATMG00830.1	cytochrome C biogenesis 382 (CCB382)
CBT2288	10.6611	2.0806	-2.35727	1.98307e-28	NP_193988.1	APT3 (ADENINE PHOSPHORIBOSYL TRANSFERASE 3); adenine phosphoribosyltransferase [Arabidopsis thaliana]	AT4G22570.1	adenine phosphoribosyl transferase 3 (APT3)
CBT9123	5.2546	1.0276	-2.35427	8.03981e-19	NP_568948.1	pentatricopeptide (PPR) repeat-containing protein [Arabidopsis thaliana]	AT5G61990.1	Pentatricopeptide repeat (PPR) superfamily protein
CBT15020	14.0108	2.7473	-2.35045	1.46575e-29	XP_002889020.1	zinc finger (CCCH-type) family protein [Arabidopsis lyrata subsp. lyrata]	AT1G75340.1	Zinc finger C-x8-C-x5-C-x3-H type family protein
CBT19122	6.1578	1.2101	-2.34726	3.98159e-30	Q8GZ43.1	RecName: Full=RanBP2-type zinc finger protein At1g67325	AT1G67325.2	Ran BP2/NZF zinc finger-like superfamily protein
CBT20871	6.9256	1.3639	-2.34421	3.24092e-09	AAB87584.1	expressed protein [Arabidopsis thaliana]	AT2G40530.1	unknown protein
CBT24334	9.6126	1.893	-2.34421	4.17827e-44	--	--	--	--
CBT2786	6.0209	1.1857	-2.34421	7.21e-08	--	--	--	--
CBT39802	5.7436	1.1311	-2.34421	1.61159e-06	--	--	--	--
CBT8572	6.9641	1.3715	-2.34421	6.64617e-12	AAD23016.1	expressed protein [Arabidopsis thaliana]	AT2G24970.1	unknown protein
CBT15725	89.4665	17.6968	-2.33786	0	Q8LER3.2	RecName: Full=Probable xyloglucan endotransglucosylase/hydrolase protein 7; Short=At-XTH7; Short=XTH-7; Flags: Precursor	AT4G37800.1	xyloglucan endotransglucosylase/hydrolase 7 (XTH7)
CBT2127	5.6696	1.1258	-2.33224	1.94851e-08	NP_566491.1	PHD finger family protein [Arabidopsis thaliana]	AT3G14740.2	RING/FYVE/PHD zinc finger superfamily protein
CBT7209	7.9389	1.5783	-2.33058	2.62784e-20	AAF14064.1	MYB82 [Arabidopsis thaliana]	AT5G52600.1	myb domain protein 82 (MYB82)
CBT7994	11.1903	2.2262	-2.32957	5.77755e-19	--	--	--	--
CBT39804	11.1036	2.2155	-2.32535	2.37847e-10	--	--	--	--
CBT39919	7.0413	1.4049	-2.32535	9.77255e-06	NP_191441.1	F-box family protein [Arabidopsis thaliana]	--	--
CBT34252	62.7108	12.5137	-2.32521	7.4912e-170	NP_200925.1	40S ribosomal protein S19 (RPS19C) [Arabidopsis thaliana]	AT5G61170.1	Ribosomal protein S19e family protein
CBT33402	10.2029	2.0402	-2.32219	5.27394e-09	NP_194773.1	GAE1 (UDP-D-GLUCURONATE 4-EPIMERASE 1); UDP-glucuronate 4-epimerase/ catalytic [Arabidopsis thaliana]	--	--
CBT30272	10.7272	2.1487	-2.31972	9.37089e-19	AEE73997.1	SAUR-like auxin-responsive protein [Arabidopsis thaliana]	AT4G34790.1	SAUR-like auxin-responsive protein family
CBT6582	43.9316	8.8067	-2.31858	0	NP_176555.4	MURE; ATP binding / acid-amino acid ligase/ ligase [Arabidopsis thaliana]	AT1G63680.1	MURE
CBT31590	33.3132	6.6941	-2.31513	9.93398e-28	--	--	--	--
CBT52771	13.0152	2.6227	-2.31105	1.74828e-11	XP_002892194.1	acid phosphatase class B family protein [Arabidopsis lyrata subsp. lyrata]	--	--
CBT21230	5.6527	1.1429	-2.30625	3.86959e-10	AAS99677.1	At1g21220 [Arabidopsis thaliana]	AT1G21280.1	CONTAINS InterPro DOMAIN/s: Retrotransposon gag protein (InterPro:IPR005162)
CBT31848	5.932	1.1999	-2.30563	5.10829e-21	XP_002871581.1	structural constituent of ribosome [Arabidopsis lyrata subsp. lyrata]	AT5G13720.1	Uncharacterised protein family (UPF0114)
CBT33943	5.347	1.0859	-2.29982	7.06763e-07	AEE73640.1	paired amphipathic helix protein Sin3-like 1 [Arabidopsis thaliana]	AT3G01320.2	SIN3-like 1 (SNL1)
CBT17616	6.387	1.3004	-2.29621	5.38666e-17	NP_189353.1	CLC-B (CHLORIDE CHANNEL B); anion channel/ voltage-gated chloride channel [Arabidopsis thaliana]	AT3G27170.1	chloride channel B (CLC-B)
CBT26911	6.0468	1.2315	-2.29572	4.34734e-15	NP_197301.1	transcriptional factor B3 family protein [Arabidopsis thaliana]	AT5G18000.1	VERDANDI (VDD)
CBT14834	13.4836	2.7482	-2.29466	2.77113e-23	XP_002870101.1	homeobox-leucine zipper protein HAT1 [Arabidopsis lyrata subsp. lyrata]	AT4G17460.1	HAT1
CBT19915	4.9104	1.0035	-2.29077	1.90658e-07	AAF67363.1	Hypothetical protein T32B20.f [Arabidopsis thaliana]	--	--
CBT34234	6.0581	1.2414	-2.28688	1.59328e-05	NP_199215.1	acid phosphatase class B family protein [Arabidopsis thaliana]	--	--
CBT28494	30.507	6.2534	-2.28644	3.16977e-56	--	--	--	--
CBT23780	29.2797	6.0231	-2.28133	2.44559e-233	NP_193113.1	CYP83A1 (CYTOCHROME P450 83A1); oxidoreductase, acting on paired donors, with incorporation or reduction of molecular oxygen, NADH or NADPH as one donor, and incorporation of one atom of oxygen / oxygen binding [Arabidopsis thaliana]	AT4G13770.1	cytochrome P450, family 83, subfamily A, polypeptide 1 (CYP83A1)
CBT16618	6.3375	1.3055	-2.27931	2.16313e-20	ABD19644.1	At1g21050 [Arabidopsis thaliana]	AT1G21050.1	Protein of unknown function, DUF617
CBT21269	7.1013	1.4651	-2.2771	1.38656e-08	--	--	--	--
CBT31892	8.9967	1.8561	-2.2771	1.38656e-08	--	--	--	--
CBT41444	7.2519	1.4962	-2.2771	1.38656e-08	NP_193913.4	binding / calmodulin binding [Arabidopsis thaliana]	--	--
CBT30161	9.1746	1.9177	-2.25824	8.30437e-08	--	--	--	--
CBT8283	74.1423	15.5145	-2.25668	3.39926e-138	NP_001055518.1	Os05g0407100 [Oryza sativa Japonica Group]	--	--
CBT24628	7.1583	1.4995	-2.25515	7.49102e-26	AEC09497.1	uncharacterized protein [Arabidopsis thaliana]	AT2G38160.2	unknown protein
CBT19871	5.4017	1.1324	-2.25402	2.24137e-08	XP_002887512.1	endonuclease/exonuclease/phosphatase family protein [Arabidopsis lyrata subsp. lyrata]	--	--
CBT6622	5.6727	1.1903	-2.25276	2.23887e-23	XP_002870024.1	pentatricopeptide repeat-containing protein [Arabidopsis lyrata subsp. lyrata]	AT4G18750.1	DEFECTIVELY ORGANIZED TRIBUTARIES 4 (DOT4)
CBT39483	5.7008	1.1972	-2.25156	1.47621e-12	--	--	--	--
CBT2962	4.8478	1.0188	-2.25043	6.04661e-09	XP_002862833.1	expressed protein [Arabidopsis lyrata subsp. lyrata]	--	--
CBT1004	6.5045	1.3688	-2.24853	1.81119e-21	AEE75942.1	uncharacterized protein [Arabidopsis thaliana]	AT3G17350.1	unknown protein
CBT14815	26.8063	5.6418	-2.24833	1.20773e-25	NP_566740.1	RALFL24 (ralf-like 24); signal transducer [Arabidopsis thaliana]	AT4G15800.1	ralf-like 33 (RALFL33)
CBT14844	8.0917	1.7042	-2.24735	1.08786e-13	NP_173493.2	WOX14 (WUSCHEL RELATED HOMEOBOX 14); DNA binding / transcription factor [Arabidopsis thaliana]	AT1G20700.1	WUSCHEL related homeobox 14 (WOX14)
CBT2071	9.0924	1.915	-2.24735	4.91775e-22	AEE78036.1	uncharacterized protein [Arabidopsis thaliana]	AT3G45490.1	BEST Arabidopsis thaliana protein match is: RING/U-box superfamily protein (TAIR:AT2G25370.1)
CBT45495	71.5246	15.0911	-2.24474	8.2666e-184	NP_200925.1	40S ribosomal protein S19 (RPS19C) [Arabidopsis thaliana]	AT5G61170.1	Ribosomal protein S19e family protein
CBT5682	343.471	72.4763	-2.24461	0	ABL97959.1	ribosomal protein L7Ae-like [Brassica rapa]	AT5G20160.1	Ribosomal protein L7Ae/L30e/S12e/Gadd45 family protein
CBT17662	13.9118	2.9389	-2.24297	8.71358e-34	XP_002887807.1	N-methyltransferase [Arabidopsis lyrata subsp. lyrata]	AT1G80860.1	phospholipid N-methyltransferase (PLMT)
CBT34162	7.6304	1.617	-2.23842	1.85248e-06	--	--	--	--
CBT15128	7.2972	1.5512	-2.23393	1.751e-13	AEC09152.1	uncharacterized protein [Arabidopsis thaliana]	--	--
CBT26079	8.754	1.8625	-2.23271	1.34114e-07	--	--	--	--
CBT11716	22.5358	4.7966	-2.23213	7.84937e-54	AAS49040.1	At1g31780 [Arabidopsis thaliana]	AT1G31780.1	CONTAINS InterPro DOMAIN/s: Conserved oligomeric complex COG6 (InterPro:IPR010490)
CBT20471	5.3391	1.1376	-2.23056	3.61916e-08	NP_173045.1	40S ribosomal protein S12 (RPS12A) [Arabidopsis thaliana]	--	--
CBT26334	196.662	41.9254	-2.22982	3.15652e-189	XP_002882630.1	60S ribosomal protein L4/L1 [Arabidopsis lyrata subsp. lyrata]	AT5G02870.2	Ribosomal protein L4/L1 family
CBT8551	9.8203	2.104	-2.22265	5.54505e-22	--	--	--	--
CBT29281	15.8551	3.3989	-2.22182	4.27377e-34	NP_190045.1	60S acidic ribosomal protein P2 (RPP2D) [Arabidopsis thaliana]	AT3G44590.1	60S acidic ribosomal protein family
CBT14476	7.3721	1.5848	-2.21777	4.11974e-16	ABJ17137.1	At4g02800 [Arabidopsis thaliana]	AT4G02800.1	unknown protein
CBT27579	13.8356	2.9771	-2.2164	3.09897e-52	XP_002872458.1	AtRABG3a [Arabidopsis lyrata subsp. lyrata]	AT4G09720.1	RAB GTPase homolog G3A (RABG3A)
CBT10883	8.5021	1.831	-2.21517	1.21026e-20	NP_001045556.2	Os01g0974600 [Oryza sativa Japonica Group]	AT5G06210.1	RNA binding (RRM/RBD/RNP motifs) family protein
CBT698	8.8986	1.9221	-2.21089	1.74458e-40	NP_191621.1	phosphatidate cytidylyltransferase family protein [Arabidopsis thaliana]	AT3G60620.1	cytidinediphosphate diacylglycerol synthase 5 (CDS5)
CBT14194	6.6936	1.45	-2.20671	1.11366e-05	AAZ67605.1	80A08_20 [Brassica rapa subsp. pekinensis]	--	--
CBT25821	5.1682	1.1196	-2.20671	5.81499e-08	AEE84487.1	splicing factor 3B subunit 2 [Arabidopsis thaliana]	--	--
CBT38579	5.017	1.0868	-2.20671	4.17638e-05	--	--	--	--
CBT41890	5.4377	1.178	-2.20671	4.22492e-09	XP_002879199.1	scarecrow transcription factor family protein [Arabidopsis lyrata subsp. lyrata]	AT2G29060.1	GRAS family transcription factor
CBT5757	9.2154	2.0042	-2.20104	7.08061e-30	NP_001031084.1	ATCSLA03 (CELLULOSE SYNTHASE-LIKE A3); cellulose synthase/ transferase, transferring glycosyl groups [Arabidopsis thaliana]	AT1G23480.3	cellulose synthase-like A3 (CSLA03)
CBT3442	17.3504	3.7808	-2.1982	3.10196e-20	XP_002884807.1	DNA gyrase subunit A family protein [Arabidopsis lyrata subsp. lyrata]	AT3G10690.1	DNA GYRASE A (GYRA)
CBT26986	16.1252	3.5166	-2.19706	5.74641e-18	AAS00691.1	metal-nicotianamine transporter YSL1 [Arabidopsis thaliana]	--	--
CBT39067	14.0802	3.0721	-2.19637	7.78677e-17	--	--	--	--
CBT1981	8.5275	1.866	-2.19221	2.65948e-12	--	--	--	--
CBT20271	5.5263	1.2092	-2.19221	1.97196e-23	NP_199495.1	basic helix-loop-helix (bHLH) family protein [Arabidopsis thaliana]	AT5G46830.1	NACL-inducible gene 1 (NIG1)
CBT5793	5.4617	1.1964	-2.19059	3.61846e-11	AED91228.1	uncharacterized protein [Arabidopsis thaliana]	AT5G07950.1	unknown protein
CBT26074	20.3238	4.4551	-2.18964	4.96179e-20	--	--	--	--
CBT30336	5.4451	1.1936	-2.18964	1.33808e-10	AAK82485.1	AT3g10020/T22K18_16 [Arabidopsis thaliana]	AT3G10020.1	unknown protein
CBT18780	6.0259	1.3219	-2.18856	4.9529e-10	P93655.2	RecName: Full=Lon protease homolog 1, mitochondrial; Flags: Precursor	AT5G26860.1	lon protease 1 (LON1)
CBT28766	6.2259	1.3658	-2.18856	4.9529e-10	AEE74349.1	heavy-metal-associated domain-containing protein [Arabidopsis thaliana]	--	--
CBT33488	6.213	1.363	-2.18856	4.9529e-10	AAQ56793.1	At5g43670 [Arabidopsis thaliana]	AT5G43670.1	Sec23/Sec24 protein transport family protein
CBT48581	11.6491	2.5601	-2.18595	6.77291e-09	NP_567225.1	zinc finger (MYND type) family protein / programmed cell death 2 C-terminal domain-containing protein [Arabidopsis thaliana]	--	--
CBT28426	5.5589	1.2265	-2.18024	3.46019e-07	O80873.1	RecName: Full=Uncharacterized protein At1g07170/At2g30000	--	--
CBT29799	6.3902	1.4099	-2.18024	3.46019e-07	NP_567225.1	zinc finger (MYND type) family protein / programmed cell death 2 C-terminal domain-containing protein [Arabidopsis thaliana]	AT4G02220.1	zinc finger (MYND type) family protein / programmed cell death 2 C-terminal domain-containing protein
CBT1260	8.1271	1.7995	-2.17517	2.53618e-21	AED91412.1	uncharacterized protein [Arabidopsis thaliana]	AT5G09580.1	unknown protein
CBT11049	7.5144	1.6663	-2.17303	2.70566e-15	NP_001077625.1	AGL64 (AGAMOUS-LIKE 64); transcription factor [Arabidopsis thaliana]	AT1G29962.1	AGAMOUS-like 64 (AGL64)
CBT21733	4.8291	1.0708	-2.17303	2.70566e-15	XP_002884921.1	methyladenine glycosylase family protein [Arabidopsis lyrata subsp. lyrata]	AT3G12710.1	DNA glycosylase superfamily protein
CBT8307	78.9112	17.5082	-2.1722	1.17334e-120	AAS47605.1	At1g74670 [Arabidopsis thaliana]	AT1G74670.1	Gibberellin-regulated family protein
CBT10726	48.7478	10.8238	-2.17113	9.2918e-86	XP_002881731.1	ATEXPA8 [Arabidopsis lyrata subsp. lyrata]	AT2G40610.1	expansin A8 (EXPA8)
CBT2417	6.7647	1.503	-2.17018	7.91103e-10	--	--	--	--
CBT9052	5.6329	1.2515	-2.17018	7.91103e-10	NP_188523.1	zinc finger (C3HC4-type RING finger) family protein [Arabidopsis thaliana]	--	--
CBT6697	4.5845	1.0197	-2.16858	1.35741e-13	NP_566574.1	catalytic/ methyltransferase [Arabidopsis thaliana]	AT3G17365.1	S-adenosyl-L-methionine-dependent methyltransferases superfamily protein
CBT11919	5.1071	1.1363	-2.16824	1.09775e-21	--	--	--	--
CBT14329	10.9604	2.4394	-2.16772	2.92954e-09	--	--	--	--
CBT33297	6.4941	1.4453	-2.16772	2.92954e-09	--	--	--	--
CBT29956	162.94	36.2719	-2.16742	1.13551e-109	BAB01754.1	GloEL protein; chaperonin, 60 kDa [Arabidopsis thaliana]	--	--
CBT25529	19.9241	4.4371	-2.16682	6.92191e-25	NP_191444.1	PAR2 (PHY RAPIDLY REGULATED 2) [Arabidopsis thaliana]	AT3G58850.1	PHY RAPIDLY REGULATED 2 (PAR2)
CBT19287	6.3668	1.4205	-2.16412	1.02252e-30	AAM10390.1	At1g80210/F18B13_28 [Arabidopsis thaliana]	AT1G80210.1	Mov34/MPN/PAD-1 family protein
CBT6557	5.2307	1.1671	-2.16412	1.02252e-30	NP_178092.4	DNA binding / protein dimerization [Arabidopsis thaliana]	AT1G79740.1	hAT transposon superfamily
CBT1235	5.4683	1.2208	-2.16332	1.17318e-15	NP_566873.1	2-phosphoglycerate kinase-related [Arabidopsis thaliana]	AT3G45090.1	P-loop containing nucleoside triphosphate hydrolases superfamily protein
CBT2615	10.3977	2.3275	-2.1594	1.01397e-17	ACK44523.1	AT5G10020-like protein [Arabidopsis arenosa]	AT5G10020.2	Leucine-rich receptor-like protein kinase family protein
CBT14913	5.4445	1.2201	-2.1578	9.24397e-11	NP_197598.2	ATMS3 (methionine synthase 3); 5-methyltetrahydropteroyltriglutamate-homocysteine S-methyltransferase/ methionine synthase [Arabidopsis thaliana]	AT5G20980.2	methionine synthase 3 (MS3)
CBT20704	17.155	3.849	-2.15608	1.37601e-16	AEE31107.1	translation initiation factor eIF-4E [Arabidopsis thaliana]	--	--
CBT27137	4.7371	1.0649	-2.15327	7.97377e-13	NP_566893.1	HhH-GPD base excision DNA repair protein-related [Arabidopsis thaliana]	AT3G47830.1	DNA glycosylase superfamily protein
CBT33866	4.5039	1.0125	-2.15327	5.53073e-07	XP_002878000.1	armadillo/beta-catenin repeat family protein [Arabidopsis lyrata subsp. lyrata]	--	--
CBT39348	65.3155	14.7077	-2.15086	6.8084e-43	ABV89608.1	disease resistance-responsive family protein [Brassica rapa]	--	--
CBT31501	40.2395	9.0657	-2.15013	1.30914e-28	--	--	--	--
CBT47072	8.0917	1.8259	-2.14782	4.67404e-09	NP_171815.3	FZL (FZO-LIKE); GTP binding / GTPase/ thiamin-phosphate diphosphorylase [Arabidopsis thaliana]	AT1G03160.1	FZO-like (FZL)
CBT7204	9.0264	2.0368	-2.14782	1.39843e-19	AAS49069.1	At4g38860 [Arabidopsis thaliana]	AT4G38860.1	SAUR-like auxin-responsive protein family
CBT3265	249.842	56.4698	-2.14546	5.87922e-216	NP_177567.1	60S ribosomal protein L35a (RPL35aC) [Arabidopsis thaliana]	--	--
CBT19540	24.1348	5.4556	-2.14531	2.42311e-26	XP_002862452.1	60S ribosomal protein L23A [Arabidopsis lyrata subsp. lyrata]	--	--
CBT11171	13.0528	2.9631	-2.1392	2.22376e-19	--	--	--	--
CBT26256	5.6353	1.281	-2.13717	5.44937e-10	NP_175679.2	phospholipase/carboxylesterase family protein [Arabidopsis thaliana]	AT1G52700.1	alpha/beta-Hydrolases superfamily protein
CBT39127	9.8618	2.2418	-2.13717	5.44937e-10	--	--	--	--
CBT21264	15.3277	3.4888	-2.13533	3.48267e-16	P93298.2	RecName: Full=ATP synthase subunit a-1; AltName: Full=F-ATPase protein 6; AltName: Full=P6-1; Flags: Precursor	--	--
CBT13758	64.9605	14.7934	-2.13461	5.63907e-84	NP_565057.1	BNS (BONSAI) [Arabidopsis thaliana]	--	--
CBT3048	4.6639	1.0635	-2.13271	2.01632e-09	AEE34905.1	uncharacterized protein [Arabidopsis thaliana]	AT1G69280.1	unknown protein
CBT8936	233.326	53.2611	-2.13119	2.05475e-207	XP_002874628.1	60S ribosomal protein L9 [Arabidopsis lyrata subsp. lyrata]	--	--
CBT39126	20.0228	4.5853	-2.12654	4.13621e-20	AAG53638.1	initiation factor 3d [Arabidopsis thaliana]	AT4G20980.4	Eukaryotic translation initiation factor 3 subunit 7 (eIF-3)
CBT11339	9.8753	2.2638	-2.1251	1.31652e-21	--	--	--	--
CBT38980	5.8034	1.3334	-2.12182	0.000107378	NP_176191.1	ALA3 (Aminophospholipid ATPase3); ATPase, coupled to transmembrane movement of ions, phosphorylative mechanism / phospholipid transporter [Arabidopsis thaliana]	--	--
CBT41445	6.1448	1.4118	-2.12182	0.000107378	--	--	--	--
CBT45059	7.5015	1.7287	-2.11744	3.28829e-06	XP_002338056.1	predicted protein [Populus trichocarpa]	--	--
CBT26073	6.1219	1.4131	-2.11508	2.76033e-14	NP_567011.1	catalytic [Arabidopsis thaliana]	AT3G54970.1	D-aminoacid aminotransferase-like PLP-dependent enzymes superfamily protein
CBT28071	17.2125	3.9742	-2.11473	1.85692e-35	--	--	--	--
CBT11691	5.2758	1.2191	-2.1136	3.20198e-09	BAA78426.1	polyprotein [Arabidopsis thaliana]	--	--
CBT12797	5.1179	1.1826	-2.1136	2.45678e-25	NP_187908.1	hAT dimerisation domain-containing protein [Arabidopsis thaliana]	AT3G13020.1	hAT transposon superfamily protein
CBT48290	83.717	19.3737	-2.11142	7.133e-50	--	--	--	--
CBT13661	4.5845	1.0641	-2.10717	1.18497e-08	NP_179256.3	antiporter/ drug transporter [Arabidopsis thaliana]	--	--
CBT29917	4.9701	1.1536	-2.10717	0.00040316	XP_002863555.1	minichromosome maintenance family protein [Arabidopsis lyrata subsp. lyrata]	--	--
CBT39899	5.909	1.3715	-2.10717	1.22482e-05	AEE82243.1	uncharacterized protein [Arabidopsis thaliana]	--	--
CBT41758	6.0432	1.4026	-2.10717	3.78458e-07	BAE99195.1	receptor protein kinase like protein [Arabidopsis thaliana]	AT5G53320.1	Leucine-rich repeat protein kinase family protein
CBT24114	7.301	1.6962	-2.10578	4.73768e-38	S65811	finger protein (clone DW15) - Arabidopsis thaliana retrotransposon Ta11-1	AT2G17920.1	nucleic acid binding
CBT22901	15.326	3.5611	-2.10559	1.46967e-33	--	--	--	--
CBT19239	11.1627	2.596	-2.10435	1.74482e-37	AAL32616.1	SCARECROW gene regulator [Arabidopsis thaliana]	AT5G66770.1	GRAS family transcription factor
CBT39016	13.476	3.1348	-2.10395	4.42756e-17	NP_197141.1	AAE5 (ACYL ACTIVATING ENZYME 5); catalytic [Arabidopsis thaliana]	--	--
CBT11106	4.8064	1.1196	-2.10201	4.33393e-11	BAD72794.1	BBMII isomerase [Arabidopsis thaliana]	AT2G36230.1	ALBINO AND PALE GREEN 10 (APG10)
CBT29660	11.3671	2.6494	-2.1011	1.37639e-09	--	--	--	--
CBT24578	4.417	1.0304	-2.0998	4.3906e-08	AEE30587.1	UDP-3-O-[3-hydroxymyristoyl] N-acetylglucosamine deacetylase [Arabidopsis thaliana]	AT1G25210.2	UDP-3-O-acyl N-acetylglycosamine deacetylase family protein
CBT14750	6.1372	1.4344	-2.09709	2.25986e-21	NP_198858.1	OLEO2 (OLEOSIN 2) [Arabidopsis thaliana]	AT5G40420.1	oleosin 2 (OLEO2)
CBT29520	23.0257	5.3863	-2.09587	9.89196e-60	XP_002872676.1	protein binding protein [Arabidopsis lyrata subsp. lyrata]	AT4G03965.1	RING/U-box superfamily protein
CBT26116	5.0376	1.1798	-2.09424	4.58162e-05	XP_002890887.1	toprim domain-containing protein [Arabidopsis lyrata subsp. lyrata]	--	--
CBT39307	9.8076	2.299	-2.09289	2.20803e-15	--	--	--	--
CBT38774	5.6452	1.326	-2.0899	9.61556e-19	AED95435.1	phosphatidylinositol glycan, class X [Arabidopsis thaliana]	AT5G46850.2	unknown protein
CBT13361	10.8674	2.553	-2.08971	1.52784e-47	XP_002893979.1	CYCA1_1 [Arabidopsis lyrata subsp. lyrata]	AT1G44110.1	Cyclin A1
CBT23839	12.6318	2.9722	-2.08745	4.57124e-60	NP_564499.3	cyclin family protein [Arabidopsis thaliana]	AT1G47210.2	cyclin-dependent protein kinase 3
CBT4116	41.3053	9.7202	-2.08728	1.09676e-36	--	--	--	--
CBT15979	5.4362	1.28	-2.08642	3.5414e-18	XP_002889647.1	sterol 4-alpha-methyl-oxidase 2 [Arabidopsis lyrata subsp. lyrata]	AT1G07420.1	sterol 4-alpha-methyl-oxidase 2-1 (SMO2-1)
CBT22817	8.2164	1.9347	-2.08642	1.87827e-08	--	--	--	--
CBT26121	5.8636	1.3807	-2.08642	1.87827e-08	XP_002881161.1	tRNA synthetase class I (C) family protein [Arabidopsis lyrata subsp. lyrata]	AT2G31170.1	SYCO ARATH
CBT4826	283.805	66.8366	-2.08619	0	NP_850697.1	60S ribosomal protein L36 (RPL36B) [Arabidopsis thaliana]	AT3G53740.4	Ribosomal protein L36e family protein
CBT18963	5.2105	1.2289	-2.08409	2.97789e-14	--	--	--	--
CBT28934	7.9566	1.8765	-2.08409	2.97789e-14	AEE86393.1	uncharacterized protein [Arabidopsis thaliana]	AT4G34560.1	unknown protein
CBT34488	9.6512	2.2783	-2.08272	2.18017e-09	ADN33830.1	ADP-ribosylation factor [Cucumis melo subsp. melo]	--	--
CBT2544	120.18	28.3753	-2.08249	1.449e-78	NP_191308.1	40S ribosomal protein S2 (RPS2D) [Arabidopsis thaliana]	--	--
CBT19564	5.7874	1.3677	-2.08118	6.00595e-07	BAB09619.1	mutator-like transposase-like protein [Arabidopsis thaliana]	--	--
CBT7116	5.454	1.2897	-2.08033	4.07605e-16	NP_200833.1	zinc finger (C3HC4-type RING finger) family protein [Arabidopsis thaliana]	AT5G60250.1	zinc finger (C3HC4-type RING finger) family protein
CBT25485	23.9728	5.6777	-2.07803	2.6734e-73	NP_196069.1	VTE5 (vitamin E pathway gene5); phosphatidate cytidylyltransferase/ phytol kinase [Arabidopsis thaliana]	AT5G04490.1	vitamin E pathway gene 5 (VTE5)
CBT1692	4.4042	1.0435	-2.07743	6.95291e-08	AEC07967.1	Coiled-coil domain-containing protein 55 (DUF2040) [Arabidopsis thaliana]	--	--
CBT41696	6.1392	1.4546	-2.07743	2.94657e-11	--	--	--	--
CBT14618	8.9264	2.1172	-2.07592	1.50071e-15	NP_197191.1	exostosin family protein [Arabidopsis thaliana]	AT5G16890.1	Exostosin family protein
CBT34779	11.4823	2.7259	-2.07461	1.75253e-16	NP_186810.2	CDC48C; ATP binding / ATPase/ nucleoside-triphosphatase/ nucleotide binding [Arabidopsis thaliana]	AT3G01610.1	cell division cycle 48C (CDC48C)
CBT1939	9.7651	2.3269	-2.06921	1.26616e-11	XP_002880547.1	ribosomal protein S11-beta [Arabidopsis lyrata subsp. lyrata]	--	--
CBT34484	5.9915	1.4277	-2.06921	1.26616e-11	NP_563858.1	ERG28 (Arabidopsis homolog of yeast ergosterol28) [Arabidopsis thaliana]	AT1G10030.1	homolog of yeast ergosterol28 (ERG28)
CBT10772	7.827	1.8667	-2.068	1.4794e-12	AAL58915.1	At1g50840/F8A12_8 [Arabidopsis thaliana]	AT1G50840.1	polymerase gamma 2 (POLGAMMA2)
CBT29013	212.914	50.7808	-2.06792	0	NP_194304.1	40S ribosomal protein S10 (RPS10A) [Arabidopsis thaliana]	AT4G25740.1	RNA binding Plectin/S10 domain-containing protein
CBT2194	5.1521	1.2296	-2.06699	2.57008e-07	XP_002869840.1	kinase [Arabidopsis lyrata subsp. lyrata]	--	--
CBT3523	4.5004	1.074	-2.06699	2.57008e-07	AED91831.1	transducin/WD40 domain-containing protein [Arabidopsis thaliana]	AT5G12920.3	Transducin/WD40 repeat-like superfamily protein
CBT11988	10.4772	2.5009	-2.06672	3.22471e-45	AED96777.1	uncharacterized protein [Arabidopsis thaliana]	AT5G56530.2	Protein of Unknown Function (DUF239)
CBT20862	6.4188	1.5331	-2.06585	1.64465e-21	NP_196810.5	ABAP1 (ARMADILLO BTB ARABIDOPSIS PROTEIN 1); protein binding [Arabidopsis thaliana]	AT5G13060.1	ARMADILLO BTB protein 1 (ABAP1)
CBT21141	10.5431	2.519	-2.06535	2.97673e-08	AAM61259.1	similar to flavin-containing monooxygenase 3 [Arabidopsis thaliana]	--	--
CBT24314	7.4297	1.7752	-2.06535	1.9234e-22	AED93412.1	uncharacterized protein [Arabidopsis thaliana]	AT5G25210.1	unknown protein
CBT13122	8.3347	1.9969	-2.06137	9.62071e-24	XP_002864109.1	F-box family protein [Arabidopsis lyrata subsp. lyrata]	AT5G51380.1	RNI-like superfamily protein
CBT24347	11.6426	2.7894	-2.06137	2.5387e-46	NP_196810.5	ABAP1 (ARMADILLO BTB ARABIDOPSIS PROTEIN 1); protein binding [Arabidopsis thaliana]	AT5G13060.1	ARMADILLO BTB protein 1 (ABAP1)
CBT34215	15.786	3.7825	-2.06124	2.96664e-47	NP_199215.1	acid phosphatase class B family protein [Arabidopsis thaliana]	AT5G44020.1	HAD superfamily, subfamily IIIB acid phosphatase
CBT2309	11.7497	2.8164	-2.06072	1.11526e-63	CAE52516.1	beta tubulin [Setaria viridis]	AT5G12250.1	beta-6 tubulin (TUB6)
CBT15318	6.1878	1.4894	-2.05471	1.27099e-08	--	--	--	--
CBT18801	6.8004	1.6368	-2.05471	1.99291e-11	XP_002864296.1	ATHB52 [Arabidopsis lyrata subsp. lyrata]	AT5G53980.1	homeobox protein 52 (HB52)
CBT20461	4.6939	1.1298	-2.05471	9.52381e-07	NP_172051.1	pentatricopeptide (PPR) repeat-containing protein [Arabidopsis thaliana]	AT1G05600.2	Tetratricopeptide repeat (TPR)-like superfamily protein
CBT2269	4.5281	1.0899	-2.05471	9.52381e-07	--	--	--	--
CBT24746	4.3951	1.0579	-2.05471	3.18359e-14	NP_001154561.1	galactosyltransferase [Arabidopsis thaliana]	AT2G38152.1	alpha 1,4-glycosyltransferase family protein
CBT25247	4.383	1.055	-2.05471	1.27099e-08	--	--	--	--
CBT25450	5.5654	1.3396	-2.05471	1.0991e-07	NP_566450.1	RNA binding [Arabidopsis thaliana]	--	--
CBT26234	4.2734	1.0286	-2.05471	7.26993e-05	AEE74766.1	uncharacterized protein [Arabidopsis thaliana]	--	--
CBT28419	6.9872	1.6818	-2.05471	3.18359e-14	AAD32937.1	T17H7.12 [Arabidopsis thaliana]	AT1G30820.1	CTP synthase family protein
CBT33696	4.4208	1.0641	-2.05471	0.000643009	--	--	--	--
CBT41328	4.2034	1.0117	-2.05471	0.000643009	Q9LPW3.1	RecName: Full=Transcription factor SCREAM2; AltName: Full=Basic helix-loop-helix protein 33; Short=AtbHLH33; Short=bHLH 33; AltName: Full=Transcription factor EN 44; AltName: Full=bHLH transcription factor bHLH033	--	--
CBT19772	9.664	2.3319	-2.05114	4.77897e-22	--	--	--	--
CBT39324	7.5972	1.8332	-2.05114	4.77897e-22	NP_190238.1	epsin N-terminal homology (ENTH) domain-containing protein / clathrin assembly protein-related [Arabidopsis thaliana]	AT3G46540.1	ENTH/VHS family protein
CBT3083	117.679	28.4192	-2.04991	1.9968e-125	NP_181583.1	40S ribosomal protein S26 (RPS26A) [Arabidopsis thaliana]	AT2G40510.1	Ribosomal protein S26e family protein
CBT24895	7.1528	1.73	-2.04772	2.04719e-22	XP_002890628.1	ATORC6/ORC6 [Arabidopsis lyrata subsp. lyrata]	AT1G26840.1	origin recognition complex protein 6 (ORC6)
CBT25976	12.9459	3.1366	-2.04525	5.43184e-09	XP_002888753.1	PDE317 [Arabidopsis lyrata subsp. lyrata]	--	--
CBT47631	86.2713	20.9101	-2.04468	1.3416e-200	XP_002873713.1	40S ribosomal protein S9 [Arabidopsis lyrata subsp. lyrata]	AT5G15200.1	Ribosomal protein S4
CBT19075	51.3031	12.4379	-2.04431	3.32779e-122	NP_568437.1	TUB8; structural constituent of cytoskeleton [Arabidopsis thaliana]	AT5G23860.2	tubulin beta 8 (TUB8)
CBT54290	10.0995	2.4491	-2.04398	4.69781e-08	--	--	--	--
CBT4869	5.1718	1.2556	-2.04232	4.29616e-13	--	--	--	--
CBT2330	5.5562	1.351	-2.04006	3.13998e-11	AEE36153.1	uncharacterized protein [Arabidopsis thaliana]	AT1G78790.1	unknown protein
CBT896	6.411	1.5596	-2.03936	2.35704e-20	AED94005.1	uncharacterized protein [Arabidopsis thaliana]	AT5G35695.1	CONTAINS InterPro DOMAIN/s: Putative harbinger transposase-derived nuclease (InterPro:IPR006912)
CBT48022	35.3399	8.5987	-2.03911	1.22118e-43	AAC69376.1	expressed protein [Arabidopsis thaliana]	--	--
CBT27750	18.1074	4.4058	-2.03911	8.35358e-58	NP_182212.1	oxidoreductase, acting on the CH-CH group of donors [Arabidopsis thaliana]	AT2G46890.1	FUNCTIONS IN: oxidoreductase activity, acting on the CH-CH group of donors
CBT39086	4.138	1.0072	-2.03859	2.69921e-10	NP_181348.1	ATMAK3; N-acetyltransferase [Arabidopsis thaliana]	AT2G38130.2	ATMAK3
CBT33638	5.7555	1.4026	-2.03679	3.08309e-05	NP_191125.1	ROPGEF6; Rho guanyl-nucleotide exchange factor [Arabidopsis thaliana]	--	--
CBT16651	6.8902	1.6802	-2.03595	1.01102e-20	XP_002873637.1	zinc knuckle (CCHC-type) family protein [Arabidopsis lyrata subsp. lyrata]	AT5G13920.1	GRF zinc finger / Zinc knuckle protein
CBT18388	15.857	3.8671	-2.03581	1.21037e-51	AAB95486.1	chromomethylase [Arabidopsis arenosa]	AT1G80740.1	chromomethylase 1 (CMT1)
CBT14548	9.4301	2.3018	-2.03453	2.00232e-08	Q944H0.1	RecName: Full=Phosphoethanolamine N-methyltransferase 2	--	--
CBT10853	155.78	38.0452	-2.03372	3.79213e-263	BAH20029.1	AT3G52720 [Arabidopsis thaliana]	AT3G52720.2	alpha carbonic anhydrase 1 (ACA1)
CBT8134	116.659	28.499	-2.03332	3.83119e-138	ACJ12925.1	protochlorophyllide oxidoreductase B [Chorispora bungeana]	--	--
CBT54150	5.4017	1.3211	-2.03162	0.000271253	NP_191563.1	F-box family protein [Arabidopsis thaliana]	--	--
CBT9707	17.678	4.3281	-2.03015	1.71789e-72	NP_181282.1	nodulin MtN21 family protein [Arabidopsis thaliana]	AT2G37460.1	nodulin MtN21 /EamA-like transporter family protein
CBT20441	6.4073	1.5698	-2.02917	9.93505e-10	NP_850444.1	transmembrane protein-related [Arabidopsis thaliana]	--	--
CBT8218	12.3198	3.0183	-2.02917	2.71134e-18	NP_191181.1	transcription regulator [Arabidopsis thaliana]	AT3G56220.1	transcription regulators
CBT52464	6.5793	1.6135	-2.02774	1.50155e-06	--	--	--	--
CBT5743	9.4203	2.3123	-2.02644	1.83703e-29	NP_189353.1	CLC-B (CHLORIDE CHANNEL B); anion channel/ voltage-gated chloride channel [Arabidopsis thaliana]	AT3G27170.1	chloride channel B (CLC-B)
CBT16854	5.9334	1.4576	-2.02526	4.93418e-11	AEE77856.1	kinesin motor protein-like protein [Arabidopsis thaliana]	AT3G44050.1	P-loop containing nucleoside triphosphate hydrolases superfamily protein
CBT25105	27.8645	6.8574	-2.0227	2.43373e-71	NP_567060.1	PDCB5 (PLASMODESMATA CALLOSE-BINDING PROTEIN 5); callose binding / polysaccharide binding [Arabidopsis thaliana]	AT3G58100.1	plasmodesmata callose-binding protein 5 (PDCB5)
CBT26965	6.0911	1.4994	-2.02229	2.47249e-12	NP_565637.1	protease inhibitor/seed storage/lipid transfer protein (LTP) family protein [Arabidopsis thaliana]	AT2G27130.1	Bifunctional inhibitor/lipid-transfer protein/seed storage 2S albumin superfamily protein
CBT41697	6.5545	1.6135	-2.02229	1.30882e-05	AAR13298.1	gag-pol polyprotein [Phaseolus vulgaris]	--	--
CBT7874	8.3154	2.047	-2.02229	4.25028e-10	--	--	--	--
CBT13843	19.8325	4.8873	-2.02076	2.48861e-20	AAM61596.1	DNA-binding protein [Arabidopsis thaliana]	--	--
CBT25298	13.4445	3.3131	-2.02076	2.48861e-20	ACN59264.1	leucine-rich repeat receptor-like protein kinase [Arabidopsis thaliana]	--	--
CBT15198	18.4409	4.545	-2.02056	4.25747e-18	AEE80411.1	uncharacterized protein [Arabidopsis thaliana]	--	--
CBT19600	8.3963	2.0698	-2.0203	7.25233e-16	AAO42937.1	At1g57540 [Arabidopsis thaliana]	AT1G57540.3	unknown protein
CBT13079	6.3001	1.5555	-2.01805	6.18957e-15	AEE85672.1	uncharacterized protein [Arabidopsis thaliana]	AT4G29760.1	unknown protein
CBT12003	8.362	2.0708	-2.01365	7.15755e-45	NP_563865.1	FRS11 (FAR1-related sequence 11); zinc ion binding [Arabidopsis thaliana]	AT1G10240.1	FAR1-related sequence 11 (FRS11)
CBT20301	6.9141	1.7143	-2.01189	1.5602e-09	NP_195351.2	ATP-binding region, ATPase-like domain-containing protein [Arabidopsis thaliana]	AT4G36280.1	Histidine kinase-, DNA gyrase B-, and HSP90-like ATPase family protein
CBT33467	4.6752	1.1605	-2.01031	5.5516e-06	NP_196414.1	dentin sialophosphoprotein-related [Arabidopsis thaliana]	AT5G07970.1	dentin sialophosphoprotein-related
CBT22342	44.6995	11.1008	-2.0096	9.48938e-241	NP_199960.1	auxin-responsive GH3 family protein [Arabidopsis thaliana]	AT5G51470.1	Auxin-responsive GH3 family protein
CBT5549	6.5036	1.6153	-2.00948	5.68816e-17	ABE02415.1	At4g13720 [Arabidopsis thaliana]	AT4G13720.1	Inosine triphosphate pyrophosphatase family protein
CBT2320	5.5567	1.3813	-2.00816	2.72085e-07	AAW03152.1	kinesin [Gossypium hirsutum]	AT5G27000.1	kinesin 4 (ATK4)
CBT10857	4.4709	1.112	-2.0074	9.68902e-15	XP_002876297.1	obf-binding protein 3 [Arabidopsis lyrata subsp. lyrata]	AT3G55370.2	OBF-binding protein 3 (OBP3)
CBT18130	6.8561	1.7063	-2.00653	1.03892e-70	NP_196175.1	EMB2771 (EMBRYO DEFECTIVE 2771); ubiquitin-protein ligase [Arabidopsis thaliana]	AT5G05560.1	EMBRYO DEFECTIVE 2771 (EMB2771)
CBT19125	6.7845	1.6898	-2.00541	6.1073e-20	AEE79568.1	uncharacterized protein [Arabidopsis thaliana]	AT3G56810.1	unknown protein
CBT19971	4.8576	1.2101	-2.00508	3.30982e-11	NP_566605.1	CYP77A5P; catalytic [Arabidopsis thaliana]	AT3G18270.1	cytochrome P450, family 77, subfamily A, polypeptide 5 pseudogene (CYP77A5P)
CBT6838	6.0778	1.5141	-2.00508	3.30982e-11	NP_189604.1	glycosyltransferase family protein [Arabidopsis thaliana]	AT3G29630.1	UDP-Glycosyltransferase superfamily protein
CBT28708	9.2112	2.2956	-2.00452	1.65755e-12	XP_002890272.1	F15H18.11 [Arabidopsis lyrata subsp. lyrata]	AT1G18400.1	BR enhanced expression 1 (BEE1)
CBT1978	9.1215	2.275	-2.00343	2.08089e-16	AAR24234.1	At5g62960 [Arabidopsis thaliana]	AT5G62960.1	unknown protein
CBT26189	322.849	80.5241	-2.00337	0	NP_189984.1	40S ribosomal protein S29 (RPS29A) [Arabidopsis thaliana]	--	--
CBT10738	5.6199	1.4023	-2.00278	2.61427e-20	NP_172898.2	DNA polymerase-related [Arabidopsis thaliana]	AT1G14460.1	AAA-type ATPase family protein
CBT14273	5.1655	1.2911	-2.00026	1.16034e-07	AEE79848.1	F-box/LRR-repeat protein [Arabidopsis thaliana]	--	--
CBT23986	13.5694	3.3917	-2.00026	1.60679e-67	AEC07678.1	uncharacterized protein [Arabidopsis thaliana]	AT2G25270.1	unknown protein
CBT26871	9.798	2.4491	-2.00026	1.16034e-07	--	--	--	--
CBT29608	8.694	2.1731	-2.00026	1.16034e-07	CAB68128.1	UDP-GlcNAc:dolichol phosphate N-acetylglucosamine-1-phosphate transferase-like protein [Arabidopsis thaliana]	--	--
CBT31812	7.9328	1.9829	-2.00026	2.35932e-06	XP_002894146.1	signal recognition particle 54 kDa protein 3 [Arabidopsis lyrata subsp. lyrata]	--	--
CBT34594	5.2256	1.3062	-2.00026	2.35932e-06	ABF47115.1	At5g02502 [Arabidopsis thaliana]	--	--
CBT39330	10.4798	2.6195	-2.00026	4.30941e-44	NP_567076.1	magnesium transporter CorA-like family protein [Arabidopsis thaliana]	AT3G58970.1	magnesium transporter 6 (MGT6)
CBT9241	7.7401	1.9347	-2.00026	3.54611e-14	NP_173303.1	HNH endonuclease domain-containing protein [Arabidopsis thaliana]	AT1G18680.1	HNH endonuclease domain-containing protein
CBT3568	38.3411	9.6131	-1.99581	1.70871e-33	XP_002870311.1	ATBS14B [Arabidopsis lyrata subsp. lyrata]	--	--
CBT7935	7.7699	1.9481	-1.99581	6.05584e-12	--	--	--	--
CBT25650	8.2768	2.0761	-1.99521	1.21365e-10	P23777.1	RecName: Full=Serine/threonine-protein phosphatase PP1	--	--
CBT1420	4.534	1.1379	-1.99441	2.44356e-09	--	--	--	--
CBT2123	5.2974	1.3295	-1.99441	2.44356e-09	XP_002892314.1	nucleotide binding protein [Arabidopsis lyrata subsp. lyrata]	AT1G05970.2	RNA-binding (RRM/RBD/RNP motifs) family protein
CBT7799	68.1474	17.1049	-1.99425	6.5455e-49	--	--	--	--
CBT8171	19.3929	4.8723	-1.99284	1.75221e-20	NP_568157.1	outer membrane OMP85 family protein [Arabidopsis thaliana]	--	--
CBT3548	4.1225	1.0366	-1.9917	1.00389e-06	NP_196896.1	zinc knuckle (CCHC-type) family protein [Arabidopsis thaliana]	AT5G13920.1	GRF zinc finger / Zinc knuckle protein
CBT5820	22.7462	5.7282	-1.98948	6.57772e-41	NP_201456.2	Maf family protein [Arabidopsis thaliana]	AT5G66550.1	Maf-like protein
CBT4556	59.6021	15.011	-1.98934	0	NP_563875.6	polygalacturonase [Arabidopsis thaliana]	AT1G10640.1	Pectin lyase-like superfamily protein
CBT20606	10.9258	2.7521	-1.98912	1.04296e-09	NP_567476.1	RALFL33 (ralf-like 33); signal transducer [Arabidopsis thaliana]	AT3G16570.1	rapid alkalinization factor 23 (RALF23)
CBT33571	4.3557	1.0972	-1.98912	2.06274e-05	ABK79073.1	truncated FRIGIDA-LIKE1 [Arabidopsis thaliana]	--	--
CBT19713	23.3174	5.8777	-1.98807	1.81925e-28	--	--	--	--
CBT38897	12.3565	3.1149	-1.98801	5.61549e-40	P26357.1	RecName: Full=TATA-box-binding protein; AltName: Full=TATA sequence-binding protein; Short=TBP; AltName: Full=TATA-binding factor; AltName: Full=TATA-box factor; AltName: Full=Transcription initiation factor TFIID TBP subunit	AT1G55520.2	TATA binding protein 2 (TBP2)
CBT1395	20.8147	5.2503	-1.98714	2.34724e-66	NP_568727.1	CPI1 (CYCLOPROPYL ISOMERASE); cycloeucalenol cycloisomerase [Arabidopsis thaliana]	AT5G50375.1	cyclopropyl isomerase (CPI1)
CBT14997	4.9333	1.2468	-1.98432	4.74593e-13	AAO39926.1	At5g17360 [Arabidopsis thaliana]	AT5G17360.1	BEST Arabidopsis thaliana protein match is: DNA LIGASE 6 (TAIR:AT1G66730.1)
CBT33306	6.4566	1.6318	-1.98432	4.74593e-13	NP_568192.2	riboflavin biosynthesis protein-related [Arabidopsis thaliana]	AT5G08340.2	Nucleotidylyl transferase superfamily protein
CBT10873	22.0577	5.5817	-1.9825	4.7476e-57	BAH19733.1	AT4G12400 [Arabidopsis thaliana]	AT4G12400.2	stress-inducible protein, putative
CBT5108	25.1119	6.3593	-1.98142	2.99501e-36	XP_002864399.1	mitochondrial transcription termination factor family protein [Arabidopsis lyrata subsp. lyrata]	AT5G55580.1	Mitochondrial transcription termination factor family protein
CBT15039	31.6172	8.0071	-1.98136	1.21694e-28	AED96967.1	uncharacterized protein [Arabidopsis thaliana]	--	--
CBT33463	7.3623	1.8663	-1.97994	1.89797e-10	NP_197087.1	AtbZIP3 (Arabidopsis thaliana basic leucine-zipper 3); DNA binding / transcription factor	AT5G15830.1	basic leucine-zipper 3 (bZIP3)
CBT14707	13.1354	3.3326	-1.97876	4.04352e-12	NP_175630.1	proton-dependent oligopeptide transport (POT) family protein [Arabidopsis thaliana]	--	--
CBT10985	329.108	83.5352	-1.97811	0	XP_002880315.1	60S ribosomal protein L7A [Arabidopsis lyrata subsp. lyrata]	--	--
CBT39793	4.6752	1.1869	-1.97789	1.81707e-07	AAT41756.1	At5g57780 [Arabidopsis thaliana]	AT5G57780.1	EXPRESSED IN: 18 plant structures
CBT6841	20.8089	5.283	-1.97777	1.37872e-78	NP_176949.1	ATFXG1 (alpha-fucosidase 1); alpha-L-fucosidase/ carboxylesterase [Arabidopsis thaliana]	AT1G67830.1	alpha-fucosidase 1 (FXG1)
CBT10917	16.7492	4.2533	-1.97743	9.13732e-22	NP_850052.1	chaperone protein dnaJ-related [Arabidopsis thaliana]	AT2G24395.1	chaperone protein dnaJ-related
CBT20164	183.032	46.4813	-1.97737	9.59861e-203	NP_187379.1	wound-responsive protein-related [Arabidopsis thaliana]	--	--
CBT13554	4.1245	1.0479	-1.9767	3.81815e-09	XP_002890640.1	galactosyltransferase family protein [Arabidopsis lyrata subsp. lyrata]	AT1G26810.1	galactosyltransferase1 (GALT1)
CBT45476	8.0127	2.0358	-1.9767	3.81815e-09	XP_002867573.1	phosphofructokinase family protein [Arabidopsis lyrata subsp. lyrata]	AT4G26270.1	phosphofructokinase 3 (PFK3)
CBT16767	11.158	2.8398	-1.97422	3.64375e-19	Q0WUU6.1	RecName: Full=Probable polyol transporter 4	AT2G20780.1	Major facilitator superfamily protein
CBT28530	15.3787	3.9148	-1.97391	1.66798e-22	AEE78711.1	uncharacterized protein [Arabidopsis thaliana]	AT3G50800.1	unknown protein
CBT18857	15.4453	3.9321	-1.97379	3.47584e-47	NP_174442.2	oxidoreductase, 2OG-Fe(II) oxygenase family protein [Arabidopsis thaliana]	AT1G31600.3	RNA-binding (RRM/RBD/RNP motifs) family protein
CBT16896	5.2078	1.3272	-1.97225	3.69819e-06	AEE85878.1	DNA topoisomerase, type IA, core [Arabidopsis thaliana]	AT4G31210.1	DNA topoisomerase, type IA, core
CBT27193	7.0963	1.8085	-1.97225	3.69819e-06	--	--	--	--
CBT36947	4.6626	1.1883	-1.97225	0.000180436	AAD03711.1	elongation translation factor 1 alpha [Cyanophora paradoxa]	--	--
CBT41588	6.6119	1.6851	-1.97225	3.69819e-06	--	--	--	--
CBT43705	4.2484	1.0827	-1.97225	0.000180436	Q9M9S4.1	RecName: Full=Probable LRR receptor-like serine/threonine-protein kinase At1g14390; Flags: Precursor	AT1G14390.1	Leucine-rich repeat protein kinase family protein
CBT6009	4.8594	1.2385	-1.97225	3.14999e-31	NP_192115.1	PRL (PROLIFERA); ATP binding / DNA binding / DNA-dependent ATPase/ nucleoside-triphosphatase/ nucleotide binding [Arabidopsis thaliana]	AT4G02060.2	PROLIFERA (PRL)
CBT22784	688.707	175.898	-1.96915	0	XP_002869300.1	60S ribosomal protein L39 [Arabidopsis lyrata subsp. lyrata]	--	--
CBT18343	7.3746	1.8839	-1.96885	1.4736e-11	NP_197301.1	transcriptional factor B3 family protein [Arabidopsis thaliana]	AT5G18000.1	VERDANDI (VDD)
CBT34525	9.4303	2.4101	-1.9682	1.328e-18	AED98082.1	uncharacterized protein [Arabidopsis thaliana]	AT5G65650.1	Protein of unknown function (DUF1195)
CBT28932	20.5052	5.2413	-1.968	2.25709e-34	AEE78971.1	Nucleic acid-binding, OB-fold-like protein [Arabidopsis thaliana]	AT3G52630.2	Nucleic acid-binding, OB-fold-like protein
CBT34366	39.2419	10.031	-1.96792	1.18308e-25	--	--	--	--
CBT2803	4.1502	1.0614	-1.96724	3.29375e-08	AAS80150.1	ACT11D09.4 [Cucumis melo]	AT1G10270.1	glutamine-rich protein 23 (GRP23)
CBT9102	39.1257	10.0118	-1.96642	2.09714e-31	--	--	--	--
CBT20663	4.6273	1.1847	-1.9657	6.30463e-12	AAC62795.1	contains similarity to retroviral aspartyl proteases (Pfam: rvp.hmm, score: 11.80) [Arabidopsis thaliana]	--	--
CBT13920	36.5896	9.3785	-1.96401	2.34067e-52	--	--	--	--
CBT6882	18.1216	4.6448	-1.96401	3.66986e-65	NP_566975.1	FK (FACKEL); delta14-sterol reductase [Arabidopsis thaliana]	AT3G52940.1	FACKEL (FK)
CBT26530	6.5268	1.6731	-1.96385	1.78929e-30	XP_002863336.1	ATSDAT [Arabidopsis lyrata subsp. lyrata]	AT5G47560.1	tonoplast dicarboxylate transporter (TDT)
CBT702	10.8871	2.7919	-1.96328	1.6396e-32	AED94739.1	DNA primase small subunit [Arabidopsis thaliana]	AT5G41880.1	POLA3
CBT11689	10.826	2.7772	-1.96278	2.0231e-23	NP_200471.2	PRF3 (PROFILIN 3); actin binding [Arabidopsis thaliana]	AT5G56600.1	profilin 3 (PRF3)
CBT14327	5.0648	1.2993	-1.96278	7.6263e-05	--	--	--	--
CBT42741	4.2455	1.0891	-1.96278	7.6263e-05	P09789.1	RecName: Full=Glycine-rich cell wall structural protein 1; Flags: Precursor	AT3G20470.1	glycine-rich protein 5 (GRP5)
CBT52311	11.2508	2.8895	-1.96113	4.42556e-20	XP_002888827.1	ATWHY2 [Arabidopsis lyrata subsp. lyrata]	AT1G71260.1	WHIRLY 2 (ATWHY2)
CBT6833	4.1354	1.0621	-1.96113	4.42556e-20	NP_187141.1	heavy-metal-associated domain-containing protein [Arabidopsis thaliana]	AT3G04900.1	Heavy metal transport/detoxification superfamily protein
CBT17295	20.0707	5.1552	-1.96099	9.6035e-45	NP_974139.2	methyltransferase/ phosphoethanolamine N-methyltransferase [Arabidopsis thaliana]	AT1G73600.1	S-adenosyl-L-methionine-dependent methyltransferases superfamily protein
CBT12190	4.2817	1.1	-1.96073	2.25457e-16	XP_002878339.1	enoyl-CoA hydratase/isomerase family protein [Arabidopsis lyrata subsp. lyrata]	AT3G60510.1	ATP-dependent caseinolytic (Clp) protease/crotonase family protein
CBT27071	49.2328	12.6789	-1.95719	7.01114e-43	XP_002862452.1	60S ribosomal protein L23A [Arabidopsis lyrata subsp. lyrata]	--	--
CBT20841	7.018	1.8099	-1.95517	2.83432e-07	NP_196419.1	RPA70B (RPA70-KDA SUBUNIT B); DNA binding / nucleic acid binding [Arabidopsis thaliana]	--	--
CBT37108	4.3236	1.115	-1.95517	3.22625e-05	AEE84687.1	separase [Arabidopsis thaliana]	AT4G22970.2	homolog of separase (ESP)
CBT39962	5.13	1.323	-1.95517	3.22625e-05	XP_002883963.1	RNA-dependent RNA polymerase family protein [Arabidopsis lyrata subsp. lyrata]	AT2G19930.1	RNA-dependent RNA polymerase family protein
CBT41732	4.5196	1.1656	-1.95517	3.22625e-05	XP_002888834.1	glycosyl hydrolase family 9 protein [Arabidopsis lyrata subsp. lyrata]	AT1G48930.1	glycosyl hydrolase 9C1 (GH9C1)
CBT42056	5.2828	1.3624	-1.95517	3.22625e-05	AAZ66940.1	117M18_21 [Brassica rapa]	--	--
CBT22699	352.755	91.01	-1.95457	0	XP_002891031.1	60S ribosomal protein L9 [Arabidopsis lyrata subsp. lyrata]	AT1G33140.1	PIGGYBACK2 (PGY2)
CBT29284	12.321	3.1798	-1.95413	4.76348e-28	NP_190327.1	PEX11B [Arabidopsis thaliana]	AT3G47430.1	peroxin 11B (PEX11B)
CBT18416	6.7011	1.7302	-1.9535	7.53433e-18	NP_181888.1	glycoside hydrolase family 19 protein [Arabidopsis thaliana]	AT2G43600.1	Chitinase family protein
CBT19210	15.5054	4.0052	-1.95283	6.11528e-37	NP_566188.1	replication protein-related [Arabidopsis thaliana]	AT3G02920.1	RPA32B
CBT5163	7.3283	1.8934	-1.95253	9.81006e-12	BAB08316.1	calmodulin-binding heat-shock protein [Arabidopsis thaliana]	AT5G37710.1	alpha/beta-Hydrolases superfamily protein
CBT23136	18.4168	4.7594	-1.95217	1.60677e-75	BAB10649.1	replication protein A1 [Arabidopsis thaliana]	AT5G61000.1	RPA70D
CBT28506	28.13	7.2709	-1.9519	2.5037e-52	NP_195146.1	EDA9 (embryo sac development arrest 9); ATP binding [Arabidopsis thaliana]	AT4G34200.1	embryo sac development arrest 9 (EDA9)
CBT18287	5.1468	1.332	-1.95007	4.1874e-12	AAK26840.1	SOS3-like calcium binding protein [Arabidopsis thaliana]	AT4G16350.1	calcineurin B-like protein 6 (CBL6)
CBT13432	6.5938	1.7079	-1.94891	4.61581e-10	AEC07328.1	Di-glucose binding protein with Kinesin motor domain [Arabidopsis thaliana]	AT2G22610.2	Di-glucose binding protein with Kinesin motor domain
CBT41481	7.1613	1.8549	-1.94891	1.36457e-05	ABD19682.1	At2g32500 [Arabidopsis thaliana]	--	--
CBT24803	5.3672	1.3919	-1.94707	6.98786e-15	AED95597.1	uncharacterized protein [Arabidopsis thaliana]	AT5G47940.1	unknown protein
CBT26273	5.9145	1.5339	-1.94707	5.12845e-08	BAD94085.1	A6 anther-specific protein [Arabidopsis thaliana]	AT4G14070.1	acyl-activating enzyme 15 (AAE15)
CBT41727	4.3015	1.1156	-1.94707	5.12845e-08	XP_002882508.1	EMB1974 [Arabidopsis lyrata subsp. lyrata]	AT3G07060.1	embryo defective 1974 (emb1974)
CBT6341	12.3819	3.2123	-1.94656	1.54997e-49	NP_172566.2	ZIP4 (ZINC TRANSPORTER 4 PRECURSOR); cation transmembrane transporter/ copper ion transmembrane transporter [Arabidopsis thaliana]	AT1G10970.1	zinc transporter 4 precursor (ZIP4)
CBT7460	7.7545	2.0127	-1.94589	4.18087e-22	NP_567699.1	phosphorylase family protein [Arabidopsis thaliana]	AT4G24340.1	Phosphorylase superfamily protein
CBT2336	5.3502	1.3908	-1.94368	8.37578e-11	XP_002873425.1	structural molecule [Arabidopsis lyrata subsp. lyrata]	AT5G09820.2	Plastid-lipid associated protein PAP / fibrillin family protein
CBT41632	6.5796	1.7104	-1.94368	2.17984e-08	XP_002887513.1	UDP-glucoronosyl/UDP-glucosyl transferase family protein [Arabidopsis lyrata subsp. lyrata]	AT1G73880.1	UDP-glucosyl transferase 89B1 (UGT89B1)
CBT45075	8.0479	2.0921	-1.94368	5.7739e-06	AAC31606.1	villin 2 [Arabidopsis thaliana]	--	--
CBT25185	19.1243	4.9743	-1.94285	2.59826e-57	NP_564900.1	remorin family protein [Arabidopsis thaliana]	AT1G67590.1	Remorin family protein
CBT28404	673.118	175.167	-1.94213	0	NP_199455.1	60S ribosomal protein L32 (RPL32B) [Arabidopsis thaliana]	AT5G46430.2	Ribosomal protein L32e
CBT10896	7.8781	2.0506	-1.94181	1.39643e-13	NP_001118352.1	NFD6 (NUCLEAR FUSION DEFECTIVE 6) [Arabidopsis thaliana]	--	--
CBT12991	5.2463	1.3667	-1.94064	9.27315e-09	AEE35025.1	zinc ion binding protein [Arabidopsis thaliana]	AT1G70150.1	zinc ion binding
CBT42549	3.9676	1.0346	-1.93923	2.44668e-06	AEC07459.1	uncharacterized protein [Arabidopsis thaliana]	AT1G22910.3	RNA-binding (RRM/RBD/RNP motifs) family protein
CBT27013	21.4602	5.599	-1.93842	1.78707e-27	NP_001044135.1	Os01g0729500 [Oryza sativa Japonica Group]	--	--
CBT6978	6.0233	1.5715	-1.93842	2.5407e-14	AAS99668.1	At1g20890 [Arabidopsis thaliana]	AT1G20890.1	unknown protein
CBT27661	4.246	1.1087	-1.93725	6.50729e-12	NP_171949.1	IAA12 (AUXIN-INDUCED PROTEIN 12); transcription factor/ transcription repressor [Arabidopsis thaliana]	AT1G04550.2	indole-3-acetic acid inducible 12 (IAA12)
CBT33818	4.2533	1.112	-1.93541	0.000672795	XP_002885298.1	ATPREP1 [Arabidopsis lyrata subsp. lyrata]	--	--
CBT8821	31.912	8.3467	-1.93482	7.03578e-35	NP_564435.1	alliinase family protein [Arabidopsis thaliana]	AT1G34060.1	Pyridoxal phosphate (PLP)-dependent transferases superfamily protein
CBT1465	12.4875	3.2723	-1.93209	8.37679e-31	--	--	--	--
CBT3308	4.3695	1.145	-1.93209	4.40659e-07	XP_002894669.1	kinase family protein [Arabidopsis lyrata subsp. lyrata]	AT1G56720.3	Protein kinase superfamily protein
CBT34199	14.2797	3.7459	-1.93059	1.2981e-25	NP_001174612.1	Os06g0159750 [Oryza sativa Japonica Group]	--	--
CBT26488	6.9448	1.8236	-1.92918	1.87728e-07	XP_002870741.1	expressed protein [Arabidopsis lyrata subsp. lyrata]	--	--
CBT41562	5.5222	1.45	-1.92918	0.000282265	AED95524.1	RGPR-related protein [Arabidopsis thaliana]	--	--
CBT7196	10.7422	2.8222	-1.92841	1.42546e-23	NP_196386.1	ATMYB29 (ARABIDOPSIS THALIANA MYB DOMAIN PROTEIN 29); DNA binding / transcription factor [Arabidopsis thaliana]	AT5G07690.1	myb domain protein 29 (MYB29)
CBT11647	8.7744	2.3075	-1.92695	2.58815e-24	NP_175422.2	methyltransferase [Arabidopsis thaliana]	AT1G50000.1	methyltransferases
CBT3747	10.4592	2.7508	-1.92682	1.21257e-37	XP_002871518.1	beta subunit of rab geranylgeranyltransferase [Arabidopsis lyrata subsp. lyrata]	AT5G12210.1	RAB geranylgeranyl transferase beta subunit 1 (RGTB1)
CBT14268	52.1036	13.7147	-1.92565	3.08349e-35	CAQ56043.1	2-isopropylmalate synthase, A genome specific 4 [Brassica juncea]	--	--
CBT19265	10.1218	2.6668	-1.92431	8.58254e-26	NP_191712.1	PANB2; 3-methyl-2-oxobutanoate hydroxymethyltransferase [Arabidopsis thaliana]	AT3G61530.2	PANB2
CBT2397	5.9808	1.5757	-1.92431	0.000119003	NP_001078208.1	protein kinase family protein [Arabidopsis thaliana]	--	--
CBT29827	3.9591	1.0431	-1.92431	0.000119003	NP_195443.1	MYB73 (MYB DOMAIN PROTEIN 73); DNA binding / transcription factor [Arabidopsis thaliana]	AT4G37260.1	myb domain protein 73 (MYB73)
CBT41950	4.272	1.1255	-1.92431	0.000119003	AAY34978.1	chloroplast heavy metal P-type ATPase precursor [Arabidopsis thaliana]	AT4G37270.1	heavy metal atpase 1 (HMA1)
CBT49895	6.331	1.668	-1.92431	0.000119003	NP_001078272.1	UEV1D-4 (UBIQUITIN E2 VARIANT 1D-4); protein binding / ubiquitin-protein ligase [Arabidopsis thaliana]	--	--
CBT7701	4.1706	1.0988	-1.92431	0.000119003	CAA16740.1	gene 11-1 protein - like [Arabidopsis thaliana]	AT4G18600.1	WAVE5
CBT8596	4.5633	1.2023	-1.92431	0.000119003	XP_002881100.1	tRNA pseudouridine synthase family protein [Arabidopsis lyrata subsp. lyrata]	AT2G30320.1	Pseudouridine synthase family protein
CBT30555	4.4075	1.1621	-1.92326	1.31257e-15	AAM64443.1	nucellin-like protein [Arabidopsis thaliana]	AT4G33490.2	Eukaryotic aspartyl protease family protein
CBT39453	5.3871	1.4213	-1.92226	1.44045e-08	NP_191372.2	N-acetylglucosaminyl-phosphatidylinositol de-N-acetylase-related [Arabidopsis thaliana]	--	--
CBT8623	11.9956	3.1649	-1.92226	5.59596e-16	Q56XC2.2	RecName: Full=Defensin-like protein 37; AltName: Full=Protein EMBRYO SAC DEVELOPMENT ARREST 21; Flags: Precursor	--	--
CBT24182	51.9235	13.7147	-1.92066	3.16126e-55	NP_177549.1	SOT18 (DESULFO-GLUCOSINOLATE SULFOTRANSFERASE 18); 3-methylthiopropyl-desulfoglucosinolate sulfotransferase/ 4-methylthiobutyl-desulfoglucosinolate sulfotransferase/ 5-methylthiopentyl-desulfoglucosinolate sulfotransferase/ 7-methylthioheptyl-desulfoglucosinolate sulfotransferase/ 8-methylthiooctyl-desulfoglucosinolate sulfotransferase/ desulfoglucosinolate sulfotransferase/ indol-3-yl-methyl-des…	AT1G74090.1	desulfo-glucosinolate sulfotransferase 18 (SOT18)
CBT30708	6.1076	1.6135	-1.92041	5.03248e-05	--	--	--	--
CBT10989	11.5844	3.0639	-1.91873	1.85941e-17	NP_567088.1	dihydrodipicolinate reductase family protein [Arabidopsis thaliana]	AT3G59890.1	Dihydrodipicolinate reductase, bacterial/plant
CBT8680	4.5951	1.2166	-1.9172	2.12855e-05	AED96822.1	proteinase inhibitor I25, cystatin, conserved region-containing protein [Arabidopsis thaliana]	--	--
CBT2265	6.4183	1.7025	-1.91453	8.99158e-06	XP_002893260.1	pin-formed 7 [Arabidopsis lyrata subsp. lyrata]	--	--
CBT25870	6.4629	1.7143	-1.91453	2.0167e-10	NP_565683.1	thioesterase family protein [Arabidopsis thaliana]	AT2G29590.1	Thioesterase superfamily protein
CBT9309	5.2654	1.3967	-1.91453	2.0167e-10	AED91198.1	uncharacterized protein [Arabidopsis thaliana]	AT5G07730.1	unknown protein
CBT16745	367.823	97.6184	-1.91379	0	NP_191308.1	40S ribosomal protein S2 (RPS2D) [Arabidopsis thaliana]	AT3G57490.1	Ribosomal protein S5 family protein
CBT34317	4.1534	1.1023	-1.91373	2.03162e-15	NP_190926.1	diaminopimelate epimerase family protein [Arabidopsis thaliana]	AT3G53580.1	diaminopimelate epimerase family protein
CBT7101	8.3956	2.2305	-1.91226	3.74748e-26	ACL13988.1	At3g20350 [Arabidopsis thaliana]	AT3G20350.1	unknown protein
CBT7165	10.0287	2.6644	-1.91226	3.74311e-21	Q9LU93.1	RecName: Full=Mitotic spindle checkpoint protein MAD2	AT3G25980.1	MITOTIC ARREST-DEFICIENT 2 (MAD2)
CBT27148	28.6627	7.6172	-1.91185	7.04144e-52	ACG30677.1	histone H4 [Zea mays]	AT5G59970.1	Histone superfamily protein
CBT29320	36.2455	9.6484	-1.90944	8.43692e-68	NP_567638.1	methionine sulfoxide reductase domain-containing protein / SeIR domain-containing protein [Arabidopsis thaliana]	AT4G21850.1	methionine sulfoxide reductase B9 (MSRB9)
CBT5839	150.697	40.1311	-1.90886	2.70296e-274	NP_173565.2	mutase family protein [Arabidopsis thaliana]	AT1G21440.1	Phosphoenolpyruvate carboxylase family protein
CBT23220	11.4479	3.0502	-1.90811	2.51913e-36	NP_190083.2	cytochrome P450 family protein [Arabidopsis thaliana]	AT3G44970.1	Cytochrome P450 superfamily protein
CBT28485	4.5281	1.2067	-1.90787	5.18663e-13	NP_190399.2	DEL1 (DP-E2F-LIKE 1); DNA binding / transcription factor [Arabidopsis thaliana]	AT3G48160.2	DP-E2F-like 1 (DEL1)
CBT30481	8.9785	2.3938	-1.90715	2.90969e-07	AEE79608.1	uncharacterized protein [Arabidopsis thaliana]	--	--
CBT14382	4.9441	1.3199	-1.90525	1.71948e-14	NP_172098.1	ADS1 (DELTA 9 DESATURASE 1); oxidoreductase [Arabidopsis thaliana]	AT1G06080.1	delta 9 desaturase 1 (ADS1)
CBT9805	20.4419	5.4586	-1.90493	4.7305e-62	AEE80255.1	Acid phosphatase/vanadium-dependent haloperoxidase-related protein [Arabidopsis thaliana]	AT3G61770.1	Acid phosphatase/vanadium-dependent haloperoxidase-related protein
CBT24831	9.8786	2.639	-1.90432	5.56128e-43	NP_172754.1	ATNRT2.5 (nitrate transporter2.5); nitrate transmembrane transporter [Arabidopsis thaliana]	AT1G12940.1	nitrate transporter2.5 (NRT2.5)
CBT17033	4.6126	1.2343	-1.90186	4.03853e-09	NP_181686.2	transcription termination factor [Arabidopsis thaliana]	AT2G41550.1	Rho termination factor
CBT1963	11.9145	3.1883	-1.90186	4.03853e-09	NP_177687.1	glycine-rich protein [Arabidopsis thaliana]	--	--
CBT749	8.272	2.2136	-1.90186	4.92095e-25	NP_191458.1	aconitase C-terminal domain-containing protein [Arabidopsis thaliana]	AT3G58990.1	isopropylmalate isomerase 1 (IPMI1)
CBT10790	34.4	9.2071	-1.90159	1.21149e-49	ACB73191.1	desulfo-glucosinolate sulfotransferase [Arabidopsis thaliana]	AT1G74090.1	desulfo-glucosinolate sulfotransferase 18 (SOT18)
CBT5258	300.73	80.4921	-1.90155	0	XP_002874628.1	60S ribosomal protein L9 [Arabidopsis lyrata subsp. lyrata]	AT4G10450.1	Ribosomal protein L6 family
CBT19842	9.7052	2.5998	-1.90038	7.32267e-10	NP_194130.3	ATCSLG3; cellulose synthase/ transferase/ transferase, transferring glycosyl groups [Arabidopsis thaliana]	AT4G23990.1	cellulose synthase like G3 (CSLG3)
CBT27928	37.6154	10.08	-1.89983	1.55226e-181	XP_002887225.1	pfkB-type carbohydrate kinase family protein [Arabidopsis lyrata subsp. lyrata]	AT1G69200.1	fructokinase-like 2 (FLN2)
CBT11088	130.457	34.9622	-1.89971	1.08719e-255	NP_173045.1	40S ribosomal protein S12 (RPS12A) [Arabidopsis thaliana]	AT1G15930.1	Ribosomal protein L7Ae/L30e/S12e/Gadd45 family protein
CBT5524	154.114	41.5097	-1.89247	7.79998e-299	XP_002890164.1	CYP79F1 [Arabidopsis lyrata subsp. lyrata]	AT1G16410.1	cytochrome p450 79f1 (CYP79F1)
CBT19975	4.2495	1.1457	-1.8911	1.95106e-22	XP_002867271.1	armadillo/beta-catenin repeat family protein [Arabidopsis lyrata subsp. lyrata]	AT4G31890.2	ARM repeat superfamily protein
CBT5070	13.3549	3.6022	-1.89041	4.99892e-25	XP_002888827.1	ATWHY2 [Arabidopsis lyrata subsp. lyrata]	AT1G71260.1	WHIRLY 2 (ATWHY2)
CBT734	7.3529	1.9844	-1.88958	4.25209e-29	NP_189244.1	glycosyl hydrolase family 5 protein / cellulase family protein [Arabidopsis thaliana]	AT3G26130.1	Cellulase (glycosyl hydrolase family 5) protein
CBT13594	30.5202	8.2644	-1.88478	1.44687e-35	XP_002882688.1	40S ribosomal protein S17 [Arabidopsis lyrata subsp. lyrata]	--	--
CBT13648	9.2178	2.496	-1.88478	1.23447e-12	Q945M8.1	RecName: Full=UPF0497 membrane protein At3g53850	--	--
CBT13713	4.9872	1.3505	-1.88478	1.06019e-06	AAS99666.1	At5g05020 [Arabidopsis thaliana]	AT5G05020.1	Pollen Ole e 1 allergen and extensin family protein
CBT14767	9.2649	2.5088	-1.88478	2.89102e-12	NP_191452.2	F-box family protein [Arabidopsis thaliana]	AT3G58930.1	F-box/RNI-like superfamily protein
CBT16884	15.1001	4.0889	-1.88478	6.40501e-19	AEE77648.1	uncharacterized protein [Arabidopsis thaliana]	AT3G30520.1	unknown protein
CBT17965	4.9954	1.3527	-1.88478	4.82382e-10	NP_173944.1	phosphoribulokinase/uridine kinase family protein [Arabidopsis thaliana]	AT1G26190.1	Phosphoribulokinase / Uridine kinase family
CBT1937	3.7797	1.0235	-1.88478	7.81181e-05	NP_191756.1	NGA2 (NGATHA2); transcription factor [Arabidopsis thaliana]	AT3G61970.1	NGATHA2 (NGA2)
CBT19733	5.3408	1.4462	-1.88478	1.46716e-08	NP_564133.1	transporter-related [Arabidopsis thaliana]	--	--
CBT21174	4.7042	1.2738	-1.88478	7.81181e-05	--	--	--	--
CBT21474	33.0882	8.9598	-1.88478	1.09678e-113	XP_002885325.1	branched-chain aminotransferase4 [Arabidopsis lyrata subsp. lyrata]	AT3G19710.1	branched-chain aminotransferase4 (BCAT4)
CBT26924	6.862	1.8581	-1.88478	2.49796e-06	AEE85617.1	uncharacterized protein [Arabidopsis thaliana]	--	--
CBT27897	4.9708	1.346	-1.88478	5.97864e-26	NP_196217.2	ATDFB (A. THALIANA DHFS-FPGS HOMOLOG B); tetrahydrofolylpolyglutamate synthase [Arabidopsis thaliana]	AT5G05980.1	DHFS-FPGS homolog B (DFB)
CBT28879	9.4791	2.5668	-1.88478	2.55653e-26	NP_196707.1	senescence-associated protein-related [Arabidopsis thaliana]	AT5G11460.1	Protein of unknown function (DUF581)
CBT29266	12.4036	3.3587	-1.88478	1.46716e-08	NP_179557.1	PRMT1A (PROTEIN ARGININE METHYLTRANSFERASE 1A); protein-arginine N-methyltransferase [Arabidopsis thaliana]	--	--
CBT3178	4.3181	1.1693	-1.88478	4.49313e-07	NP_171672.1	U-box domain-containing protein [Arabidopsis thaliana]	AT1G01660.1	RING/U-box superfamily protein
CBT40047	10.2738	2.782	-1.88478	3.45862e-08	AAD41092.1	xyloglucan fucosyltransferase [Arabidopsis thaliana]	--	--
CBT46471	6.0375	1.6349	-1.88478	1.39473e-05	XP_002889563.1	PDE247 [Arabidopsis lyrata subsp. lyrata]	--	--
CBT7195	7.2273	1.957	-1.88478	1.05749e-16	AEE73762.1	mitochondrial processing peptidase [Arabidopsis thaliana]	AT3G02090.2	MPPBETA
CBT7289	9.8266	2.6609	-1.88478	9.2425e-31	AEE84953.1	esterase/lipase domain-containing protein [Arabidopsis thaliana]	AT4G24760.1	alpha/beta-Hydrolases superfamily protein
CBT7308	3.8177	1.0338	-1.88478	2.89102e-12	AEE83806.1	uncharacterized protein [Arabidopsis thaliana]	AT4G16807.1	unknown protein
CBT7915	5.1074	1.383	-1.88478	1.39473e-05	AEE79640.1	uncharacterized protein [Arabidopsis thaliana]	AT2G24420.2	DNA repair ATPase-related
CBT8863	9.9094	2.6833	-1.88478	3.72268e-11	AAG13049.1	Putative zinc metalloprotease [Arabidopsis thaliana]	AT1G49630.2	presequence protease 2 (PREP2)
CBT6443	18.2035	4.9411	-1.88131	1.91144e-39	NP_567025.1	mitochondrial glycoprotein family protein / MAM33 family protein [Arabidopsis thaliana]	AT3G55605.1	Mitochondrial glycoprotein family protein
CBT3609	65.7331	17.8658	-1.87942	1.34562e-174	BAF00360.1	endo-xyloglucan transferase like protein [Arabidopsis thaliana]	AT1G11545.1	xyloglucan endotransglucosylase/hydrolase 8 (XTH8)
CBT8088	5.641	1.535	-1.87769	7.66415e-20	AEE33518.1	WD40 and Beach domain-containing protein [Arabidopsis thaliana]	AT1G58230.1	binding
CBT28617	6.6836	1.8228	-1.87444	6.30988e-14	P0C8A0.1	RecName: Full=Pentatricopeptide repeat-containing protein At3g49730	AT3G49730.1	Tetratricopeptide repeat (TPR)-like superfamily protein
CBT5774	27.5526	7.5157	-1.87421	4.30497e-51	ABR24272.1	iron-containing superoxide dismutase [Brassica napus]	AT5G23310.1	Fe superoxide dismutase 3 (FSD3)
CBT39043	3.7796	1.032	-1.87271	4.44938e-12	NP_198542.1	RVE2 (REVEILLE 2); DNA binding / transcription factor [Arabidopsis thaliana]	AT5G37260.1	REVEILLE 2 (RVE2)
CBT31500	13.9282	3.8097	-1.87028	3.16175e-10	--	--	--	--
CBT10712	10.9738	3.0042	-1.86902	8.32559e-18	AEE75007.1	uncharacterized protein [Arabidopsis thaliana]	AT3G11160.1	unknown protein
CBT31522	8.3189	2.2798	-1.8675	9.61903e-09	XP_002893016.1	hypothetical protein ARALYDRAFT_889308 [Arabidopsis lyrata subsp. lyrata]	--	--
CBT26899	5.8726	1.6103	-1.86664	2.2626e-08	--	--	--	--
CBT28887	19.7753	5.4226	-1.86664	5.18677e-30	AEE83787.1	uncharacterized protein [Arabidopsis thaliana]	--	--
CBT19939	20.6935	5.6815	-1.86483	6.84188e-34	XP_002319269.1	histone 2 [Populus trichocarpa]	AT1G51060.1	histone H2A 10 (HTA10)
CBT5148	7.3307	2.0135	-1.86422	3.29851e-20	NP_198702.2	BIM3 (BES1-interacting Myc-like protein 3); DNA binding / transcription factor [Arabidopsis thaliana]	AT5G38860.1	BES1-interacting Myc-like protein 3 (BIM3)
CBT3838	32.2258	8.8556	-1.86355	8.56763e-112	NP_191023.1	DJ-1 family protein [Arabidopsis thaliana]	AT3G54600.1	Class I glutamine amidotransferase-like superfamily protein
CBT10783	22.0491	6.0634	-1.86253	2.72637e-36	Q3E902.1	RecName: Full=40S ribosomal protein S21-2	--	--
CBT14782	3.7393	1.0286	-1.86206	6.94154e-07	ABF82618.1	At5g38300 [Arabidopsis thaliana]	AT5G38300.1	unknown protein
CBT1913	8.0172	2.2054	-1.86206	1.24692e-12	NP_566258.1	LON3 (LON PROTEASE 3); ATP binding / ATP-dependent peptidase/ nucleoside-triphosphatase/ nucleotide binding / serine-type endopeptidase/ serine-type peptidase [Arabidopsis thaliana]	AT3G05780.1	lon protease 3 (LON3)
CBT45595	6.1049	1.6794	-1.86206	1.24692e-12	AEE86351.1	uncharacterized protein [Arabidopsis thaliana]	--	--
CBT5376	4.0288	1.1083	-1.86206	1.24692e-12	NP_190661.2	phosphatidic acid phosphatase-related / PAP2-related [Arabidopsis thaliana]	AT3G50920.1	Phosphatidic acid phosphatase (PAP2) family protein
CBT27264	30.948	8.5138	-1.86197	8.42354e-87	AEE85672.1	uncharacterized protein [Arabidopsis thaliana]	AT4G29760.1	unknown protein
CBT16667	71.3013	19.6273	-1.86107	2.0402e-116	NP_190240.1	TIM9; P-P-bond-hydrolysis-driven protein transmembrane transporter [Arabidopsis thaliana]	--	--
CBT25376	12.8658	3.5418	-1.86099	1.96585e-39	NP_001078354.1	EDA35 (embryo sac development arrest 35) [Arabidopsis thaliana]	AT4G05440.2	embryo sac development arrest 35 (EDA35)
CBT14712	10.0501	2.7675	-1.86053	1.63591e-06	XP_002889445.1	phenazine biosynthesis PhzC/PhzF family protein [Arabidopsis lyrata subsp. lyrata]	--	--
CBT2868	5.0026	1.3776	-1.86053	1.63591e-06	--	--	--	--
CBT6405	5.3831	1.4824	-1.86053	2.99099e-17	--	--	--	--
CBT4169	56.6185	15.6049	-1.85927	7.37451e-251	NP_175630.1	proton-dependent oligopeptide transport (POT) family protein [Arabidopsis thaliana]	AT1G52190.1	Major facilitator superfamily protein
CBT26508	6.0198	1.6603	-1.85831	9.2505e-21	NP_567861.1	NFD1 (NUCLEAR FUSION DEFECTIVE 1); RNA binding / structural constituent of ribosome [Arabidopsis thaliana]	AT4G30930.1	NUCLEAR FUSION DEFECTIVE 1 (NFD1)
CBT9446	317.116	87.5539	-1.85677	1.13242e-255	AEE83419.1	60S ribosomal protein L36a [Arabidopsis thaliana]	--	--
CBT22813	6.1838	1.7086	-1.85564	4.867e-10	AEE82972.1	uncharacterized protein [Arabidopsis thaliana]	AT4G11100.2	unknown protein
CBT9382	20.1758	5.5763	-1.85524	2.7108e-14	--	--	--	--
CBT15333	18.2644	5.051	-1.85441	3.58435e-18	AED91199.1	actin binding protein [Arabidopsis thaliana]	--	--
CBT39364	9.6767	2.676	-1.85441	1.14253e-09	NP_196415.1	dentin sialophosphoprotein-related [Arabidopsis thaliana]	AT5G07980.1	dentin sialophosphoprotein-related
CBT26579	4.0632	1.1258	-1.85162	5.10117e-05	--	--	--	--
CBT2787	4.8831	1.353	-1.85162	6.29509e-09	NP_191380.1	meprin and TRAF homology domain-containing protein / MATH domain-containing protein [Arabidopsis thaliana]	AT3G58210.1	TRAF-like family protein
CBT41324	5.0259	1.3926	-1.85162	5.10117e-05	ADK63390.1	C3HC4 type zinc finger protein [Brassica rapa]	--	--
CBT24018	6.2775	1.74	-1.8511	4.34456e-24	XP_002877838.1	binding protein [Arabidopsis lyrata subsp. lyrata]	AT3G51980.1	ARM repeat superfamily protein
CBT7536	4.2244	1.1714	-1.85057	1.91447e-12	XP_002887287.1	cyclin delta-1 [Arabidopsis lyrata subsp. lyrata]	AT1G70210.1	CYCLIN D1
CBT28970	9.9161	2.754	-1.84826	1.00035e-18	AAQ56783.1	At3g56140 [Arabidopsis thaliana]	AT3G56140.1	Protein of unknown function (DUF399 and DUF3411)
CBT37073	4.0699	1.1303	-1.84826	0.000120567	BAB11396.1	disease resistance protein RPS4 [Arabidopsis thaliana]	AT5G45230.1	Disease resistance protein (TIR-NBS-LRR class) family
CBT37316	4.1614	1.1557	-1.84826	0.000120567	--	--	--	--
CBT41875	5.0562	1.4042	-1.84826	0.000120567	XP_002892599.1	F-box family protein [Arabidopsis lyrata subsp. lyrata]	--	--
CBT4913	3.9089	1.0856	-1.84826	3.48726e-08	BAA88269.1	RNA binding protein [Arabidopsis thaliana]	AT1G58470.1	RNA-binding protein 1 (RBP1)
CBT6352	8.1429	2.2627	-1.8475	1.50656e-35	NP_566804.3	MSH2 (MUTS HOMOLOG 2); ATP binding / damaged DNA binding / mismatched DNA binding / protein binding [Arabidopsis thaliana]	AT3G18524.1	MUTS homolog 2 (MSH2)
CBT25732	6.5371	1.818	-1.84631	8.17936e-08	AAC33204.1	Putative protein kinase [Arabidopsis thaliana]	AT1G09440.1	Protein kinase superfamily protein
CBT41850	5.1577	1.4344	-1.84631	8.17936e-08	NP_189009.2	KINESIN-12B; microtubule motor/ plus-end-directed microtubule motor [Arabidopsis thaliana]	AT3G23670.2	KINESIN-12B
CBT6568	47.3759	13.1754	-1.84631	4.60295e-61	NP_180766.1	40S ribosomal protein S12 (RPS12C) [Arabidopsis thaliana]	AT2G32060.2	Ribosomal protein L7Ae/L30e/S12e/Gadd45 family protein
CBT31547	8.9349	2.4886	-1.84414	7.04114e-17	BAB10649.1	replication protein A1 [Arabidopsis thaliana]	AT5G61000.1	RPA70D
CBT41571	4.7997	1.3368	-1.84414	0.000286053	XP_002869315.1	ADP-ribosylation factor 3 [Arabidopsis lyrata subsp. lyrata]	--	--
CBT8443	6.316	1.7591	-1.84414	1.92779e-07	--	--	--	--
CBT9049	7.8903	2.1976	-1.84414	1.92779e-07	NP_001154234.1	DNA binding / protein dimerization [Arabidopsis thaliana]	AT4G15020.2	hAT transposon superfamily
CBT18774	11.0782	3.0878	-1.84306	6.60259e-41	NP_850306.1	zinc finger (C3HC4-type RING finger) family protein [Arabidopsis thaliana]	AT2G38970.1	Zinc finger (C3HC4-type RING finger) family protein
CBT798	9.9149	2.7641	-1.84279	1.11637e-43	Q9FX24.2	RecName: Full=Pentatricopeptide repeat-containing protein At1g34160	AT1G34160.1	Tetratricopeptide repeat (TPR)-like superfamily protein
CBT13775	7.9843	2.2276	-1.84171	4.52524e-07	--	--	--	--
CBT14414	4.7845	1.3348	-1.84171	4.52524e-07	Q9FK10.1	RecName: Full=Probable inactive receptor kinase At5g53320; Flags: Precursor	AT5G53320.1	Leucine-rich repeat protein kinase family protein
CBT14540	5.38	1.501	-1.84171	4.52524e-07	CAA20193.1	kinesin-related protein katA (fragment) [Arabidopsis thaliana]	AT4G21270.1	kinesin 1 (ATK1)
CBT26353	3.7087	1.0347	-1.84171	4.52524e-07	NP_195668.1	kelch repeat-containing F-box family protein [Arabidopsis thaliana]	AT4G39580.1	Galactose oxidase/kelch repeat superfamily protein
CBT7973	3.893	1.0861	-1.84171	4.52524e-07	BAB09379.1	non-LTR retroelement reverse transcriptase-like protein [Arabidopsis thaliana]	--	--
CBT34274	4.2352	1.1821	-1.84106	1.85713e-24	NP_190807.3	tatD-related deoxyribonuclease family protein [Arabidopsis thaliana]	AT3G52390.1	TatD related DNase
CBT21480	16.2798	4.5469	-1.84011	2.12079e-15	XP_002890550.1	armadillo/beta-catenin repeat family protein [Arabidopsis lyrata subsp. lyrata]	AT1G23030.1	ARM repeat superfamily protein
CBT20552	101.512	28.3633	-1.83955	2.31654e-57	AAM63804.1	vegetative storage protein-like [Arabidopsis thaliana]	--	--
CBT11992	7.505	2.0972	-1.83942	1.40659e-37	NP_197104.1	NIK1 (NSP-INTERACTING KINASE 1); kinase [Arabidopsis thaliana]	AT5G16000.1	NSP-interacting kinase 1 (NIK1)
CBT13816	4.8064	1.3435	-1.83898	0.000681899	NP_195665.1	kelch repeat-containing F-box family protein [Arabidopsis thaliana]	--	--
CBT1816	4.6544	1.301	-1.83898	0.000681899	NP_001118524.1	BGLU29 (BETA GLUCOSIDASE 29); catalytic/ cation binding / hydrolase, hydrolyzing O-glycosyl compounds [Arabidopsis thaliana]	--	--
CBT27081	4.5466	1.2709	-1.83898	1.0672e-06	XP_002875838.1	pectinesterase family protein [Arabidopsis lyrata subsp. lyrata]	AT3G47400.1	Plant invertase/pectin methylesterase inhibitor superfamily
CBT30626	3.8483	1.0757	-1.83898	0.000681899	XP_002867953.1	early-responsive to dehydration 3 [Arabidopsis lyrata subsp. lyrata]	--	--
CBT33371	4.0053	1.1196	-1.83898	0.000681899	NP_181991.1	kelch repeat-containing F-box family protein [Arabidopsis thaliana]	--	--
CBT21796	38.1184	10.671	-1.83679	3.46205e-104	BAD95304.1	importin like protein [Arabidopsis thaliana]	AT2G31660.1	SUPER SENSITIVE TO ABA AND DROUGHT2 (SAD2)
CBT23356	21.1514	5.9223	-1.83653	1.54752e-40	NP_196100.1	40S ribosomal protein S17 (RPS17D) [Arabidopsis thaliana]	AT5G04800.4	Ribosomal S17 family protein
CBT34012	6.7849	1.8997	-1.83653	2.71795e-14	AEE86350.1	uncharacterized protein [Arabidopsis thaliana]	--	--
CBT39130	7.3307	2.0527	-1.83642	1.36497e-32	NP_565985.1	PP5.2 (PROTEIN PHOSPHATASE 5.2); phosphoprotein phosphatase/ protein binding / protein serine/threonine phosphatase [Arabidopsis thaliana]	AT2G42810.1	PROTEIN PHOSPHATASE 5 (PP5)
CBT41387	4.2288	1.1846	-1.83587	2.51425e-06	AEE28832.1	uncharacterized protein [Arabidopsis thaliana]	AT1G12064.1	unknown protein
CBT8260	16.9477	4.7474	-1.83587	7.23516e-22	NP_973452.1	Expressed protein [Arabidopsis thaliana]	--	--
CBT1920	24.9074	6.9789	-1.8355	2.84651e-24	ABR24272.1	iron-containing superoxide dismutase [Brassica napus]	--	--
CBT39564	7.6451	2.1436	-1.83447	7.30402e-44	ACK44507.1	AT5G10180-like protein [Arabidopsis arenosa]	AT5G10180.1	slufate transporter 2
CBT10811	85.3604	23.9356	-1.83441	1.35324e-106	AAO42931.1	At5g16060 [Arabidopsis thaliana]	--	--
CBT20270	4.4787	1.2577	-1.83231	5.93441e-06	NP_182309.1	glutaredoxin family protein [Arabidopsis thaliana]	AT2G47880.1	Glutaredoxin family protein
CBT26429	6.2922	1.7669	-1.83231	5.93441e-06	XP_002869920.1	leucine-rich repeat family protein [Arabidopsis lyrata subsp. lyrata]	--	--
CBT1289	40.8807	11.504	-1.82929	0	CAB43864.1	polynucleotide phosphorylase [Arabidopsis thaliana]	AT5G14580.1	polyribonucleotide nucleotidyltransferase, putative
CBT26005	4.4901	1.2645	-1.8282	1.40214e-05	--	--	--	--
CBT31526	4.2681	1.202	-1.8282	1.40214e-05	--	--	--	--
CBT17555	53.0675	14.9569	-1.82702	4.84411e-101	XP_002879405.1	PTAC18 [Arabidopsis lyrata subsp. lyrata]	AT2G32180.1	plastid transcriptionally active 18 (PTAC18)
CBT19801	5.5907	1.5761	-1.82668	1.25607e-07	AEE75941.1	armadillo/beta-catenin-like repeats-containing protein [Arabidopsis thaliana]	AT3G17340.2	ARM repeat superfamily protein
CBT20466	14.2448	4.018	-1.82589	3.59191e-18	--	--	--	--
CBT16650	114.413	32.2748	-1.82577	1.5833e-179	NP_179564.1	60S ribosomal protein L31 (RPL31A) [Arabidopsis thaliana]	AT2G19740.1	Ribosomal protein L31e family protein
CBT7421	6.865	1.9378	-1.82484	9.04703e-16	--	--	--	--
CBT39192	5.9188	1.6714	-1.82424	6.15444e-26	NP_566281.1	zinc finger (C3HC4-type RING finger) family protein [Arabidopsis thaliana]	AT3G06330.1	RING/U-box superfamily protein
CBT9968	11.1354	3.145	-1.82403	4.52659e-34	XP_002889127.1	pentatricopeptide repeat-containing protein [Arabidopsis lyrata subsp. lyrata]	AT1G77170.1	Tetratricopeptide repeat (TPR)-like superfamily protein
CBT12480	8.4697	2.3932	-1.82338	1.33309e-27	XP_002864814.1	leucine-rich repeat family protein [Arabidopsis lyrata subsp. lyrata]	AT5G62710.1	Leucine-rich repeat protein kinase family protein
CBT25907	6.2517	1.7665	-1.82338	2.68065e-09	NP_001031160.1	zinc finger (B-box type) family protein [Arabidopsis thaliana]	AT1G49130.2	B-box type zinc finger protein with CCT domain
CBT30084	4.8538	1.3715	-1.82338	2.45877e-11	CBI33535.3	unnamed protein product [Vitis vinifera]	--	--
CBT7733	6.2855	1.776	-1.82338	2.95343e-07	NP_565045.1	TRFL6 (TRF-LIKE 6); DNA binding / transcription factor [Arabidopsis thaliana]	AT1G17460.2	TRF-like 3 (TRFL3)
CBT24259	10.0712	2.8484	-1.82199	7.99374e-47	NP_001030957.1	MYB88 (myb domain protein 88); DNA binding / transcription factor [Arabidopsis thaliana]	AT2G02820.2	myb domain protein 88 (MYB88)
CBT21010	10.0779	2.8549	-1.81969	6.95031e-07	--	--	--	--
CBT41833	3.6364	1.0301	-1.81969	6.95031e-07	XP_002872439.1	basic helix-loop-helix family protein [Arabidopsis lyrata subsp. lyrata]	AT4G09180.1	basic helix-loop-helix (bHLH) DNA-binding superfamily protein
CBT5143	22.2441	6.3014	-1.81969	2.34247e-18	--	--	--	--
CBT21785	24.7	6.9991	-1.81927	2.80927e-73	XP_002876550.1	palmitoyl protein thioesterase family protein [Arabidopsis lyrata subsp. lyrata]	AT3G60340.2	alpha/beta-Hydrolases superfamily protein
CBT30423	3.6065	1.0222	-1.81889	1.35269e-10	NP_201387.2	ankyrin repeat family protein [Arabidopsis thaliana]	AT5G65860.1	ankyrin repeat family protein
CBT16697	4.4194	1.2537	-1.81767	2.92519e-12	XP_002885052.1	pentatricopeptide repeat-containing protein [Arabidopsis lyrata subsp. lyrata]	AT3G14730.1	Pentatricopeptide repeat (PPR) superfamily protein
CBT19557	5.5589	1.577	-1.81767	7.84049e-05	XP_002882629.1	myb family transcription factor [Arabidopsis lyrata subsp. lyrata]	--	--
CBT2241	4.9394	1.4012	-1.81767	7.84049e-05	AEC06384.1	leucine-rich repeat protein kinase-like protein [Arabidopsis thaliana]	--	--
CBT26862	4.4565	1.2642	-1.81767	7.84049e-05	NP_195551.5	antiporter/ drug transporter [Arabidopsis thaliana]	--	--
CBT33317	5.5686	1.5797	-1.81767	1.47872e-08	AEE85524.1	tyrosine decarboxylase [Arabidopsis thaliana]	AT4G28680.3	L-tyrosine decarboxylase (TYRDC)
CBT31528	34.0513	9.6714	-1.81592	6.04504e-21	XP_002881669.1	ATEXPA4 [Arabidopsis lyrata subsp. lyrata]	--	--
CBT30394	10.6781	3.0337	-1.81552	1.63663e-06	NP_567427.1	dehydration-responsive protein-related [Arabidopsis thaliana]	--	--
CBT41750	5.8514	1.6624	-1.81552	1.63663e-06	BAE98888.1	protein kinase like protein [Arabidopsis thaliana]	AT1G62950.1	leucine-rich repeat transmembrane protein kinase family protein
CBT18587	22.1899	6.3142	-1.81323	1.60139e-11	BAH19701.1	AT3G16950 [Arabidopsis thaliana]	--	--
CBT29147	22.4118	6.3774	-1.81323	6.25343e-53	NP_567979.1	cyclase family protein [Arabidopsis thaliana]	AT4G35220.1	Cyclase family protein
CBT31601	36.3923	10.358	-1.81289	3.36765e-25	NP_566167.1	60S ribosomal protein L39 (RPL39B) [Arabidopsis thaliana]	--	--
CBT29287	16.5758	4.7186	-1.81263	1.57839e-28	NP_197404.2	RNA recognition motif (RRM)-containing protein [Arabidopsis thaliana]	AT5G19030.1	RNA-binding (RRM/RBD/RNP motifs) family protein
CBT17336	11.2681	3.2085	-1.81227	3.49854e-35	NP_850805.1	pre-mRNA cleavage complex-related [Arabidopsis thaliana]	AT5G11010.3	Pre-mRNA cleavage complex II protein family
CBT5515	6.5061	1.8529	-1.81198	1.68834e-43	NP_173004.1	pentatricopeptide (PPR) repeat-containing protein [Arabidopsis thaliana]	AT1G15510.1	EARLY CHLOROPLAST BIOGENESIS2 (ECB2)
CBT14109	194.732	55.4672	-1.81178	5.42136e-204	2RKN	Chain A, X-Ray Structure Of The Self-Defense And Signaling Protein Dir1 From Arabidopsis Taliana	--	--
CBT11041	6.4585	1.8409	-1.81078	8.16573e-08	AEE83316.1	pectate lyase [Arabidopsis thaliana]	AT4G13710.2	Pectin lyase-like superfamily protein
CBT113	6.0481	1.7239	-1.81078	3.8421e-16	BAB01926.1	multispanning membrane protein-like [Arabidopsis thaliana]	AT3G13772.1	transmembrane nine 7 (TMN7)
CBT20556	5.3462	1.5239	-1.81078	8.16573e-08	XP_002880193.1	armadillo/beta-catenin repeat family protein [Arabidopsis lyrata subsp. lyrata]	AT2G45720.2	ARM repeat superfamily protein
CBT7400	55.0061	15.6846	-1.81024	1.36109e-141	AED95486.1	hyaluronan / mRNA binding-like protein [Arabidopsis thaliana]	AT5G47210.3	Hyaluronan / mRNA binding family
CBT19217	6.3884	1.8231	-1.80906	9.00383e-16	NP_179983.1	MIF4G domain-containing protein / MA3 domain-containing protein [Arabidopsis thaliana]	AT2G24050.1	eukaryotic translation Initiation Factor isoform 4G2 (eIFiso4G2)
CBT28873	6.0948	1.7399	-1.80855	1.90834e-12	XP_002864532.1	ubiquitin family protein [Arabidopsis lyrata subsp. lyrata]	--	--
CBT4198	4.4396	1.2679	-1.808	2.40718e-28	Q9FL33.1	RecName: Full=DNA replication licensing factor MCM3 homolog; AltName: Full=Minichromosome maintenance protein 3 homolog	AT5G46280.1	MINICHROMOSOME MAINTENANCE 3 (MCM3)
CBT675	7.1073	2.031	-1.8071	1.09728e-21	Q9ZUY1.2	RecName: Full=Pentatricopeptide repeat-containing protein At2g27800, mitochondrial; Flags: Precursor	AT2G27800.1	Tetratricopeptide repeat (TPR)-like superfamily protein
CBT48403	13.2285	3.7811	-1.80678	2.60598e-26	NP_196069.1	VTE5 (vitamin E pathway gene5); phosphatidate cytidylyltransferase/ phytol kinase [Arabidopsis thaliana]	AT5G04490.1	vitamin E pathway gene 5 (VTE5)
CBT1858	5.4515	1.5589	-1.80617	4.46058e-12	XP_002871252.1	kinase family protein [Arabidopsis lyrata subsp. lyrata]	AT5G07140.1	Protein kinase superfamily protein
CBT11359	32.3793	9.2612	-1.80579	1.24868e-61	AED97117.1	uncharacterized protein [Arabidopsis thaliana]	AT5G58920.1	unknown protein
CBT33914	4.0185	1.1497	-1.80535	9.10267e-06	ABW81051.1	tn7 reverse transcriptase [Arabidopsis lyrata subsp. lyrata]	AT5G18880.1	RNA-directed DNA polymerase (reverse transcriptase)-related family protein
CBT42087	4.1171	1.178	-1.80535	9.10267e-06	XP_002878015.1	SET domain-containing protein [Arabidopsis lyrata subsp. lyrata]	AT3G55080.1	SET domain-containing protein
CBT12554	13.5869	3.889	-1.80473	3.3834e-30	AAG53638.1	initiation factor 3d [Arabidopsis thaliana]	AT4G20980.4	Eukaryotic translation initiation factor 3 subunit 7 (eIF-3)
CBT39689	20.9372	5.9934	-1.80461	2.27082e-13	XP_002893093.1	EMB2719 [Arabidopsis lyrata subsp. lyrata]	--	--
CBT11165	4.6587	1.3343	-1.80386	2.76923e-19	XP_002884619.1	pectate lyase family protein [Arabidopsis lyrata subsp. lyrata]	AT3G07010.1	Pectin lyase-like superfamily protein
CBT10621	6.4348	1.8436	-1.80335	1.15101e-14	NP_001077584.1	PIN7 (PIN-FORMED 7); auxin efflux transmembrane transporter/ auxin:hydrogen symporter/ transporter [Arabidopsis thaliana]	AT1G23080.3	PIN-FORMED 7 (PIN7)
CBT26436	3.7431	1.0724	-1.80335	1.15101e-14	NP_191459.2	F-box family protein [Arabidopsis thaliana]	AT3G59000.1	F-box/RNI-like superfamily protein
CBT15247	3.5191	1.009	-1.80232	0.000440614	NP_197767.1	agenet domain-containing protein [Arabidopsis thaliana]	AT5G23780.1	DOMAIN OF UNKNOWN FUNCTION 724 9 (DUF9)
CBT2118	11.0073	3.1559	-1.80232	4.84985e-10	BAH19508.1	AT4G26700 [Arabidopsis thaliana]	AT4G26700.3	fimbrin 1 (FIM1)
CBT28818	4.9139	1.4089	-1.80232	6.4735e-19	AAU93851.1	SCAR1 [Arabidopsis thaliana]	AT2G34150.2	SCAR family protein
CBT37205	3.9019	1.1187	-1.80232	0.000440614	ABH04499.1	At5g26790 [Arabidopsis thaliana]	--	--
CBT42050	3.7113	1.0641	-1.80232	0.000440614	XP_002876207.1	ATPDR9/PDR9 [Arabidopsis lyrata subsp. lyrata]	--	--
CBT10871	506.789	145.421	-1.80115	0	XP_002866483.1	40S ribosomal protein S20 [Arabidopsis lyrata subsp. lyrata]	AT5G62300.2	Ribosomal protein S10p/S20e family protein
CBT4857	43.7276	12.5487	-1.80101	2.47497e-75	XP_002867495.1	band 7 family protein [Arabidopsis lyrata subsp. lyrata]	AT4G27585.1	SPFH/Band 7/PHB domain-containing membrane-associated protein family
CBT9800	4.7989	1.3777	-1.80039	1.373e-15	XP_002863342.1	pentatricopeptide repeat-containing protein [Arabidopsis lyrata subsp. lyrata]	AT5G47460.1	Pentatricopeptide repeat (PPR) superfamily protein
CBT34149	68.9218	19.7929	-1.79998	9.11542e-43	ACX81221.1	Ras-related GTP binding protein [Lepidium latifolium]	--	--
CBT33448	6.2882	1.807	-1.79905	1.13722e-09	AAT71917.1	At4g19950 [Arabidopsis thaliana]	AT4G19950.1	unknown protein
CBT33910	3.9021	1.1213	-1.79905	2.1517e-05	AAC28172.1	T2H3.2 [Arabidopsis thaliana]	AT4G02210.2	unknown protein
CBT25480	22.1514	6.3731	-1.79732	2.35235e-23	AEE75219.1	Oligosaccaryltransferase [Arabidopsis thaliana]	--	--
CBT2772	6.6973	1.9269	-1.79732	1.06256e-06	NP_192914.1	kelch repeat-containing F-box family protein [Arabidopsis thaliana]	AT4G11770.1	Galactose oxidase/kelch repeat superfamily protein
CBT23481	1032.84	297.353	-1.79637	0	XP_002867523.1	60S ribosomal protein L14 [Arabidopsis lyrata subsp. lyrata]	AT4G27090.1	Ribosomal protein L14
CBT2200	31.0002	8.9264	-1.79612	2.35968e-50	NP_851217.1	GIL1 (GRAVITROPIC IN THE LIGHT) [Arabidopsis thaliana]	AT5G58960.1	GRAVITROPIC IN THE LIGHT (GIL1)
CBT5512	463.277	133.407	-1.79604	0	XP_002873453.1	EMB3010 [Arabidopsis lyrata subsp. lyrata]	AT5G10360.1	embryo defective 3010 (EMB3010)
CBT13162	4.6921	1.3516	-1.79552	2.6624e-09	NP_196597.1	polyadenylate-binding protein family protein / PABP family protein [Arabidopsis thaliana]	AT5G10350.1	RNA-binding (RRM/RBD/RNP motifs) family protein
CBT14766	5.4184	1.5609	-1.79552	2.6624e-09	AAC69940.1	expressed protein [Arabidopsis thaliana]	AT2G32380.1	Transmembrane protein 97, predicted
CBT26722	5.641	1.6256	-1.79499	1.34301e-10	XP_002889397.1	pentatricopeptide repeat-containing protein [Arabidopsis lyrata subsp. lyrata]	AT1G02370.1	Tetratricopeptide repeat (TPR)-like superfamily protein
CBT20660	20.5258	5.919	-1.79402	1.75295e-14	NP_180847.2	meprin and TRAF homology domain-containing protein / MATH domain-containing protein [Arabidopsis thaliana]	--	--
CBT1365	7.1125	2.0544	-1.79167	8.08482e-13	XP_002870721.1	calmodulin-binding protein [Arabidopsis lyrata subsp. lyrata]	AT5G40190.1	RNA ligase/cyclic nucleotide phosphodiesterase family protein
CBT1852	3.5281	1.0191	-1.79167	2.49972e-06	--	--	--	--
CBT20536	7.2863	2.1046	-1.79167	1.24761e-07	NP_173201.2	MYA1 (MYOSIN 1); motor/ protein binding [Arabidopsis thaliana]	--	--
CBT25225	4.2051	1.2146	-1.79167	6.24784e-09	--	--	--	--
CBT3022	4.5705	1.3201	-1.79167	5.08213e-05	AAL57644.1	AT3g57730/F15B8_80 [Arabidopsis thaliana]	--	--
CBT3504	7.6999	2.224	-1.79167	5.08213e-05	--	--	--	--
CBT39617	8.5469	2.4687	-1.79167	8.08482e-13	P59271.2	RecName: Full=Ubiquitin-40S ribosomal protein S27a-1; Contains: RecName: Full=Ubiquitin; Contains: RecName: Full=40S ribosomal protein S27a-1; Flags: Precursor	--	--
CBT5364	18.0477	5.2128	-1.79167	3.14823e-10	XP_002874237.1	RNA recognition motif-containing protein [Arabidopsis lyrata subsp. lyrata]	--	--
CBT6483	6.9538	2.0103	-1.79039	2.15436e-25	--	--	--	--
CBT12732	4.8036	1.3892	-1.78992	6.41001e-19	NP_172871.1	glucose-methanol-choline (GMC) oxidoreductase family protein [Arabidopsis thaliana]	AT1G14190.1	Glucose-methanol-choline (GMC) oxidoreductase family protein
CBT2089	10.9405	3.1649	-1.78943	4.87189e-15	--	--	--	--
CBT23506	3.861	1.1169	-1.78943	4.87189e-15	Q9FZ57.1	RecName: Full=Probable alpha,alpha-trehalose-phosphate synthase [UDP-forming] 2; AltName: Full=Trehalose-6-phosphate synthase 2; Short=AtTPS2	AT1G16980.1	trehalose-phosphatase/synthase 2 (TPS2)
CBT4349	657.031	190.17	-1.78867	0	NP_175640.1	60S ribosomal protein L37 (RPL37B) [Arabidopsis thaliana]	--	--
CBT11325	20.5739	5.9557	-1.78846	8.07536e-40	NP_180995.1	60S ribosomal protein L18A (RPL18aB) [Arabidopsis thaliana]	AT2G34480.1	Ribosomal protein L18ae/LX family protein
CBT12856	7.2939	2.112	-1.78811	7.37345e-10	NP_179753.1	APL4; glucose-1-phosphate adenylyltransferase [Arabidopsis thaliana]	AT2G21590.2	APL4
CBT1483	3.4533	1.0009	-1.7866	2.93021e-07	O81772.1	RecName: Full=Peroxidase 46; Short=Atperox P46; AltName: Full=ATP48; Flags: Precursor	AT4G31760.1	Peroxidase superfamily protein
CBT8304	172.366	49.969	-1.78637	0	XP_002885240.1	guanine nucleotide-binding family protein [Arabidopsis lyrata subsp. lyrata]	AT3G18130.1	receptor for activated C kinase 1C (RACK1C_AT)
CBT13969	4.6345	1.3446	-1.78525	5.8927e-06	AED92385.1	cystatin-related protein [Arabidopsis thaliana]	AT5G17120.1	Cystatin/monellin superfamily protein
CBT34001	20.2593	5.8777	-1.78525	8.71944e-11	XP_002871380.1	succinate dehydrogenase 3-1 [Arabidopsis lyrata subsp. lyrata]	--	--
CBT22841	4.0895	1.1873	-1.78426	1.73056e-09	NP_176377.1	DC1 domain-containing protein [Arabidopsis thaliana]	AT1G61840.1	Cysteine/Histidine-rich C1 domain family protein
CBT22454	4.5027	1.3079	-1.7835	4.94128e-20	NP_181972.2	emsy N terminus domain-containing protein / ENT domain-containing protein [Arabidopsis thaliana]	AT2G44440.1	Emsy N Terminus (ENT) domain-containing protein
CBT1042	4.0558	1.1786	-1.7829	0.000119928	XP_002870540.1	pentatricopeptide repeat-containing protein [Arabidopsis lyrata subsp. lyrata]	--	--
CBT17259	27.9283	8.1218	-1.78185	1.92897e-54	XP_002889667.1	ribosomal protein L29 family protein [Arabidopsis lyrata subsp. lyrata]	AT1G07830.1	ribosomal protein L29 family protein
CBT34048	21.1356	6.1465	-1.78183	1.97854e-32	NP_191995.1	ATOZI1 [Arabidopsis thaliana]	--	--
CBT3821	33.6827	9.8005	-1.78108	9.53273e-106	NP_187867.1	DRT100 (DNA-DAMAGE REPAIR/TOLERATION 100); nucleotide binding / protein binding [Arabidopsis thaliana]	AT3G12610.1	DNA-DAMAGE REPAIR/TOLERATION 100 (DRT100)
CBT15216	6.6625	1.9387	-1.78095	6.88637e-07	AAF19706.1	F2K11.19 [Arabidopsis thaliana]	--	--
CBT16863	5.5936	1.6277	-1.78095	6.88637e-07	NP_974217.1	SUVR4; histone-lysine N-methyltransferase [Arabidopsis thaliana]	--	--
CBT21186	12.1774	3.5435	-1.78095	1.2277e-12	NP_180804.1	calcium-binding EF hand family protein [Arabidopsis thaliana]	AT2G32450.1	Calcium-binding tetratricopeptide family protein
CBT31618	4.7262	1.3753	-1.78095	1.2277e-12	BAD29025.1	bystin (51.6 kD)-like [Oryza sativa Japonica Group]	AT1G31660.1	CONTAINS InterPro DOMAIN/s: Bystin (InterPro:IPR007955)
CBT24533	214.185	62.3564	-1.78025	0	NP_193544.1	60S ribosomal protein L32 (RPL32A) [Arabidopsis thaliana]	AT4G18100.1	Ribosomal protein L32e
CBT14044	32.5028	9.4683	-1.77938	3.95544e-36	BAH20316.1	AT2G25520 [Arabidopsis thaliana]	--	--
CBT22633	608.471	177.429	-1.77795	0	NP_564417.1	60S ribosomal protein L9 (RPL90B) [Arabidopsis thaliana]	AT1G33140.1	PIGGYBACK2 (PGY2)
CBT15384	5.4971	1.603	-1.77787	8.07817e-08	NP_974142.1	FUT3 (FUCOSYLTRANSFERASE 3); fucosyltransferase/ transferase, transferring glycosyl groups [Arabidopsis thaliana]	AT1G74420.2	fucosyltransferase 3 (FUT3)
CBT25180	6.0406	1.7615	-1.77787	6.32734e-19	NP_568648.1	transducin family protein / WD-40 repeat family protein [Arabidopsis thaliana]	AT5G45760.1	Transducin/WD40 repeat-like superfamily protein
CBT34448	7.9648	2.3227	-1.77787	1.39066e-05	XP_002889985.1	CYP71B2 [Arabidopsis lyrata subsp. lyrata]	--	--
CBT4118	5.4869	1.6001	-1.77787	4.7949e-10	NP_199406.1	atnudt11 (Arabidopsis thaliana Nudix hydrolase homolog 11); hydrolase	AT5G45940.1	nudix hydrolase homolog 11 (NUDT11)
CBT44962	9.2736	2.7043	-1.77787	1.39066e-05	XP_002872578.1	transferase, transferring glycosyl groups [Arabidopsis lyrata subsp. lyrata]	--	--
CBT16659	8.4357	2.4621	-1.77663	2.06101e-15	XP_002887344.1	auxin efflux carrier family protein [Arabidopsis lyrata subsp. lyrata]	AT1G71090.1	Auxin efflux carrier family protein
CBT4796	275.149	80.311	-1.77654	0	NP_200875.1	60S ribosomal protein L12 (RPL12C) [Arabidopsis thaliana]	AT5G60670.1	Ribosomal protein L11 family protein
CBT31519	11.5261	3.3654	-1.77608	2.18567e-40	XP_002883934.1	zinc finger (CCCH-type) family protein [Arabidopsis lyrata subsp. lyrata]	AT2G20280.1	Zinc finger C-x8-C-x5-C-x3-H type family protein
CBT12478	7.2555	2.1189	-1.77576	3.82624e-26	XP_002873646.1	pentatricopeptide repeat-containing protein [Arabidopsis lyrata subsp. lyrata]	AT5G14080.1	Tetratricopeptide repeat (TPR)-like superfamily protein
CBT7580	7.2393	2.1145	-1.77555	9.50622e-09	--	--	--	--
CBT24020	171.11	49.9835	-1.7754	0	NP_175296.1	RACK1B_AT (RECEPTOR FOR ACTIVATED C KINASE 1 B); nucleotide binding [Arabidopsis thaliana]	AT1G48630.1	receptor for activated C kinase 1B (RACK1B_AT)
CBT42155	12.8881	3.7654	-1.77516	4.04532e-14	--	--	--	--
CBT26186	5.3899	1.5753	-1.7746	1.6196e-06	AAC28195.1	contains similarity to Caenorhabditis elegans MEL-26 (GB:U67737) [Arabidopsis thaliana]	--	--
CBT15613	20.8153	6.0841	-1.77452	1.41504e-95	NP_564370.1	OSB4 (organellar single-stranded DNA binding protein 4); single-stranded DNA binding [Arabidopsis thaliana]	AT1G31010.1	organellar single-stranded DNA binding protein 4 (OSB4)
CBT8137	14.1739	4.1451	-1.77375	1.12268e-09	NP_195969.1	UDP-glucoronosyl/UDP-glucosyl transferase family protein [Arabidopsis thaliana]	AT2G36750.1	UDP-glucosyl transferase 73C1 (UGT73C1)
CBT14337	9.8804	2.8924	-1.77231	9.47025e-14	XP_002878829.1	PKL/SSL2 [Arabidopsis lyrata subsp. lyrata]	AT2G25170.1	PICKLE (PKL)
CBT14574	11.8108	3.4575	-1.77231	1.90007e-07	NP_565874.1	emb1513 (embryo defective 1513); copper ion transmembrane transporter [Arabidopsis thaliana]	--	--
CBT19606	4.183	1.2245	-1.77231	0.000283951	AAP37753.1	At4g28200 [Arabidopsis thaliana]	--	--
CBT30565	6.856	2.007	-1.77231	0.000283951	--	--	--	--
CBT41477	5.8562	1.7143	-1.77231	0.000283951	AAL58915.1	At1g50840/F8A12_8 [Arabidopsis thaliana]	--	--
CBT9298	4.4904	1.3145	-1.77231	0.000283951	--	--	--	--
CBT24622	5.5007	1.6113	-1.7714	1.12309e-14	NP_566822.1	transducin family protein / WD-40 repeat family protein [Arabidopsis thaliana]	AT3G27640.1	Transducin/WD40 repeat-like superfamily protein
CBT10841	6.8555	2.0085	-1.77113	1.56618e-11	XP_002890628.1	ATORC6/ORC6 [Arabidopsis lyrata subsp. lyrata]	AT1G26840.1	origin recognition complex protein 6 (ORC6)
CBT16917	9.0162	2.6416	-1.77113	1.56618e-11	NP_172429.1	emp24/gp25L/p24 family protein [Arabidopsis thaliana]	AT1G09580.1	emp24/gp25L/p24 family/GOLD family protein
CBT7236	4.7067	1.3795	-1.77061	1.33789e-15	Q9SXB3.1	RecName: Full=G-type lectin S-receptor-like serine/threonine-protein kinase At1g11280; Flags: Precursor	AT1G11280.2	S-locus lectin protein kinase family protein
CBT3061	3.8753	1.1368	-1.76931	2.62802e-09	O23491.2	RecName: Full=Pentatricopeptide repeat-containing protein At4g16470	AT4G16470.1	Tetratricopeptide repeat (TPR)-like superfamily protein
CBT31565	4.5812	1.3439	-1.76931	3.28196e-05	AAF24827.1	F12K11.6 [Arabidopsis thaliana]	--	--
CBT33591	3.7363	1.0961	-1.76931	3.28196e-05	--	--	--	--
CBT41433	7.629	2.238	-1.76931	3.28196e-05	--	--	--	--
CBT34415	7.9808	2.3415	-1.76908	8.4228e-43	NP_850203.1	HSP60-2 (HEAT SHOCK PROTEIN 60-2); ATP binding [Arabidopsis thaliana]	AT2G33210.1	heat shock protein 60-2 (HSP60-2)
CBT27080	188.127	55.2062	-1.76881	5.9575e-134	NP_181296.1	60S ribosomal protein L36 (RPL36A) [Arabidopsis thaliana]	--	--
CBT16298	36.4329	10.6946	-1.76836	1.95688e-140	XP_002883100.1	N-methyltransferase 1 [Arabidopsis lyrata subsp. lyrata]	AT3G18000.1	XIPOTL 1 (XPL1)
CBT11700	34.2706	10.061	-1.7682	1.41139e-60	NP_171923.1	RPS15 (CYTOSOLIC RIBOSOMAL PROTEIN S15); structural constituent of ribosome [Arabidopsis thaliana]	AT1G04270.1	cytosolic ribosomal protein S15 (RPS15)
CBT39325	4.0093	1.1777	-1.76743	3.81228e-06	NP_191613.1	sec61beta family protein [Arabidopsis thaliana]	--	--
CBT22647	124.872	36.7033	-1.76647	1.36855e-176	NP_173565.2	mutase family protein [Arabidopsis thaliana]	AT1G21440.1	Phosphoenolpyruvate carboxylase family protein
CBT34587	8.4682	2.4896	-1.76614	4.45205e-07	--	--	--	--
CBT1983	10.9888	3.2328	-1.7652	5.23499e-08	--	--	--	--
CBT25947	4.119	1.2117	-1.7652	5.23499e-08	NP_001078482.1	DNA-directed DNA polymerase family protein [Arabidopsis thaliana]	AT4G32700.2	helicases
CBT2892	7.1389	2.1002	-1.7652	5.23499e-08	NP_191272.1	BOP1 (BLADE ON PETIOLE 1); protein binding [Arabidopsis thaliana]	AT3G57130.1	BLADE ON PETIOLE 1 (BOP1)
CBT28570	11.3737	3.3489	-1.76393	1.45463e-18	NP_193615.1	ATRABA1D (ARABIDOPSIS RAB GTPASE HOMOLOG A1D); GTP binding [Arabidopsis thaliana]	AT4G18800.1	RAB GTPase homolog A1D (RABA1d)
CBT31863	14.3844	4.2354	-1.76393	7.26421e-10	NP_974885.1	OSB3 (ORGANELLAR SINGLE-STRANDED DNA BINDING PROTEIN 3); single-stranded DNA binding [Arabidopsis thaliana]	AT5G44785.1	organellar single-stranded DNA binding protein 3 (OSB3)
CBT18652	12.428	3.661	-1.76328	1.62657e-41	NP_191192.1	N2,N2-dimethylguanosine tRNA methyltransferase family protein [Arabidopsis thaliana]	AT3G56330.1	N2,N2-dimethylguanosine tRNA methyltransferase
CBT5581	14.9642	4.4083	-1.76322	6.77907e-32	--	--	--	--
CBT29698	20.6644	6.0893	-1.76279	1.20842e-12	XP_002886592.1	clathrin adaptor complexes medium subunit family protein [Arabidopsis lyrata subsp. lyrata]	--	--
CBT27084	12.4642	3.6736	-1.76253	1.43594e-13	XP_002889769.1	MYB transcription factor [Arabidopsis lyrata subsp. lyrata]	AT1G09770.1	cell division cycle 5 (CDC5)
CBT39442	16.3969	4.8347	-1.76193	2.40386e-16	XP_002880003.1	60S ribosomal protein L11 [Arabidopsis lyrata subsp. lyrata]	--	--
CBT13204	29.2766	8.638	-1.76098	3.47268e-48	NP_196214.1	MEE60 (maternal effect embryo arrest 60) [Arabidopsis thaliana]	AT5G05950.1	maternal effect embryo arrest 60 (MEE60)
CBT11772	1318.15	389.071	-1.76041	0	NP_190560.1	60S ribosomal protein L26 (RPL26A) [Arabidopsis thaliana]	AT3G49910.1	Translation protein SH3-like family protein
CBT10902	6.6678	1.9697	-1.75925	4.72185e-15	AED97174.1	uncharacterized protein [Arabidopsis thaliana]	AT5G59350.1	unknown protein
CBT16935	16.2949	4.8135	-1.75925	3.97623e-14	--	--	--	--
CBT20649	4.3077	1.2725	-1.75925	0.000675447	XP_002868063.1	palmitoyl protein thioesterase family protein [Arabidopsis lyrata subsp. lyrata]	--	--
[truncated: 3,835 more rows]
